# Supplementary material for: Differential Protein Profiling of Cerebrospinal Fluid in Piglets with Severe Meningoencephalitis Caused by Streptococcus suis Type 2 Compared to Controls
Source: Front Cell Infect Microbiol. 2018 Feb 9;8:35. doi: 10.3389/fcimb.2018.00035 (PMC5811643; doi:10.3389/fcimb.2018.00035)
Supplement: Supplementary file 1 [file DataSheet1.XLSX]

## Sheet: Up-regulated proteins
LFQ intensity is shown in the following sheet. M is meningitic group; N is non-meningitic group; H is healthy group; Sig value "-1" represent down-rugulated; Sig value "1"represent up-regulated; Sig value "0" represent not change;
Accession	Uniprot ID	iBAQ	M_1	M_2	M_3	N_1	N_2	N_3	H_1	H_2	H_3	LogRatio(N/M)	Sig(N/M)	LogRatio(H/M)	Sig(H/M)	LogRatio(H/N)	Sig(H/M)
P02189	MYG_PIG	1173900000	208140000	318480000	246600000	19083000	17035000	16428000	97144000	103900000	147140000	-3.87923	-1	-1.15103	-1	2.7282	1
P20112	SPRC_PIG	89256000	12635000	16820000	19479000	7150200	7441100	7777500	5097700	5128000	7727600	-1.12935	-1	-1.44659	-1	-0.317239	0
F1SC80	F1SC80_PIG	210150000	47321000	34485000	70529000	22362000	11054000	15598000	3142300	3190400	2472400	-1.63598	-1	-4.11276	-1	-2.47678	-1
P79263	ITIH4_PIG	6054900000	1475800000	1424000000	1261000000	389200000	358450000	328470000	323980000	243490000	250430000	-1.95102	-1	-2.34686	-1	-0.395843	0
Q28944	CATL1_PIG	130630000	24358000	29844000	31112000	13202000	10362000	10589000	3379300	548130	7239100	-1.32077	-1	-2.9336	-1	-1.61283	-1
Q29073	PTGR1_PIG	12800000	2653200	1861500	2179800	1054300	775670	1510500	820230	810420	1134200	-1.00293	-1	-1.27578	-1	-0.27285	0
Q5S1S4	CAH3_PIG	120470000	36433000	33529000	16158000	6766200	6121100	5920400	3228400	1765500	10544000	-2.19502	-1	-2.47056	-1	-0.275532	0
Q7M329	RNT2_PIG	75512000	14519000	15476000	19018000	7919200	9674100	4784700	1647500	2472600		-1.13108	-1	-2.98745	-1	-1.85637	0
I3LRJ4	I3LRJ4_PIG	56294000	9023000	11657000	10997000	4258600	4900300	5865300	3266100	3117500	3209600	-1.07615	-1	-1.72335	-1	-0.647204	0
A0A075B7I9	A0A075B7I9_PIG	854990000	182120000	227800000	199280000	6138600	5848600	4661600	96623000	58876000	73636000	-5.19343	-1	-1.41072	-1	3.78271	1
A0A0A7BZH3	A0A0A7BZH3_PIG	59116000	10226000	16639000	14225000	1868900	3228600	4108700	3104300	4313500	1400800	-2.15811	-1	-2.22017	-1	-0.0620561	0
F2Z5M9	F2Z5M9_PIG	3079600	1193000				270190	216190	388290	562690	449290	-2.29444	-1	-1.35385	-1	0.940587	0
A0A0B8RSP0	A0A0B8RSP0_PIG	37629000	8117200	7504800	6788100	2294100	4278700	1910600	2810500	1563900	2361100	-1.40143	-1	-1.73429	-1	-0.332858	0
A0A0B8S096	A0A0B8S096_PIG	67002000	12768000	17897000	12982000	6174800	4083200	5889300	2057200	1762100	3388100	-1.43459	-1	-2.59833	-1	-1.16374	-1
A1XQT6	A1XQT6_PIG	155440000	32552000	42813000	41389000	1715800		1585900	13311000	11268000	10809000	-4.55916	-1	-1.72214	-1	2.83702	1
A5GFX7	A5GFX7_PIG	20490000	5029500	6144300	5811200		878210	889840	1736300			-2.67907	-1	-1.70521	-1	0.973857	0
A6N9J9	A6N9J9_PIG	172710000	35380000	47290000	38946000	14913000	10959000	6760200	6543100	4743000	7175600	-1.89796	-1	-2.71973	-1	-0.821761	0
A7YX24	A7YX24_PIG	776620000	145460000	181550000	144270000	54266000	56083000	67659000	31342000	25351000	70640000	-1.40464	-1	-1.88798	-1	-0.483336	0
A8D737	A8D737_PIG	65674000	9404700	16001000	15458000	6896500	4836100	5316700	2482500	1593300	3685900	-1.26111	-1	-2.39638	-1	-1.13527	-1
B5KJG2	B5KJG2_PIG	55810000	15502000	14251000	9649500	1065400	1718200	1935500	2290500	4280700	5118400	-3.0617	-1	-1.75306	-1	1.30864	0
F1RF11	F1RF11_PIG	19736000	3199800	4982600	4140400	1939300	670860	1580800	520100	1578100	1124100	-1.55598	-1	-1.93517	-1	-0.37919	0
F1RI57	F1RI57_PIG	203610000	34913000	51915000	43549000	15127000	15994000	15061000	8370900	7650300	11027000	-1.49729	-1	-2.26908	-1	-0.771798	0
F1RMC1	F1RMC1_PIG	52999000	9197400	13916000	12730000	2413200	1361700	3678600	3602200	4112800	1987200	-2.26572	-1	-1.88532	-1	0.380394	0
F1RN59	F1RN59_PIG	23221000	6853900	6237200	6121700	1159500	1055300	980740	220900	224740	367300	-2.58794	-1	-4.56278	-1	-1.97484	-1
F1RNB8	F1RNB8_PIG	107450000	22487000	21570000	20258000	6976000	9739300	7344400	8889400	6238900	3949200	-1.41854	-1	-1.75328	-1	-0.334747	0
F1RPQ3	F1RPQ3_PIG	16095000	2808000	3874000	2638600	983690	1921900	918310		1436100	1514400	-1.28538	-1	-1.0745	-1	0.210877	0
F1RQP6	F1RQP6_PIG	11818000	1484200	2903400	2567400	856120	301090	997760	659460	800470	1247700	-1.69038	-1	-1.36102	-1	0.329363	0
F1RTP0	F1RTP0_PIG	34001000	8977300	7890400	7911900	2042100	2871600	3731500			576660	-1.51918	-1	-3.84033	-1	-2.32114	0
F1RTR7	F1RTR7_PIG	58848000	11873000	12434000	11482000	3754400	5242100	3584100	3504000	3128800	3845400	-1.50832	-1	-1.77213	-1	-0.26381	0
F1RUQ0	F1RUQ0_PIG	726580000	117720000	199130000	154410000	78384000	61184000	72865000	16134000	13015000	13731000	-1.14952	-1	-3.45815	-1	-2.30863	-1
F1RVH7	F1RVH7_PIG	111420000	21269000	24125000	16707000	10653000	9224200	9285500	5186500	6186800	8786700	-1.09049	-1	-1.62312	-1	-0.532629	0
F1RW32	F1RW32_PIG	22821000	5484700	4895700	4295600	3027600	1166200	1298700	1092300	541300	1018900	-1.41792	-1	-2.46803	-1	-1.05011	0
F1S3H9	F1S3H9_PIG	8261500	2699900	2869500	1617100	197120	66429		477930	265320	68255	-4.18418	-1	-3.14662	-1	1.03757	0
F1S604	F1S604_PIG	29484000	6491200	7011400	6492200		3082400		2435000	1672600	2298900	-1.11254	-1	-1.64202	-1	-0.52948	0
F1S8V7	F1S8V7_PIG	21334000	5663100	4910400	3576900	1581000	2227700	1305500	607040	754540	707320	-1.46826	-1	-2.77391	-1	-1.30564	-1
F1SCC6	F1SCC6_PIG	5888200000	1045300000	1208500000	1202900000	464100000	449370000	381320000	338190000	328130000	470370000	-1.41668	-1	-1.60456	-1	-0.187879	0
F1SCC7	F1SCC7_PIG	8583000000	1154100000	1695700000	1731500000	775890000	769000000	728310000	442590000	615850000	670060000	-1.01103	-1	-1.40624	-1	-0.395204	0
F1SD66	F1SD66_PIG	40023000	6777900	10664000	9127200	972510	3940800	3675800	1713500	2164500	987320	-1.62917	-1	-2.44914	-1	-0.819974	0
F1SH92	F1SH92_PIG	1744300000	469640000	405030000	389610000	88307000	87628000	85472000	81795000	64820000	72029000	-2.27395	-1	-2.53166	-1	-0.257714	0
F1SI48	F1SI48_PIG	74075000	19535000	11332000	17949000	4549200	6853400	5718600	1949800	3732400	2454900	-1.51157	-1	-2.58477	-1	-1.0732	-1
F1SJY2	F1SJY2_PIG	85340000		82319000		372870	298830	232100	554080	526240	1036300	-8.09404	-1	-6.86635	-1	1.22769	0
F1SQX9	F1SQX9_PIG	856190000	149320000	193150000	256730000	38161000	45031000	38903000	41934000	25496000	67475000	-2.29503	-1	-2.15109	-1	0.14394	0
F1SUU7	F1SUU7_PIG	54204000	7165500	12703000	11312000	5016000	5182200	4973700	2875400	2778700	2197700	-1.03924	-1	-1.98955	-1	-0.950306	0
I3LBZ1	I3LBZ1_PIG	268100000	54212000	54959000	46445000	34660000	19361000	14074000	7879000	16164000	20342000	-1.19237	-1	-1.80985	-1	-0.617477	0
I3LEB3	I3LEB3_PIG	788240000	136270000	187360000	152920000	80464000	65508000	65437000	31983000	31303000	36989000	-1.17259	-1	-2.24867	-1	-1.07607	-1
I3LGD9	I3LGD9_PIG	11528000	2023900	3308700	3395500	468200	566090	359780	368200	253200	784440	-2.64636	-1	-2.63424	-1	0.0121294	0
I3LNM9	I3LNM9_PIG	83333000	15547000	17076000	27990000	5061900	9664800	6409900	1019200	564110		-1.51988	-1	-4.67365	-1	-3.15377	-1
K7GQL2	K7GQL2_PIG	11579000	2668700	3112300	3488400	1308600	459970	438920	102320			-2.07007	-1	-4.91635	-1	-2.84628	0
Q007T6	Q007T6_PIG	57101000	11335000	19416000	11153000	3512700	4753200	3367200	2136700	832720	594740	-1.84885	-1	-3.55545	-1	-1.7066	-1
Q28936	Q28936_PIG	329650000	71813000	75439000	85975000	21620000	19541000	20053000	8811400	11240000	15158000	-1.9298	-1	-2.7277	-1	-0.797901	0
Q2HXZ9	Q2HXZ9_PIG	112470000	21702000	41219000	34720000	2048200	4134200	3300500	3296700	2048000		-3.36409	-1	-3.60634	-1	-0.242257	0
T2HRE7	T2HRE7_PIG	47316000	8892900	11974000	11250000	2043000	2841700	1933100	1894700	1891300	4594800	-2.23595	-1	-1.93817	-1	0.297782	0

## Sheet: Dataset(New Set)
Name of dataset: Upregulated proteins(56)
No. of identified items: 29 of 35
No. of unidentified items: 6
ID type: GeneSymbol
Number of mapped gene: 29
Is dataset quantitative :NO
Mapped items:
Dataset item (Gene symbol )		Entrez ID	Gene symbol	Description	Alternate names	Chromosome	Map location
AGRN		375790	AGRN	agrin	CMS8|CMSPPD	1	1p36.33
APOD		347	APOD	apolipoprotein D	-	3	3q29
CHGA		1113	CHGA	chromogranin A	CGA	14	14q32
CPN1		1369	CPN1	carboxypeptidase N, polypeptide 1	CPN|SCPN	10	10q24.2
CTSZ		1522	CTSZ	cathepsin Z	CTSX	20	20q13.32
DAG1		1605	DAG1	dystroglycan 1 (dystrophin-associated glycoprotein 1)	156DAG|A3a|AGRNR|DAG|MDDGC7|MDDGC9	3	3p21
DMTN		2039	DMTN	dematin actin binding protein	DMT|EPB49	8	8p21.1
EPB42		2038	EPB42	erythrocyte membrane protein band 4.2	PA|SPH5	15	15q15-q21
F13A1		2162	F13A1	coagulation factor XIII, A1 polypeptide	F13A	6	6p25.3-p24.3
IGFBP7		3490	IGFBP7	insulin-like growth factor binding protein 7	AGM|FSTL2|IBP-7|IGFBP-7|IGFBP-7v|IGFBPRP1|MAC25|PSF|RAMSVPS|TAF	4	4q12
ITIH4		3700	ITIH4	inter-alpha-trypsin inhibitor heavy chain family, member 4	GP120|H4P|IHRP|ITI-HC4|ITIHL1|PK-120|PK120	3	3p21.1
JCHAIN		3512	JCHAIN	joining chain of multimeric IgA and IgM	IGCJ|IGJ|JCH	4	4q21
LFNG		3955	LFNG	LFNG O-fucosylpeptide 3-beta-N-acetylglucosaminyltransferase	SCDO3	7	7p22.2
LGMN		5641	LGMN	legumain	AEP|LGMN1|PRSC1	14	14q32.1
MMP2		4313	MMP2	matrix metallopeptidase 2	CLG4|CLG4A|MMP-2|MMP-II|MONA|TBE-1	16	16q12.2
MYL1		4632	MYL1	myosin, light chain 1, alkali; skeletal, fast	MLC1F|MLC3F	2	2q34
PAM		5066	PAM	peptidylglycine alpha-amidating monooxygenase	PAL|PHM	5	5q14-q21
PCSK1N		27344	PCSK1N	proprotein convertase subtilisin/kexin type 1 inhibitor	PROSAAS|SAAS|SCG8|SgVIII	X	Xp11.23
PGAM2		5224	PGAM2	phosphoglycerate mutase 2 (muscle)	GSD10|PGAM-M|PGAMM	7	7p13-p12
PROC		5624	PROC	protein C (inactivator of coagulation factors Va and VIIIa)	APC|PC|PROC1|THPH3|THPH4	2	2q13-q14
PSMD14		10213	PSMD14	proteasome (prosome, macropain) 26S subunit, non-ATPase, 14	PAD1|POH1|RPN11	2	2q24.2
RBP4		5950	RBP4	retinol binding protein 4, plasma	MCOPCB10|RDCCAS	10	10q23.33
SNCG		6623	SNCG	synuclein, gamma (breast cancer-specific protein 1)	BCSG1|SR	10	10q23.2-q23.3
SPARCL1		8404	SPARCL1	SPARC-like 1 (hevin)	MAST 9|MAST9|PIG33|SC1	4	4q22.1
SPP1		6696	SPP1	secreted phosphoprotein 1	BNSP|BSPI|ETA-1|OPN	4	4q22.1
SPTA1		6708	SPTA1	spectrin, alpha, erythrocytic 1	EL2|HPP|HS3|SPH3|SPTA	1	1q21
SRP54		6729	SRP54	signal recognition particle 54kDa	-	14	14q13.2
TMX2		51075	TMX2	thioredoxin-related transmembrane protein 2	CGI-31|PDIA12|PIG26|TXNDC14	11	11cen-q22.3
YOD1		55432	YOD1	YOD1 deubiquitinase	DUBA8|OTUD2|PRO0907	1	1q32.2

## Sheet: Cellular component
Analysis: Cellular component
Dataset name: New Set
Number of genes in the dataset: 29
Number of genes in the dataset (which are available in Cellular component database) :28
Number of genes in background: 19230
Is analysis quantitative: No
						Corrected p-values
Cellular component	No. of genes in the dataset	No.of genes in the background dataset	Percentage of genes	Fold enrichment	P-value (Hypergeometric test)	Bonferroni method	BH method	Q-value (Storey-Tibshirani method)
Plasma membrane	8	3479	27.5862	1.52619	0.139196	1	1	1	AGRN; DAG1; DMTN; EPB42; IGFBP7; MMP2; PROC; SPTA1;
Golgi aparatus	4	897	13.7931	2.96332	0.0442011	1	1	1	JCHAIN; LFNG; PAM; SPP1;
Nucleus	9	5847	31.0345	1.02146	0.540417	1	1	1	DMTN; F13A1; JCHAIN; PAM; PCSK1N; PSMD14; SNCG; SPTA1; SRP54;
Actin cytoskeleton	2	132	6.89655	10.093	0.0168202	1	0.694054	1	DMTN; SPTA1;
Nucleolus	1	1257	3.44828	0.532616	0.85941	1	1	1	SRP54;
Mitochondrion	2	1259	6.89655	1.05828	0.574708	1	1	1	LGMN; SPTA1;
Cytosol	1	1178	3.44828	0.568335	0.840325	1	1	1	SPTA1;
Cytoplasm	11	5684	37.931	1.284	0.213127	1	1	1	DAG1; DMTN; F13A1; IGFBP7; LGMN; PAM; PGAM2; PSMD14; SNCG; SPTA1; SRP54;
Exosomes	9	2043	31.0345	2.92339	0.00234872	1	0.263057	1	AGRN; APOD; DAG1; ITIH4; JCHAIN; LFNG; PAM; RBP4; SNCG;
Lysosome	9	1620	31.0345	3.68671	0.000442636	0.347026	0.0867566	0.569764	APOD; CTSZ; DAG1; F13A1; ITIH4; LGMN; PAM; PSMD14; TMX2;
Endoplasmic reticulum	4	1104	13.7931	2.4077	0.0820261	1	1	1	CHGA; CTSZ; JCHAIN; PAM;
Spectrin-associated cytoskeleton	1	5	3.44828	133.634	0.00751837	1	0.58944	1	SPTA1;
Extracellular	18	1825	62.069	6.54154	4.48501e-12	3.51625e-09	3.51625e-09	2.30926e-08	AGRN; APOD; CHGA; CPN1; DAG1; F13A1; IGFBP7; ITIH4; JCHAIN; LFNG; MMP2; MYL1; PAM; PCSK1N; PROC; RBP4; SPARCL1; SPP1;
Extracellular region	7	442	24.1379	10.5128	3.25591e-06	0.00255263	0.000850877	0.00558804	APOD; F13A1; ITIH4; JCHAIN; LFNG; PROC; SPP1;
Membrane	1	350	3.44828	1.91281	0.413202	1	1	1	DAG1;
Extracellular space	8	404	27.5862	13.1423	1.03276e-07	8.09687e-05	4.04843e-05	0.000265876	APOD; CPN1; CTSZ; DAG1; IGFBP7; MMP2; PCSK1N; RBP4;
Extracellular matrix	2	120	6.89655	11.1022	0.0140458	1	0.652556	1	AGRN; IGFBP7;
Nucleoplasm	1	449	3.44828	1.49107	0.49624	1	1	1	DAG1;
Dendrite	1	27	3.44828	24.7873	0.0399558	1	1	1	PAM;
Centrosome	1	656	3.44828	1.02057	0.634797	1	1	1	SNCG;
Soluble fraction	1	180	3.44828	3.71926	0.238853	1	1	1	PCSK1N;
Focal adhesion	1	45	3.44828	14.8746	0.0657319	1	1	1	DAG1;
Cytoskeleton	1	427	3.44828	1.56789	0.47883	1	1	1	EPB42;
Microtubule	1	129	3.44828	5.18955	0.177443	1	1	1	TMX2;
Filopodium	1	10	3.44828	66.8835	0.0149822	1	0.652556	1	DAG1;
Proteasome complex	1	34	3.44828	19.6855	0.0500604	1	1	1	PSMD14;
Lamellipodium	1	23	3.44828	29.0962	0.0341352	1	1	1	DAG1;
Intracellular membrane-bounded organelle	3	127	10.3448	15.7094	0.000906628	0.710796	0.142159	0.933615	ITIH4; LGMN; MMP2;
Condensed chromosome	1	10	3.44828	66.8835	0.0149822	1	0.652556	1	PAM;
Axon	1	27	3.44828	24.7873	0.0399558	1	1	1	PAM;
Signal recognition particle, endoplasmic reticulum targeting	1	6	3.44828	111.398	0.00901548	1	0.642558	1	SRP54;
Cytoplasmic vesicle	1	160	3.44828	4.18414	0.215318	1	1	1	PCSK1N;
Stored secretory granule	1	19	3.44828	35.2185	0.0282806	1	1	1	PAM;
Muscle myosin complex	1	15	3.44828	44.6039	0.0223917	1	0.835958	1	MYL1;
Spectrin	1	9	3.44828	74.3068	0.0134937	1	0.652556	1	SPTA1;
Intrinsic to internal side of plasma membrane	1	3	3.44828	222.427	0.0045176	1	0.442724	1	SPTA1;
Sarcomere	1	15	3.44828	44.6039	0.0223917	1	0.835958	1	MYL1;
Basement membrane	1	21	3.44828	31.866	0.0312122	1	1	1	DAG1;
Dystrophin-associated glycoprotein complex	1	10	3.44828	66.8835	0.0149822	1	0.652556	1	DAG1;
Basal lamina	1	7	3.44828	95.507	0.0105104	1	0.652556	1	AGRN;
Myofibril	1	5	3.44828	133.634	0.00751837	1	0.58944	1	MYL1;
Nuclear chromatin	1	10	3.44828	66.8835	0.0149822	1	0.652556	1	PAM;
Contractile ring	1	1	3.44828	662.875	0.00150806	1	0.197053	1	DAG1;

## Sheet: Molecular function
Analysis: Molecular function
Dataset name: New Set
Number of genes in the dataset: 29
Number of genes in the dataset (which are available in Molecular function database) :29
Number of genes in background: 19230
Is analysis quantitative: No
						Corrected p-values
Molecular function	No. of genes in the dataset	No.of genes in the background dataset	Percentage of genes	Fold enrichment	P-value (Hypergeometric test)	Bonferroni method	BH method	Q-value (Storey-Tibshirani method)
Molecular function unknown	2	5685	6.89655	0.234367	0.999496	1	1	1	PCSK1N; TMX2;
Protease inhibitor activity	1	94	3.44828	7.12163	0.13256	1	1	1	ITIH4;
Cell adhesion molecule activity	3	356	10.3448	5.60449	0.0160997	1	1	1	DAG1; IGFBP7; SPP1;
Transporter activity	2	576	6.89655	2.31312	0.215255	1	1	1	APOD; RBP4;
Catalytic activity	2	532	6.89655	2.50443	0.190934	1	1	1	PAM; PGAM2;
Transferase activity	2	156	6.89655	8.54034	0.0230034	1	1	1	F13A1; LFNG;
Structural molecule activity	3	269	10.3448	7.41703	0.0075599	1	0.846709	1	DMTN; EPB42; MYL1;
Structural constituent of cytoskeleton	1	137	3.44828	4.88653	0.187383	1	1	1	SPTA1;
Metallopeptidase activity	1	101	3.44828	6.6281	0.141722	1	1	1	MMP2;
Extracellular matrix structural constituent	1	166	3.44828	4.03291	0.222451	1	1	1	AGRN;
Defense/immunity protein activity	1	61	3.44828	10.9737	0.0880819	1	1	1	CHGA;
Calcium ion binding	1	185	3.44828	3.61874	0.24463	1	1	1	SPARCL1;
Ubiquitin-specific protease activity	1	377	3.44828	1.77583	0.437075	1	1	1	PSMD14;
RNA binding	1	366	3.44828	1.8292	0.427464	1	1	1	SRP54;
DNA binding	1	654	3.44828	1.02369	0.633654	1	1	1	YOD1;
Chaperone activity	1	126	3.44828	5.3131	0.173686	1	1	1	SNCG;
Antigen binding	1	42	3.44828	15.9368	0.0614828	1	1	1	JCHAIN;
Cysteine-type peptidase activity	2	46	6.89655	28.9585	0.00218119	0.488587	0.488587	1	CTSZ; LGMN;
Peptidase activity	1	58	3.44828	11.5412	0.083931	1	1	1	PROC;
Carboxypeptidase activity	1	21	3.44828	31.866	0.0312122	1	1	1	CPN1;

## Sheet: Biological process
Analysis: Biological process
Dataset name: New Set
Number of genes in the dataset: 29
Number of genes in the dataset (which are available in Biological process database) :29
Number of genes in background: 19230
Is analysis quantitative: No
						Corrected p-values
Biological process	No. of genes in the dataset	No.of genes in the background dataset	Percentage of genes	Fold enrichment	P-value (Hypergeometric test)	Bonferroni method	BH method	Q-value (Storey-Tibshirani method)
Biological_process unknown	2	4731	6.89655	0.281627	0.997111	1	1	1	TMX2; YOD1;
Protein metabolism	10	1323	34.4828	5.01537	1.37172e-05	0.00244167	0.00244167	0.0159684	CPN1; CTSZ; ITIH4; LGMN; MMP2; PAM; PROC; PSMD14; SNCG; SRP54;
Metabolism	2	1683	6.89655	0.791664	0.734675	1	1	1	F13A1; PGAM2;
Energy pathways	2	1633	6.89655	0.815904	0.718719	1	1	1	F13A1; PGAM2;
Cell growth and/or maintenance	6	1125	20.6897	3.5412	0.00588252	1	0.349029	1	AGRN; DMTN; EPB42; MYL1; SPP1; SPTA1;
Transport	2	1215	6.89655	1.0966	0.554848	1	1	1	APOD; RBP4;
Cell communication	5	3713	17.2414	0.894424	0.684137	1	1	1	CHGA; DAG1; IGFBP7; LFNG; SPARCL1;
Signal transduction	5	3934	17.2414	0.844178	0.736305	1	1	1	CHGA; DAG1; IGFBP7; LFNG; SPARCL1;
Immune response	1	576	3.44828	1.16231	0.586282	1	1	1	JCHAIN;
Hormone metabolism	1	3	3.44828	222.427	0.0045176	0.804132	0.349029	1	PCSK1N;

## Sheet: Biological pathway
Analysis: Biological pathway
Dataset name: New Set
Number of genes in the dataset: 29
Number of genes in the dataset (which are available in Biological pathway database) :12
Number of genes in background: 19230
Is analysis quantitative: No
						Corrected p-values
Biological pathway	No. of genes in the dataset	No.of genes in the background dataset	Percentage of genes	Fold enrichment	P-value (Hypergeometric test)	Bonferroni method	BH method	Q-value (Storey-Tibshirani method)
Vif-mediated degradation of APOBEC3G	1	69	3.44828	9.70155	0.0990625	1	1	1	PSMD14;
Developmental Biology	2	432	6.89655	3.08414	0.137657	1	1	1	AGRN; SPTA1;
Vpu mediated degradation of CD4	1	67	3.44828	9.99111	0.0963294	1	1	1	PSMD14;
Axon guidance	2	219	6.89655	6.08365	0.0428548	1	1	1	AGRN; SPTA1;
NCAM signaling for neurite out-growth	2	57	6.89655	23.371	0.00332912	1	1	1	AGRN; SPTA1;
L1CAM interactions	1	79	3.44828	8.47366	0.112609	1	1	1	SPTA1;
Interaction between L1 and Ankyrins	1	12	3.44828	55.7455	0.0179525	1	1	1	SPTA1;
Hemostasis	2	375	6.89655	3.55292	0.109175	1	1	1	F13A1; PROC;
Cell surface interactions at the vascular wall	1	72	3.44828	9.29737	0.103147	1	1	1	PROC;
Common Pathway	2	16	6.89655	83.2217	0.000260082	0.433816	0.433816	1	F13A1; PROC;
Formation of Fibrin Clot (Clotting Cascade)	2	33	6.89655	40.3629	0.00112631	1	0.626231	1	F13A1; PROC;
Mitotic M-M/G1 phases	1	242	3.44828	2.76643	0.307561	1	1	1	PSMD14;
DNA Replication	1	261	3.44828	2.56505	0.32739	1	1	1	PSMD14;
NCAM1 interactions	1	23	3.44828	29.0962	0.0341352	1	1	1	AGRN;
Striated Muscle Contraction	1	30	3.44828	22.3094	0.044299	1	1	1	MYL1;
Muscle contraction	1	50	3.44828	13.3874	0.0727725	1	1	1	MYL1;
Host Interactions of HIV factors	1	141	3.44828	4.74792	0.192309	1	1	1	PSMD14;
HIV Infection	1	203	3.44828	3.29789	0.265077	1	1	1	PSMD14;
Signal Transduction	2	1208	6.89655	1.10295	0.551633	1	1	1	PSMD14; SPP1;
Assembly of the pre-replicative complex	1	83	3.44828	8.06534	0.117972	1	1	1	PSMD14;
DNA Replication Pre-Initiation	1	98	3.44828	6.83098	0.137807	1	1	1	PSMD14;
M/G1 Transition	1	98	3.44828	6.83098	0.137807	1	1	1	PSMD14;
Autodegradation of Cdh1 by Cdh1:APC/C	1	60	3.44828	11.1565	0.0867003	1	1	1	PSMD14;
APC/C:Cdc20 mediated degradation of Securin	1	66	3.44828	10.1425	0.0949598	1	1	1	PSMD14;
APC/C:Cdh1 mediated degradation of Cdc20 and other APC/C:Cdh1 targeted proteins in late mitosis/early G1	1	69	3.44828	9.70155	0.0990625	1	1	1	PSMD14;
Regulation of mitotic cell cycle	1	81	3.44828	8.26446	0.115294	1	1	1	PSMD14;
APC/C-mediated degradation of cell cycle proteins	1	81	3.44828	8.26446	0.115294	1	1	1	PSMD14;
Regulation of APC/C activators between G1/S and early anaphase	1	78	3.44828	8.58228	0.111263	1	1	1	PSMD14;
APC/C:Cdc20 mediated degradation of mitotic proteins	1	71	3.44828	9.42831	0.101788	1	1	1	PSMD14;
Activation of APC/C and APC/C:Cdc20 mediated degradation of mitotic proteins	1	72	3.44828	9.29737	0.103147	1	1	1	PSMD14;
SCF-beta-TrCP mediated degradation of Emi1	1	70	3.44828	9.56298	0.100426	1	1	1	PSMD14;
Ubiquitin-dependent degradation of Cyclin D	1	66	3.44828	10.1425	0.0949598	1	1	1	PSMD14;
Ubiquitin-dependent degradation of Cyclin D1	1	66	3.44828	10.1425	0.0949598	1	1	1	PSMD14;
SCF(Skp2)-mediated degradation of p27/p21	1	67	3.44828	9.99111	0.0963294	1	1	1	PSMD14;
Cyclin E associated events during G1/S transition	1	78	3.44828	8.58228	0.111263	1	1	1	PSMD14;
G1/S Transition	1	117	3.44828	5.72177	0.162314	1	1	1	PSMD14;
S Phase	1	121	3.44828	5.53263	0.167386	1	1	1	PSMD14;
Cyclin A:Cdk2-associated events at S phase entry	1	90	3.44828	7.43811	0.127283	1	1	1	PSMD14;
Mitotic G1-G1/S phases	1	140	3.44828	4.78183	0.19108	1	1	1	PSMD14;
Cell Cycle, Mitotic	1	317	3.44828	2.11193	0.382696	1	1	1	PSMD14;
Insulin Synthesis and Processing	1	132	3.44828	5.07162	0.181184	1	1	1	SRP54;
Regulation of Insulin-like Growth Factor (IGF) Activity by Insulin-like Growth Factor Binding Proteins (IGFBPs)	1	14	3.44828	47.7876	0.0209141	1	1	1	MMP2;
Diabetes pathways	2	216	6.89655	6.16814	0.0418013	1	1	1	MMP2; SRP54;
Removal of licensing factors from origins	1	85	3.44828	7.87559	0.120642	1	1	1	PSMD14;
Regulation of DNA replication	1	88	3.44828	7.60714	0.124632	1	1	1	PSMD14;
CDT1 association with the CDC6:ORC:origin complex	1	74	3.44828	9.04613	0.10586	1	1	1	PSMD14;
Synthesis of DNA	1	109	3.44828	6.14167	0.152078	1	1	1	PSMD14;
Switching of origins to a post-replicative state	1	83	3.44828	8.06534	0.117972	1	1	1	PSMD14;
Orc1 removal from chromatin	1	83	3.44828	8.06534	0.117972	1	1	1	PSMD14;
CDK-mediated phosphorylation and removal of Cdc6	1	66	3.44828	10.1425	0.0949598	1	1	1	PSMD14;
Adaptive Immune System	2	237	6.89655	5.62162	0.0493826	1	1	1	PSMD14; SPTA1;
Immune System	2	522	6.89655	2.5524	0.185466	1	1	1	PSMD14; SPTA1;
Signaling by Wnt	1	75	3.44828	8.92553	0.107214	1	1	1	PSMD14;
Degradation of beta-catenin by the destruction complex	1	75	3.44828	8.92553	0.107214	1	1	1	PSMD14;
Integrin cell surface interactions	1	72	3.44828	9.29737	0.103147	1	1	1	SPP1;
Vitamin D (calciferol) metabolism	1	7	3.44828	95.507	0.0105104	1	1	1	LGMN;
Metabolism of steroid hormones and vitamins A and D	1	32	3.44828	20.9155	0.0471839	1	1	1	LGMN;
Metabolism	1	823	3.44828	0.813482	0.719006	1	1	1	PSMD14;
Stabilization of p53	1	69	3.44828	9.70155	0.0990625	1	1	1	PSMD14;
p53-Dependent G1 DNA Damage Response	1	72	3.44828	9.29737	0.103147	1	1	1	PSMD14;
p53-Dependent G1/S DNA damage checkpoint	1	72	3.44828	9.29737	0.103147	1	1	1	PSMD14;
G1/S DNA Damage Checkpoints	1	76	3.44828	8.8081	0.108566	1	1	1	PSMD14;
Cell Cycle Checkpoints	1	118	3.44828	5.67328	0.163585	1	1	1	PSMD14;
Autodegradation of the E3 ubiquitin ligase COP1	1	68	3.44828	9.8442	0.097697	1	1	1	PSMD14;
p53-Independent G1/S DNA damage checkpoint	1	70	3.44828	9.56298	0.100426	1	1	1	PSMD14;
Ubiquitin Mediated Degradation of Phosphorylated Cdc25A	1	69	3.44828	9.70155	0.0990625	1	1	1	PSMD14;
p53-Independent DNA Damage Response	1	70	3.44828	9.56298	0.100426	1	1	1	PSMD14;
Removal of aminoterminal propeptides from gamma-carboxylated proteins	1	10	3.44828	66.8835	0.0149822	1	1	1	PROC;
Post-translational protein modification	1	114	3.44828	5.87233	0.158489	1	1	1	PROC;
Post-translational modification: gamma carboxylation and hypusine formation	1	14	3.44828	47.7876	0.0209141	1	1	1	PROC;
Gamma-carboxylation, transport, and amino-terminal cleavage of proteins	1	12	3.44828	55.7455	0.0179525	1	1	1	PROC;
Gamma-carboxylation of protein precursors	1	9	3.44828	74.3068	0.0134937	1	1	1	PROC;
Transport of gamma-carboxylated protein precursors from the endoplasmic reticulum to the Golgi apparatus	1	8	3.44828	83.5835	0.0120032	1	1	1	PROC;
Metabolism of proteins	1	259	3.44828	2.58486	0.325329	1	1	1	PROC;
Regulation of ornithine decarboxylase (ODC)	1	70	3.44828	9.56298	0.100426	1	1	1	PSMD14;
Regulation of mRNA Stability by Proteins that Bind AU-rich Elements	1	104	3.44828	6.43692	0.14562	1	1	1	PSMD14;
Destabilization of mRNA by AUF1 (hnRNP D0)	1	71	3.44828	9.42831	0.101788	1	1	1	PSMD14;
Metabolism of mRNA	1	234	3.44828	2.86101	0.299045	1	1	1	PSMD14;
Metabolism of RNA	1	281	3.44828	2.38249	0.34767	1	1	1	PSMD14;
Metabolism of amino acids and derivatives	1	188	3.44828	3.561	0.248075	1	1	1	PSMD14;
Cell-Cell communication	1	117	3.44828	5.72177	0.162314	1	1	1	SPTA1;
Nephrin interactions	1	29	3.44828	23.0784	0.0428534	1	1	1	SPTA1;
Metabolism of lipids and lipoproteins	1	257	3.44828	2.60497	0.323262	1	1	1	LGMN;
Class I MHC mediated antigen processing & presentation	1	101	3.44828	6.6281	0.141722	1	1	1	PSMD14;
Antigen processing: Ubiquitination & Proteasome degradation	1	69	3.44828	9.70155	0.0990625	1	1	1	PSMD14;
CD28 co-stimulation	1	36	3.44828	18.5922	0.0529285	1	1	1	SPTA1;
CD28 dependent Vav1 pathway	1	18	3.44828	37.174	0.0268116	1	1	1	SPTA1;
Costimulation by the CD28 family	1	52	3.44828	12.8726	0.0755744	1	1	1	SPTA1;
Regulation of Apoptosis	1	75	3.44828	8.92553	0.107214	1	1	1	PSMD14;
Regulation of activated PAK-2p34 by proteasome mediated degradation	1	66	3.44828	10.1425	0.0949598	1	1	1	PSMD14;
Cdc20:Phospho-APC/C mediated degradation of Cyclin A	1	69	3.44828	9.70155	0.0990625	1	1	1	PSMD14;
Apoptosis	1	158	3.44828	4.2371	0.212926	1	1	1	PSMD14;
Steroid hormones	1	25	3.44828	26.7695	0.0370498	1	1	1	LGMN;
Cross-presentation of soluble exogenous antigens (endosomes)	1	67	3.44828	9.99111	0.0963294	1	1	1	PSMD14;
Antigen processing-Cross presentation	1	86	3.44828	7.78402	0.121974	1	1	1	PSMD14;
ER-Phagosome pathway	1	80	3.44828	8.36775	0.113953	1	1	1	PSMD14;
Rapoport-Luebering glycolytic shunt	1	4	3.44828	166.959	0.00601908	1	1	1	PGAM2;
Wnt signaling network	1	200	3.44828	3.34735	0.261706	1	1	1	MMP2;
Beta2 integrin cell surface interactions	1	28	3.44828	23.9023	0.0414056	1	1	1	PROC;
Osteopontin-mediated events	2	29	6.89655	45.9283	0.000869311	1	0.626231	1	MMP2; SPP1;
Integrins in angiogenesis	2	64	6.89655	20.8152	0.00417785	1	1	1	MMP2; SPP1;
Syndecan-1-mediated signaling events	2	1297	6.89655	1.02727	0.591368	1	1	1	MMP2; SPP1;
Regulation of CDC42 activity	1	768	3.44828	0.871739	0.69359	1	1	1	MMP2;
Glypican pathway	2	1335	6.89655	0.998029	0.60757	1	1	1	MMP2; SPP1;
GMCSF-mediated signaling events	2	1289	6.89655	1.03365	0.587899	1	1	1	MMP2; SPP1;
Insulin Pathway	2	1285	6.89655	1.03686	0.586157	1	1	1	MMP2; SPP1;
Stabilization and expansion of the E-cadherin adherens junction	2	275	6.89655	4.84484	0.0642491	1	1	1	MMP2; SPP1;
Glypican 3 network	1	206	3.44828	3.24986	0.268432	1	1	1	MMP2;
Nectin adhesion pathway	2	1292	6.89655	1.03125	0.589202	1	1	1	MMP2; SPP1;
FGF signaling pathway	1	48	3.44828	13.9451	0.0699624	1	1	1	SPP1;
TRAIL signaling pathway	2	1325	6.89655	1.00556	0.603351	1	1	1	MMP2; SPP1;
LPA receptor mediated events	1	100	3.44828	6.69437	0.140419	1	1	1	MMP2;
IGF1 pathway	2	1288	6.89655	1.03445	0.587464	1	1	1	MMP2; SPP1;
ATF-2 transcription factor network	1	59	3.44828	11.3456	0.0853167	1	1	1	MMP2;
CDC42 signaling events	1	755	3.44828	0.886748	0.687266	1	1	1	MMP2;
Signaling events mediated by Hepatocyte Growth Factor Receptor (c-Met)	2	1290	6.89655	1.03284	0.588334	1	1	1	MMP2; SPP1;
Glypican 1 network	2	1296	6.89655	1.02806	0.590936	1	1	1	MMP2; SPP1;
N-cadherin signaling events	2	251	6.89655	5.30807	0.0546949	1	1	1	MMP2; SPP1;
PDGF receptor signaling network	2	1290	6.89655	1.03284	0.588334	1	1	1	MMP2; SPP1;
Integrin family cell surface interactions	4	1375	13.7931	1.93317	0.149619	1	1	1	F13A1; MMP2; PROC; SPP1;
Internalization of ErbB1	2	1285	6.89655	1.03686	0.586157	1	1	1	MMP2; SPP1;
Posttranslational regulation of adherens junction stability and dissassembly	2	231	6.89655	5.76763	0.047168	1	1	1	MMP2; SPP1;
Signaling events mediated by VEGFR1 and VEGFR2	2	1293	6.89655	1.03045	0.589636	1	1	1	MMP2; SPP1;
Beta1 integrin cell surface interactions	3	1348	10.3448	1.48015	0.332422	1	1	1	F13A1; MMP2; SPP1;
Urokinase-type plasminogen activator (uPA) and uPAR-mediated signaling	2	1285	6.89655	1.03686	0.586157	1	1	1	MMP2; SPP1;
IFN-gamma pathway	2	1293	6.89655	1.03045	0.589636	1	1	1	MMP2; SPP1;
Regulation of RAC1 activity	1	205	3.44828	3.26571	0.267315	1	1	1	MMP2;
PAR1-mediated thrombin signaling events	2	1296	6.89655	1.02806	0.590936	1	1	1	MMP2; SPP1;
Beta3 integrin cell surface interactions	1	43	3.44828	15.5662	0.0629012	1	1	1	SPP1;
Noncanonical Wnt signaling pathway	1	182	3.44828	3.67839	0.241169	1	1	1	MMP2;
Alpha4 beta1 integrin signaling events	1	33	3.44828	20.2819	0.0486232	1	1	1	SPP1;
PDGFR-beta signaling pathway	2	1285	6.89655	1.03686	0.586157	1	1	1	MMP2; SPP1;
Canonical Wnt signaling pathway	1	155	3.44828	4.3191	0.209325	1	1	1	MMP2;
E-cadherin signaling in the nascent adherens junction	2	275	6.89655	4.84484	0.0642491	1	1	1	MMP2; SPP1;
Integrin-linked kinase signaling	1	654	3.44828	1.02369	0.633654	1	1	1	MMP2;
Regulation of nuclear beta catenin signaling and target gene transcription	1	135	3.44828	4.95892	0.184909	1	1	1	MMP2;
EGF receptor (ErbB1) signaling pathway	2	1285	6.89655	1.03686	0.586157	1	1	1	MMP2; SPP1;
Thrombin/protease-activated receptor (PAR) pathway	2	1297	6.89655	1.02727	0.591368	1	1	1	MMP2; SPP1;
Class I PI3K signaling events	2	1285	6.89655	1.03686	0.586157	1	1	1	MMP2; SPP1;
Arf6 signaling events	2	1285	6.89655	1.03686	0.586157	1	1	1	MMP2; SPP1;
Plasma membrane estrogen receptor signaling	2	1298	6.89655	1.02648	0.591801	1	1	1	MMP2; SPP1;
FOXM1 transcription factor network	1	42	3.44828	15.9368	0.0614828	1	1	1	MMP2;
IL3-mediated signaling events	2	1292	6.89655	1.03125	0.589202	1	1	1	MMP2; SPP1;
AP-1 transcription factor network	1	621	3.44828	1.07809	0.614289	1	1	1	MMP2;
amb2 Integrin signaling	1	40	3.44828	16.7334	0.0586397	1	1	1	MMP2;
mTOR signaling pathway	2	1285	6.89655	1.03686	0.586157	1	1	1	MMP2; SPP1;
RAC1 signaling pathway	1	205	3.44828	3.26571	0.267315	1	1	1	MMP2;
ErbB receptor signaling network	2	1308	6.89655	1.01863	0.596106	1	1	1	MMP2; SPP1;
Signaling events mediated by focal adhesion kinase	2	1285	6.89655	1.03686	0.586157	1	1	1	MMP2; SPP1;
VEGF and VEGFR signaling network	2	1301	6.89655	1.02411	0.593096	1	1	1	MMP2; SPP1;
Alpha9 beta1 integrin signaling events	3	1302	10.3448	1.53244	0.312956	1	1	1	F13A1; MMP2; SPP1;
Syndecan-2-mediated signaling events	2	77	6.89655	17.3014	0.0059907	1	1	1	MMP2; SPP1;
Arf6 downstream pathway	2	1285	6.89655	1.03686	0.586157	1	1	1	MMP2; SPP1;
Validated transcriptional targets of AP1 family members Fra1 and Fra2	1	134	3.44828	4.99593	0.183669	1	1	1	MMP2;
S1P1 pathway	2	1285	6.89655	1.03686	0.586157	1	1	1	MMP2; SPP1;
ATM pathway	2	307	6.89655	4.33986	0.0777935	1	1	1	MMP2; SPP1;
p53 pathway	2	189	6.89655	7.04925	0.0327883	1	1	1	MMP2; SPP1;
ErbB1 downstream signaling	2	1285	6.89655	1.03686	0.586157	1	1	1	MMP2; SPP1;
EGFR-dependent Endothelin signaling events	2	1286	6.89655	1.03606	0.586593	1	1	1	MMP2; SPP1;
Syndecan-4-mediated signaling events	1	209	3.44828	3.20322	0.271773	1	1	1	MMP2;
ATR signaling pathway	2	250	6.89655	5.3293	0.0543089	1	1	1	MMP2; SPP1;
Angiopoietin receptor Tie2-mediated signaling	1	50	3.44828	13.3874	0.0727725	1	1	1	MMP2;
Arf6 trafficking events	2	1285	6.89655	1.03686	0.586157	1	1	1	MMP2; SPP1;
E-cadherin signaling events	2	280	6.89655	4.75833	0.066307	1	1	1	MMP2; SPP1;
Endothelins	2	1304	6.89655	1.02176	0.594388	1	1	1	MMP2; SPP1;
Regulation of retinoblastoma protein	1	66	3.44828	10.1425	0.0949598	1	1	1	MYL1;
IL5-mediated signaling events	2	1289	6.89655	1.03365	0.587899	1	1	1	MMP2; SPP1;
Direct p53 effectors	2	138	6.89655	9.65422	0.0182882	1	1	1	MMP2; SPP1;
Sphingosine 1-phosphate (S1P) pathway	2	1308	6.89655	1.01863	0.596106	1	1	1	MMP2; SPP1;
Proteoglycan syndecan-mediated signaling events	2	1342	6.89655	0.992824	0.610504	1	1	1	MMP2; SPP1;
RhoA signaling pathway	1	205	3.44828	3.26571	0.267315	1	1	1	MMP2;
Class I PI3K signaling events mediated by Akt	2	1285	6.89655	1.03686	0.586157	1	1	1	MMP2; SPP1;
LKB1 signaling events	2	1305	6.89655	1.02097	0.594818	1	1	1	MMP2; SPP1;
Regulation of RhoA activity	1	205	3.44828	3.26571	0.267315	1	1	1	MMP2;
Epithelial-to-mesenchymal transition	3	185	10.3448	10.7846	0.00266278	1	1	1	F13A1; MMP2; SPARCL1;

## Sheet: Protein domain
Analysis: Protein domain
Dataset name: New Set
Number of genes in the dataset: 29
Number of genes in the dataset (which are available in Protein domain database) :28
Number of genes in background: 19230
Is analysis quantitative: No
						Corrected p-values
Protein domain	No. of genes in the dataset	No.of genes in the background dataset	Percentage of genes	Fold enrichment	P-value (Hypergeometric test)	Bonferroni method	BH method	Q-value (Storey-Tibshirani method)
coiled coil region	2	2968	6.89655	0.448913	0.951421	1	1	1	PCSK1N; SPARCL1;
signal peptide	18	3668	62.069	3.25473	4.24255e-07	0.000411527	0.000411527	0.00275239	AGRN; APOD; CHGA; CPN1; CTSZ; DAG1; IGFBP7; JCHAIN; LFNG; LGMN; MMP2; PAM; PCSK1N; PROC; RBP4; SPARCL1; SPP1; TMX2;
transmembrane domain	3	4771	10.3448	0.418204	0.986018	1	1	1	DAG1; PAM; TMX2;
IG	1	340	3.44828	1.96907	0.404115	1	1	1	IGFBP7;
ZnF_C2H2	1	799	3.44828	0.837917	0.708176	1	1	1	YOD1;
EFh	2	144	6.89655	9.25199	0.0198087	1	1	1	MYL1; SPTA1;
ZnMc	1	29	3.44828	23.0784	0.0428534	1	1	1	MMP2;
HX	1	23	3.44828	29.0962	0.0341352	1	1	1	MMP2;
SH3	1	216	3.44828	3.09941	0.27951	1	1	1	SPTA1;
SPEC	1	32	3.44828	20.9155	0.0471839	1	1	1	SPTA1;
EGF	2	208	6.89655	6.40536	0.0390417	1	1	1	AGRN; PROC;
EGF_like	1	87	3.44828	7.69456	0.123304	1	1	1	AGRN;
VIT	1	9	3.44828	74.3068	0.0134937	1	1	1	ITIH4;
VWA	1	84	3.44828	7.96934	0.119308	1	1	1	ITIH4;
FN2	1	14	3.44828	47.7876	0.0209141	1	1	1	MMP2;
Tryp_SPc	1	115	3.44828	5.82127	0.159766	1	1	1	PROC;
EGF_CA	1	98	3.44828	6.83098	0.137807	1	1	1	PROC;
SRP54_N	1	2	3.44828	333.087	0.00301392	1	0.417644	1	SRP54;
SRP54	1	2	3.44828	333.087	0.00301392	1	0.417644	1	SRP54;
AAA	1	145	3.44828	4.61695	0.197207	1	1	1	SRP54;
Zn_pept	1	21	3.44828	31.866	0.0312122	1	1	1	CPN1;
GLA	1	13	3.44828	51.4607	0.0194344	1	1	1	PROC;
KAZAL	3	47	10.3448	42.4432	4.78176e-05	0.046383	0.0231915	0.15511	AGRN; IGFBP7; SPARCL1;
JAB_MPN	1	12	3.44828	55.7455	0.0179525	1	1	1	PSMD14;
VHP	1	8	3.44828	83.5835	0.0120032	1	1	1	DMTN;
EGF_Lam	1	33	3.44828	20.2819	0.0486232	1	1	1	AGRN;
PGAM	1	10	3.44828	66.8835	0.0149822	1	1	1	PGAM2;
LamG	1	44	3.44828	15.2125	0.0643176	1	1	1	AGRN;
Pept_C1	1	13	3.44828	51.4607	0.0194344	1	1	1	CTSZ;
FOLN	2	11	6.89655	121.015	0.000119763	0.11617	0.0290426	0.194244	AGRN; SPARCL1;
SEA	1	14	3.44828	47.7876	0.0209141	1	1	1	AGRN;
TGc	2	11	6.89655	121.015	0.000119763	0.11617	0.0290426	0.194244	EPB42; F13A1;
IB	1	18	3.44828	37.174	0.0268116	1	1	1	IGFBP7;
OSTEO	1	1	3.44828	662.875	0.00150806	1	0.292564	1	SPP1;
CADG	1	3	3.44828	222.427	0.0045176	1	0.547759	1	DAG1;
FIMAC	1	4	3.44828	166.959	0.00601908	1	0.648723	1	AGRN;
efhand_Ca_insen	1	6	3.44828	111.398	0.00901548	1	0.874502	1	SPTA1;

## Sheet: Site of expression
Analysis: Site of expression
Dataset name: New Set
Number of genes in the dataset: 29
Number of genes in the dataset (which are available in Site of expression database) :29
Number of genes in background: 19230
Is analysis quantitative: No
						Corrected p-values
Site of expression	No. of genes in the dataset	No.of genes in the background dataset	Percentage of genes	Fold enrichment	P-value (Hypergeometric test)	Bonferroni method	BH method	Q-value (Storey-Tibshirani method)
T cells	1	1726	3.44828	0.387891	0.934735	1	1	1	SRP54;
Monocyte	13	2842	44.8276	3.03447	0.000102888	0.0872493	0.00264392	0.0125645	AGRN; APOD; CTSZ; DAG1; F13A1; ITIH4; JCHAIN; LGMN; PROC; PSMD14; SPTA1; SRP54; TMX2;
MDA468	4	760	13.7931	3.49749	0.026215	1	0.167045	0.793836	AGRN; CTSZ; DAG1; LGMN;
Small intestine	17	8360	58.6207	1.34874	0.0728626	1	0.340543	1	AGRN; CHGA; CTSZ; DAG1; DMTN; IGFBP7; ITIH4; LGMN; MMP2; PCSK1N; PROC; PSMD14; SPARCL1; SPP1; SPTA1; TMX2; YOD1;
Breast cancer	15	7467	51.7241	1.3325	0.10935	1	0.465974	1	CTSZ; DAG1; IGFBP7; ITIH4; LGMN; MMP2; PCSK1N; PROC; PSMD14; RBP4; SNCG; SPP1; SPTA1; TMX2; YOD1;
Thyroid cancer	15	7281	51.7241	1.36654	0.0901756	1	0.405568	1	CTSZ; DAG1; DMTN; IGFBP7; ITIH4; LGMN; MMP2; PROC; PSMD14; RBP4; SNCG; SPP1; SPTA1; TMX2; YOD1;
Colon	15	8429	51.7241	1.18042	0.25045	1	0.915437	1	AGRN; CHGA; CTSZ; DAG1; DMTN; IGFBP7; LGMN; MMP2; PCSK1N; PROC; SPARCL1; SPP1; SPTA1; TMX2; YOD1;
Parathyroid gland	13	5997	44.8276	1.43805	0.0854651	1	0.387564	1	CHGA; CTSZ; DAG1; IGFBP7; ITIH4; LGMN; MMP2; PAM; PROC; PSMD14; RBP4; SPP1; YOD1;
Cervix, uterine	13	6391	44.8276	1.3494	0.130316	1	0.536447	1	CHGA; CTSZ; DAG1; DMTN; ITIH4; LGMN; MMP2; PROC; PSMD14; RBP4; SPARCL1; SPP1; YOD1;
Spleen	13	7887	44.8276	1.09344	0.405505	1	1	1	AGRN; APOD; CTSZ; DMTN; IGFBP7; ITIH4; LGMN; MMP2; PROC; PSMD14; SPARCL1; SPP1; TMX2;
HUVEC	19	13061	65.5172	0.9648	0.689331	1	1	1	AGRN; APOD; CHGA; CTSZ; DAG1; DMTN; EPB42; F13A1; IGFBP7; ITIH4; JCHAIN; LGMN; MMP2; PROC; PSMD14; RBP4; SPARCL1; SPTA1; TMX2;
Tonsils	16	7274	55.1724	1.45898	0.0430919	1	0.252014	1	CTSZ; DAG1; DMTN; IGFBP7; ITIH4; LGMN; MMP2; PROC; PSMD14; RBP4; SNCG; SPARCL1; SPP1; SPTA1; TMX2; YOD1;
Jurkat A3	7	4200	24.1379	1.10637	0.453371	1	1	1	JCHAIN; LGMN; PAM; PROC; PSMD14; TMX2; YOD1;
Rectum	17	7113	58.6207	1.58519	0.0144877	1	0.114998	0.546494	CHGA; CTSZ; DAG1; DMTN; IGFBP7; ITIH4; LGMN; MMP2; PAM; PCSK1N; PROC; PSMD14; SPARCL1; SPP1; SPTA1; TMX2; YOD1;
Liver	22	11680	75.8621	1.24913	0.0665608	1	0.327794	1	AGRN; APOD; CPN1; CTSZ; DAG1; DMTN; EPB42; F13A1; IGFBP7; ITIH4; LGMN; MMP2; PGAM2; PROC; PSMD14; RBP4; SPARCL1; SPP1; SPTA1; SRP54; TMX2; YOD1;
CNS	1	74	3.44828	9.04613	0.10586	1	0.455683	1	AGRN;
CD4	9	1901	31.0345	3.14175	0.00141498	1	0.021051	0.100039	APOD; CPN1; CTSZ; F13A1; JCHAIN; PROC; PSMD14; RBP4; SRP54;
Skeletal muscles	20	9060	68.9655	1.46403	0.0145103	1	0.114998	0.546494	AGRN; APOD; CTSZ; DAG1; DMTN; F13A1; IGFBP7; ITIH4; JCHAIN; LGMN; MMP2; MYL1; PGAM2; PROC; PSMD14; RBP4; SPARCL1; SPP1; SPTA1; YOD1;
H293	20	6792	68.9655	1.9529	0.000231113	0.195984	0.00529685	0.0251718	AGRN; APOD; CPN1; CTSZ; DAG1; F13A1; IGFBP7; ITIH4; JCHAIN; LGMN; MMP2; PAM; PGAM2; PROC; PSMD14; RBP4; SPARCL1; SPTA1; SRP54; TMX2;
Prostate	16	7923	55.1724	1.33947	0.0908703	1	0.405568	1	AGRN; CTSZ; DAG1; IGFBP7; ITIH4; LGMN; MMP2; PAM; PCSK1N; PROC; PSMD14; RBP4; SPARCL1; SPP1; TMX2; YOD1;
Jurkat	3	2869	10.3448	0.69545	0.828854	1	1	1	JCHAIN; PGAM2; SRP54;
Bone marrow	19	7808	65.5172	1.61389	0.0058585	1	0.0621001	0.295113	AGRN; CTSZ; DAG1; DMTN; F13A1; IGFBP7; ITIH4; JCHAIN; MMP2; PGAM2; PROC; PSMD14; RBP4; SPARCL1; SPP1; SPTA1; SRP54; TMX2; YOD1;
Lateral ventricle	10	6620	34.4828	1.00232	0.566926	1	1	1	CTSZ; DMTN; PAM; PROC; PSMD14; SNCG; SPARCL1; SPP1; SPTA1; YOD1;
Colorectal cancer	17	7513	58.6207	1.5008	0.0258023	1	0.165857	0.788189	CHGA; CTSZ; DAG1; DMTN; IGFBP7; ITIH4; LGMN; MMP2; PAM; PCSK1N; PROC; PSMD14; RBP4; SPP1; SPTA1; TMX2; YOD1;
Gall bladder	13	7295	44.8276	1.18218	0.279839	1	1	1	CTSZ; DAG1; DMTN; IGFBP7; ITIH4; LGMN; MMP2; PROC; PSMD14; RBP4; SPP1; SPTA1; YOD1;
Plasma	28	11971	96.5517	1.55101	1.97216e-05	0.0167239	0.000760179	0.00361254	AGRN; APOD; CHGA; CPN1; CTSZ; DAG1; DMTN; EPB42; F13A1; IGFBP7; ITIH4; JCHAIN; LFNG; LGMN; MMP2; MYL1; PAM; PCSK1N; PGAM2; PROC; PSMD14; RBP4; SNCG; SPARCL1; SPP1; SPTA1; SRP54; YOD1;
Malignant carcinoid	17	7081	58.6207	1.59236	0.0137975	1	0.111432	0.529547	CHGA; CTSZ; DAG1; IGFBP7; ITIH4; LGMN; MMP2; PAM; PCSK1N; PROC; PSMD14; RBP4; SPARCL1; SPP1; SPTA1; TMX2; YOD1;
Ascites cancer cell	15	3509	51.7241	2.83549	4.64978e-05	0.0394301	0.00140822	0.00669215	AGRN; APOD; CTSZ; DAG1; F13A1; IGFBP7; ITIH4; JCHAIN; LGMN; MYL1; PGAM2; PSMD14; RBP4; SPP1; TMX2;
Endometrial cancer	18	7460	62.069	1.60032	0.00938178	1	0.0883973	0.420083	CHGA; CTSZ; DAG1; IGFBP7; ITIH4; LGMN; MMP2; PAM; PCSK1N; PROC; PSMD14; RBP4; SNCG; SPARCL1; SPP1; SPTA1; TMX2; YOD1;
Lung cancer	16	7435	55.1724	1.42739	0.0525464	1	0.276766	1	CHGA; CTSZ; DAG1; DMTN; IGFBP7; ITIH4; LGMN; MMP2; PROC; PSMD14; RBP4; SNCG; SPP1; SPTA1; TMX2; YOD1;
HCT116	4	2651	13.7931	1.00269	0.580812	1	1	1	CTSZ; PGAM2; PSMD14; SNCG;
PC3	7	1294	24.1379	3.59097	0.00258226	1	0.0331781	0.157669	AGRN; CTSZ; DAG1; LFNG; LGMN; PAM; PCSK1N;
MicroProt	10	440	34.4828	15.0801	4.82318e-10	4.09006e-07	8.18011e-08	3.88737e-07	APOD; CHGA; CPN1; DAG1; IGFBP7; JCHAIN; MMP2; PCSK1N; RBP4; SPP1;
Epididymis	15	7090	51.7241	1.40335	0.0730883	1	0.340543	1	CTSZ; DAG1; DMTN; IGFBP7; ITIH4; LGMN; MMP2; PROC; PSMD14; RBP4; SNCG; SPARCL1; SPP1; TMX2; YOD1;
Cerebellum	16	7633	55.1724	1.39036	0.0662469	1	0.327794	1	CHGA; CTSZ; DMTN; IGFBP7; ITIH4; LGMN; MMP2; PCSK1N; PROC; PSMD14; RBP4; SNCG; SPARCL1; SPP1; SPTA1; YOD1;
Nasopharynx	12	6904	41.3793	1.15312	0.331523	1	1	1	DAG1; IGFBP7; ITIH4; LGMN; MMP2; PROC; PSMD14; SPARCL1; SPP1; SPTA1; TMX2; YOD1;
global_SCX_fractionated	2	2476	6.89655	0.538115	0.903088	1	1	1	PSMD14; SNCG;
Hippocampus	13	7355	44.8276	1.17253	0.291804	1	1	1	CHGA; DAG1; ITIH4; MMP2; PAM; PCSK1N; PROC; PSMD14; RBP4; SNCG; SPARCL1; SPP1; YOD1;
HeLa	7	5789	24.1379	0.802686	0.815458	1	1	1	APOD; CTSZ; DAG1; MYL1; PGAM2; PSMD14; SPTA1;
Malignant lymphoma	11	6586	37.931	1.10815	0.40458	1	1	1	CTSZ; IGFBP7; ITIH4; LGMN; MMP2; PROC; PSMD14; RBP4; SPP1; TMX2; YOD1;
Prostate cancer	17	7214	58.6207	1.563	0.0168564	1	0.123989	0.589223	CHGA; CTSZ; DAG1; IGFBP7; ITIH4; LGMN; MMP2; PAM; PCSK1N; PROC; PSMD14; RBP4; SPARCL1; SPP1; SPTA1; TMX2; YOD1;
Skin	19	7292	65.5172	1.72809	0.00237139	1	0.0312498	0.148506	APOD; CTSZ; DAG1; DMTN; F13A1; IGFBP7; ITIH4; JCHAIN; LGMN; MMP2; PROC; PSMD14; RBP4; SNCG; SPARCL1; SPP1; SPTA1; TMX2; YOD1;
Placenta	24	10894	82.7586	1.46095	0.00285287	1	0.0355769	0.169069	AGRN; APOD; CTSZ; DAG1; DMTN; EPB42; F13A1; IGFBP7; ITIH4; JCHAIN; LGMN; MMP2; PAM; PCSK1N; PGAM2; PROC; PSMD14; RBP4; SPARCL1; SPP1; SPTA1; SRP54; TMX2; YOD1;
Lung	18	9992	62.069	1.19479	0.183174	1	0.722471	1	AGRN; CTSZ; DAG1; DMTN; IGFBP7; ITIH4; JCHAIN; LGMN; MMP2; PAM; PROC; PSMD14; RBP4; SPARCL1; SPP1; SPTA1; TMX2; YOD1;
Cerebral cortex	14	7099	48.2759	1.30819	0.141333	1	0.573448	1	CHGA; CTSZ; DAG1; IGFBP7; ITIH4; LGMN; MMP2; PAM; PROC; PSMD14; RBP4; SNCG; SPARCL1; YOD1;
Ovarian cancer	17	7644	58.6207	1.47508	0.030777	1	0.189123	0.898752	CHGA; CTSZ; DAG1; DMTN; IGFBP7; ITIH4; LGMN; MMP2; PROC; PSMD14; RBP4; SNCG; SPARCL1; SPP1; SPTA1; TMX2; YOD1;
Kidney	17	10256	58.6207	1.0994	0.351849	1	1	1	AGRN; APOD; CTSZ; DAG1; DMTN; IGFBP7; ITIH4; LGMN; MMP2; PROC; PSMD14; RBP4; SPARCL1; SPP1; SPTA1; TMX2; YOD1;
H1688	6	1007	20.6897	3.95615	0.00341887	1	0.0408339	0.194051	DAG1; LFNG; LGMN; PAM; SPP1; SRP54;
Sy5y	9	2490	31.0345	2.39859	0.00887665	1	0.0859003	0.408217	CHGA; DAG1; ITIH4; JCHAIN; LGMN; PSMD14; RBP4; SRP54; TMX2;
Duodenum	13	7275	44.8276	1.18543	0.275898	1	0.991362	1	CHGA; CTSZ; ITIH4; LGMN; MMP2; PAM; PCSK1N; PROC; PSMD14; RBP4; SPP1; SPTA1; YOD1;
Bronchus	17	6923	58.6207	1.6287	0.0107782	1	0.0923221	0.438735	CHGA; CTSZ; DAG1; DMTN; IGFBP7; ITIH4; LGMN; MMP2; PCSK1N; PROC; PSMD14; RBP4; SPARCL1; SPP1; SPTA1; TMX2; YOD1;
Brain	22	7290	75.8621	2.00135	3.60601e-05	0.030579	0.00127412	0.00605491	AGRN; APOD; CHGA; CTSZ; DAG1; DMTN; IGFBP7; ITIH4; LGMN; MYL1; PAM; PCSK1N; PGAM2; PROC; PSMD14; RBP4; SNCG; SPARCL1; SPP1; SPTA1; SRP54; TMX2;
Stomach	17	8044	58.6207	1.40173	0.0508414	1	0.275491	1	AGRN; CHGA; CTSZ; DAG1; DMTN; ITIH4; LGMN; MMP2; PAM; PCSK1N; PROC; PSMD14; RBP4; SPARCL1; SPP1; TMX2; YOD1;
Pancreas	24	9936	82.7586	1.60181	0.000510375	0.432798	0.00902827	0.0429043	AGRN; APOD; CHGA; CTSZ; DAG1; DMTN; F13A1; IGFBP7; ITIH4; JCHAIN; LGMN; MMP2; PAM; PCSK1N; PGAM2; PROC; PSMD14; RBP4; SPARCL1; SPP1; SPTA1; SRP54; TMX2; YOD1;
Lymph nodes	13	6700	44.8276	1.28716	0.174346	1	0.690867	1	AGRN; CTSZ; DMTN; IGFBP7; LGMN; MMP2; PROC; SNCG; SPARCL1; SPP1; SPTA1; TMX2; YOD1;
H358	12	1489	41.3793	5.34659	6.65217e-07	0.000564104	5.64104e-05	0.000268075	AGRN; CTSZ; DAG1; IGFBP7; ITIH4; LFNG; LGMN; PAM; PCSK1N; SNCG; SPARCL1; SPP1;
Fallopian tubes	12	6677	41.3793	1.19232	0.283935	1	1	1	CTSZ; IGFBP7; ITIH4; LGMN; MMP2; PROC; SNCG; SPARCL1; SPP1; SPTA1; TMX2; YOD1;
Head & neck cancer	14	7062	48.2759	1.31505	0.136461	1	0.556341	1	CHGA; CTSZ; DAG1; IGFBP7; ITIH4; LGMN; MMP2; PROC; PSMD14; RBP4; SNCG; SPP1; TMX2; YOD1;
Pancreatic cancer	20	8316	68.9655	1.59501	0.00459277	1	0.0506804	0.240844	AGRN; APOD; CHGA; CTSZ; DAG1; F13A1; IGFBP7; ITIH4; LGMN; MMP2; PCSK1N; PGAM2; PROC; PSMD14; RBP4; SNCG; SPP1; SPTA1; TMX2; YOD1;
BT474	3	558	10.3448	3.57566	0.0508143	1	0.275491	1	CTSZ; DAG1; LFNG;
Seminal vesicle	15	6620	51.7241	1.50298	0.0412142	1	0.242706	1	CHGA; CTSZ; DAG1; DMTN; IGFBP7; ITIH4; LGMN; MMP2; PROC; PSMD14; RBP4; SNCG; SPP1; TMX2; YOD1;
Urinary bladder	13	7054	44.8276	1.22257	0.234064	1	0.872078	1	CTSZ; IGFBP7; ITIH4; LGMN; MMP2; PROC; PSMD14; RBP4; SNCG; SPP1; SPTA1; TMX2; YOD1;
K-562	8	2513	27.5862	2.11286	0.0286506	1	0.178645	0.84896	CTSZ; MYL1; PCSK1N; PGAM2; PSMD14; SNCG; SPTA1; SRP54;
Salivary glands	12	6607	41.3793	1.20495	0.26985	1	0.977673	1	AGRN; CTSZ; IGFBP7; ITIH4; JCHAIN; LGMN; MMP2; PROC; SPARCL1; SPP1; TMX2; YOD1;
Testis	20	10269	68.9655	1.29167	0.0660248	1	0.327794	1	AGRN; APOD; CHGA; CTSZ; DAG1; DMTN; F13A1; IGFBP7; ITIH4; LGMN; MMP2; PROC; PSMD14; RBP4; SNCG; SPARCL1; SPP1; SPTA1; TMX2; YOD1;
MDA231	4	336	13.7931	7.91086	0.00153976	1	0.0217619	0.103417	CTSZ; DAG1; IGFBP7; LGMN;
Urothelial cancer	15	7521	51.7241	1.32293	0.115401	1	0.486868	1	CTSZ; DAG1; DMTN; IGFBP7; ITIH4; LGMN; MMP2; PROC; PSMD14; RBP4; SNCG; SPP1; SPTA1; TMX2; YOD1;
R	5	1948	17.2414	1.70482	0.164509	1	0.658034	1	AGRN; PSMD14; SNCG; SPTA1; SRP54;
Soft tissue	17	6969	58.6207	1.61795	0.0115937	1	0.0983147	0.467213	CTSZ; DAG1; DMTN; F13A1; IGFBP7; ITIH4; LGMN; MMP2; PAM; PROC; PSMD14; RBP4; SNCG; SPARCL1; SPP1; SPTA1; YOD1;
Testis cancer	13	7248	44.8276	1.18984	0.270617	1	0.977673	1	DAG1; F13A1; IGFBP7; ITIH4; LGMN; MMP2; PROC; PSMD14; RBP4; SPP1; SPTA1; TMX2; YOD1;
Neutrophil	10	2031	34.4828	3.26704	0.000511034	0.433357	0.00902827	0.0429043	AGRN; APOD; CTSZ; F13A1; IGFBP7; ITIH4; JCHAIN; PROC; RBP4; SPTA1;
CD8	15	3327	51.7241	2.9906	2.41897e-05	0.0205129	0.000891864	0.00423833	APOD; CTSZ; F13A1; IGFBP7; ITIH4; JCHAIN; LGMN; PAM; PGAM2; PSMD14; RBP4; SNCG; SPTA1; SRP54; TMX2;
Stomach cancer	16	7399	55.1724	1.43433	0.0503064	1	0.275491	1	CHGA; CTSZ; DMTN; IGFBP7; ITIH4; LGMN; MMP2; PCSK1N; PROC; PSMD14; RBP4; SNCG; SPP1; SPTA1; TMX2; YOD1;
Skin cancer	15	7029	51.7241	1.41553	0.0681626	1	0.327794	1	CHGA; CTSZ; DAG1; DMTN; IGFBP7; ITIH4; LGMN; MMP2; PROC; PSMD14; RBP4; SPP1; SPTA1; TMX2; YOD1;
Adrenal glands	17	7554	58.6207	1.49265	0.0272839	1	0.171383	0.814451	AGRN; APOD; CTSZ; DAG1; DMTN; IGFBP7; ITIH4; LGMN; MMP2; PROC; PSMD14; SNCG; SPARCL1; SPP1; SPTA1; TMX2; YOD1;
TOV112D	7	1276	24.1379	3.64163	0.00238467	1	0.0312498	0.148506	AGRN; CTSZ; DAG1; IGFBP7; PAM; SNCG; SPP1;
LNCaP	7	1455	24.1379	3.19362	0.00497225	1	0.0540573	0.256892	AGRN; APOD; CTSZ; DAG1; LGMN; PGAM2; SRP54;
Corpus, uterine	14	6997	48.2759	1.32726	0.128164	1	0.531577	1	CTSZ; DAG1; F13A1; IGFBP7; ITIH4; LGMN; MMP2; PROC; PSMD14; RBP4; SNCG; SPARCL1; SPP1; YOD1;
Appendix	12	7004	41.3793	1.13665	0.353285	1	1	1	CHGA; CTSZ; F13A1; LGMN; MMP2; PCSK1N; PROC; PSMD14; SNCG; SPP1; SPTA1; YOD1;
Erythrocytes	4	1539	13.7931	1.72717	0.198738	1	0.762606	1	DMTN; PSMD14; SPTA1; YOD1;
HTB75	7	1277	24.1379	3.63878	0.00239533	1	0.0312498	0.148506	AGRN; CTSZ; DAG1; IGFBP7; LGMN; PCSK1N; RBP4;
Smooth muscle cells	15	5124	51.7241	1.94179	0.00349426	1	0.0411546	0.195576	CTSZ; DAG1; DMTN; IGFBP7; ITIH4; LGMN; MMP2; PAM; PROC; RBP4; SNCG; SPARCL1; SPP1; TMX2; YOD1;
Gastric juice	2	243	6.89655	5.48282	0.0516349	1	0.275491	1	JCHAIN; MYL1;
Urine	22	3267	75.8621	4.46582	4.96902e-12	4.21373e-09	1.40458e-09	6.67485e-09	AGRN; APOD; CHGA; CPN1; CTSZ; DAG1; EPB42; IGFBP7; ITIH4; JCHAIN; LFNG; LGMN; MMP2; PAM; PCSK1N; PGAM2; RBP4; SNCG; SPARCL1; SPP1; SPTA1; YOD1;
Heart	12	5507	41.3793	1.44564	0.0971915	1	0.429259	1	CTSZ; DAG1; DMTN; IGFBP7; ITIH4; LGMN; MMP2; PGAM2; PSMD14; SPARCL1; SPP1; TMX2;
Amygdala	1	1204	3.44828	0.556062	0.846867	1	1	1	PCSK1N;
Red blood cells	2	166	6.89655	8.0259	0.0258174	1	0.165857	0.788189	EPB42; SPTA1;
Thyroid gland	14	7306	48.2759	1.27113	0.17059	1	0.679155	1	AGRN; CTSZ; DAG1; DMTN; IGFBP7; LGMN; MMP2; PROC; PSMD14; RBP4; SPARCL1; SPP1; SPTA1; YOD1;
H460	8	736	27.5862	7.21407	9.30861e-06	0.0078937	0.000493356	0.00234453	AGRN; CTSZ; DAG1; IGFBP7; LGMN; PAM; PCSK1N; SPP1;
Heart muscle	14	6191	48.2759	1.50006	0.0519401	1	0.275491	1	CTSZ; DAG1; IGFBP7; ITIH4; LGMN; MMP2; PAM; PROC; PSMD14; RBP4; SPARCL1; SPP1; SPTA1; YOD1;
B Cell	9	2254	31.0345	2.64972	0.00460187	1	0.0506804	0.240844	APOD; CTSZ; F13A1; JCHAIN; LGMN; PSMD14; RBP4; SPTA1; SRP54;
Spinal cord	2	1465	6.89655	0.909468	0.659506	1	1	1	IGFBP7; SPARCL1;
Malignant glioma	19	7169	65.5172	1.75774	0.00188176	1	0.0257376	0.122311	CHGA; CTSZ; DAG1; F13A1; IGFBP7; ITIH4; LGMN; MMP2; PAM; PCSK1N; PROC; PSMD14; RBP4; SNCG; SPARCL1; SPP1; SPTA1; TMX2; YOD1;
Cervical cancer	16	7426	55.1724	1.42912	0.0519794	1	0.275491	1	CHGA; CTSZ; DAG1; IGFBP7; ITIH4; LGMN; MMP2; PAM; PROC; PSMD14; RBP4; SNCG; SPP1; SPTA1; TMX2; YOD1;
Malignant melanoma	17	7459	58.6207	1.51166	0.023951	1	0.159925	0.759996	CHGA; CTSZ; DAG1; DMTN; IGFBP7; ITIH4; LGMN; MMP2; PROC; PSMD14; RBP4; SNCG; SPARCL1; SPP1; SPTA1; TMX2; YOD1;
Oesophagus	4	921	13.7931	2.8861	0.0479301	1	0.270965	1	LGMN; MMP2; SNCG; SPP1;
Embryonal carcinoma cells	3	1232	10.3448	1.61951	0.283499	1	1	1	DAG1; PSMD14; TMX2;
ES2	11	3527	37.931	2.06925	0.0104079	1	0.0918849	0.436657	AGRN; CPN1; CTSZ; DAG1; IGFBP7; ITIH4; LGMN; MMP2; PAM; PSMD14; SRP54;
Ovary	22	8592	75.8621	1.69808	0.000642503	0.544842	0.0108968	0.0517842	AGRN; APOD; CPN1; CTSZ; DAG1; DMTN; F13A1; IGFBP7; ITIH4; JCHAIN; LGMN; MMP2; MYL1; PGAM2; PROC; PSMD14; RBP4; SPARCL1; SPP1; SRP54; TMX2; YOD1;
Liver cancer	16	7697	55.1724	1.3788	0.0711987	1	0.335425	1	CHGA; CTSZ; DAG1; DMTN; IGFBP7; ITIH4; LGMN; MMP2; PROC; PSMD14; RBP4; SNCG; SPP1; SPTA1; TMX2; YOD1;
Dendritic cells	4	1954	13.7931	1.36035	0.339937	1	1	1	CTSZ; F13A1; PGAM2; PSMD14;
OVCAR3	13	3714	44.8276	2.32202	0.00153155	1	0.0217619	0.103417	AGRN; CTSZ; DAG1; IGFBP7; ITIH4; LFNG; LGMN; MMP2; PSMD14; RBP4; SNCG; SRP54; TMX2;
Huh7	8	2976	27.5862	1.78414	0.0681169	1	0.327794	1	AGRN; APOD; CHGA; EPB42; MMP2; PAM; PGAM2; RBP4;
Serum	24	7685	82.7586	2.071	2.88112e-06	0.00244319	0.000187937	0.00089312	AGRN; APOD; CHGA; CPN1; CTSZ; DAG1; DMTN; F13A1; IGFBP7; ITIH4; JCHAIN; LFNG; MMP2; MYL1; PAM; PCSK1N; PROC; PSMD14; RBP4; SNCG; SPARCL1; SPP1; SPTA1; SRP54;
Lens	3	1037	10.3448	1.92405	0.204028	1	0.775857	1	JCHAIN; LGMN; PSMD14;
Breast	14	6413	48.2759	1.44813	0.068264	1	0.327794	1	CTSZ; DAG1; IGFBP7; ITIH4; LGMN; MMP2; PROC; PSMD14; RBP4; SNCG; SPARCL1; SPP1; SPTA1; YOD1;
Hair	2	817	6.89655	1.6308	0.350772	1	1	1	APOD; YOD1;
H520	9	843	31.0345	7.08474	2.59877e-06	0.00220376	0.000183646	0.000872728	AGRN; CTSZ; DAG1; LFNG; LGMN; MMP2; PAM; PCSK1N; SPP1;
Nipple aspirate fluid	15	754	51.7241	13.1958	3.22766e-14	2.73706e-11	1.36853e-11	6.50355e-11	AGRN; APOD; CTSZ; DAG1; ITIH4; JCHAIN; LFNG; LGMN; PAM; PGAM2; RBP4; SNCG; SPARCL1; SPP1; SPTA1;
Uterus	1	917	3.44828	0.730095	0.757804	1	1	1	AGRN;
T24	2	123	6.89655	10.8315	0.0147189	1	0.115499	0.548875	CTSZ; IGFBP7;
CPE_SCX_fractionated	5	2331	17.2414	1.42471	0.270935	1	0.977673	1	AGRN; CTSZ; DAG1; LGMN; TMX2;
CRC	18	4247	62.069	2.81101	4.05567e-06	0.00343921	0.000229281	0.00108959	AGRN; CPN1; CTSZ; DAG1; EPB42; IGFBP7; ITIH4; LFNG; LGMN; MMP2; MYL1; PAM; PGAM2; PSMD14; RBP4; SPP1; SRP54; TMX2;
Preadipocytes	6	510	20.6897	7.81138	9.54735e-05	0.0809615	0.00261166	0.0124112	APOD; CTSZ; IGFBP7; ITIH4; MMP2; RBP4;
Fetal hepatocytes	6	3784	20.6897	1.05282	0.51921	1	1	1	AGRN; CTSZ; DAG1; F13A1; IGFBP7; RBP4;
Amniotic fluid	10	566	34.4828	11.7231	5.45512e-09	4.62594e-06	7.7099e-07	3.66391e-06	AGRN; APOD; CHGA; DAG1; IGFBP7; ITIH4; MMP2; RBP4; SPARCL1; SPP1;
Vulva/anal skin	13	6377	44.8276	1.35236	0.128506	1	0.531577	1	CHGA; CTSZ; DMTN; IGFBP7; ITIH4; LGMN; MMP2; PROC; PSMD14; SPARCL1; SPP1; SPTA1; YOD1;
	6	1183	20.6897	3.36758	0.00748842	1	0.074708	0.355028	CTSZ; DAG1; F13A1; ITIH4; JCHAIN; LGMN;
HH4	5	2684	17.2414	1.23733	0.380816	1	1	1	AGRN; CTSZ; DAG1; LGMN; SPTA1;
Ramos	1	1566	3.44828	0.427522	0.91501	1	1	1	JCHAIN;
Leukocytes	7	2845	24.1379	1.6333	0.126044	1	0.526529	1	AGRN; APOD; CTSZ; F13A1; IGFBP7; SPP1; SPTA1;
Renal cancer	15	7121	51.7241	1.39724	0.0756883	1	0.35073	1	CTSZ; DAG1; F13A1; IGFBP7; ITIH4; LGMN; MMP2; PROC; PSMD14; RBP4; SNCG; SPARCL1; SPP1; TMX2; YOD1;
Aorta	2	530	6.89655	2.51388	0.189839	1	0.735084	1	AGRN; SPP1;
Thyroid	5	889	17.2414	3.73562	0.00983805	1	0.0906812	0.430937	DAG1; LGMN; MMP2; SPP1; TMX2;
hupo46_reference_cam	6	1042	20.6897	3.82326	0.00404764	1	0.0470192	0.223445	APOD; CPN1; JCHAIN; PROC; RBP4; TMX2;
Substantia nigra	2	1146	6.89655	1.16262	0.522503	1	1	1	PCSK1N; SNCG;
Vagina	11	5307	37.931	1.37521	0.149777	1	0.604813	1	CTSZ; DAG1; DMTN; ITIH4; LGMN; MMP2; PROC; PSMD14; SPARCL1; SPP1; YOD1;
Monocytes	2	745	6.89655	1.7884	0.310449	1	1	1	CHGA; IGFBP7;
Platelets	10	2168	34.4828	3.06059	0.000859856	0.729158	0.0140223	0.0666369	APOD; DMTN; F13A1; ITIH4; JCHAIN; LGMN; MYL1; PGAM2; RBP4; SNCG;
HL60	1	545	3.44828	1.22843	0.565857	1	1	1	DAG1;
TOV21G	7	904	24.1379	5.14016	0.000311579	0.264219	0.00644437	0.030625	AGRN; CTSZ; DAG1; IGFBP7; PAM; SNCG; SPP1;
Oral mucosa	9	5861	31.0345	1.01902	0.543821	1	1	1	CTSZ; ITIH4; MMP2; PROC; PSMD14; SPARCL1; SPP1; TMX2; YOD1;
Esophagus	9	6034	31.0345	0.989807	0.585311	1	1	1	DMTN; ITIH4; LGMN; MMP2; PROC; PSMD14; SPARCL1; SPP1; YOD1;
Corpus callosum	1	988	3.44828	0.677629	0.783626	1	1	1	PCSK1N;
NB4	1	711	3.44828	0.941624	0.664914	1	1	1	DAG1;
Mammary gland	3	760	10.3448	2.6253	0.105239	1	0.455322	1	AGRN; APOD; JCHAIN;
19_proteinag	2	98	6.89655	13.5943	0.00954305	1	0.0889287	0.422608	JCHAIN; RBP4;
031003_BALF2	11	1102	37.931	6.62268	2.76885e-07	0.000234799	2.93498e-05	0.000139477	AGRN; APOD; CTSZ; F13A1; IGFBP7; ITIH4; JCHAIN; LGMN; RBP4; SPP1; SPTA1;
Tears	6	510	20.6897	7.81138	9.54735e-05	0.0809615	0.00261166	0.0124112	CTSZ; DAG1; ITIH4; JCHAIN; LFNG; SPARCL1;
Cellzome_Abl_inhibitors_NatureBiotechnology_exp144	1	186	3.44828	3.59929	0.24578	1	0.902257	1	JCHAIN;
CaOV3	10	3355	34.4828	1.97775	0.0207759	1	0.143026	0.679689	AGRN; CTSZ; DAG1; IGFBP7; LGMN; PCSK1N; PSMD14; RBP4; SRP54; TMX2;
Cerebrospinal fluid	18	1059	62.069	11.2732	3.66682e-16	3.10947e-13	3.10947e-13	1.47769e-12	AGRN; APOD; CHGA; CPN1; CTSZ; DAG1; IGFBP7; ITIH4; JCHAIN; MMP2; MYL1; PAM; PCSK1N; PGAM2; PROC; RBP4; SPARCL1; SPP1;
Melanoma	6	1826	20.6897	2.18174	0.0516214	1	0.275491	1	AGRN; APOD; CTSZ; F13A1; ITIH4; LGMN;
hupo1_b1-hep_cam	2	80	6.89655	16.6527	0.00645175	1	0.0651319	0.309521	JCHAIN; RBP4;
Subthalamic nucleus	1	882	3.44828	0.759066	0.744004	1	1	1	PCSK1N;
Dentin	4	246	13.7931	10.805	0.000482645	0.409283	0.00889746	0.0422826	MMP2; PGAM2; PROC; SPP1;
15_clinprot_c3	4	749	13.7931	3.54886	0.0250104	1	0.165298	0.785531	APOD; LGMN; PSMD14; RBP4;
Cortex	3	683	10.3448	2.92127	0.0823877	1	0.377647	1	DMTN; PCSK1N; SNCG;
17_wcx	5	1438	17.2414	2.30944	0.0614511	1	0.313919	1	APOD; CPN1; CTSZ; LGMN; RBP4;
hupo1_b2-edta_cam	4	316	13.7931	8.41154	0.00122852	1	0.0186033	0.0884067	APOD; CPN1; ITIH4; JCHAIN;
H23	7	896	24.1379	5.18605	0.000295138	0.250277	0.00636348	0.0302406	AGRN; CTSZ; DAG1; IGFBP7; LGMN; PAM; PCSK1N;
YTS	3	1888	10.3448	1.0568	0.552186	1	1	1	PAM; SRP54; TMX2;
hupo1_b2-hep_cam	3	848	10.3448	2.35287	0.134115	1	0.549419	1	DAG1; RBP4; TMX2;
Embryonic stem cells	4	3047	13.7931	0.872373	0.696195	1	1	1	AGRN; DAG1; SRP54; TMX2;
Saliva	8	912	27.5862	5.8219	4.37209e-05	0.0370753	0.00137316	0.00652555	AGRN; CTSZ; DAG1; JCHAIN; PAM; PGAM2; RBP4; SPARCL1;
N06CS98-2	1	165	3.44828	4.05735	0.221267	1	0.833929	1	PGAM2;
Caudate nucleus	1	1204	3.44828	0.556062	0.846867	1	1	1	PCSK1N;
Retina	3	364	10.3448	5.48132	0.0170752	1	0.123989	0.589223	AGRN; RBP4; SNCG;
Bladder cancer cells	1	369	3.44828	1.81432	0.430101	1	1	1	AGRN;
PC3(AR)6	5	262	17.2414	12.6751	4.10614e-05	0.0348201	0.00133923	0.00636433	AGRN; CTSZ; DAG1; LGMN; PAM;
Neutrophils	1	393	3.44828	1.70353	0.450776	1	1	1	CHGA;
Parathyroid	6	782	20.6897	5.09441	0.000944591	0.801013	0.0148336	0.0704924	CHGA; IGFBP7; ITIH4; LGMN; MMP2; SPP1;
HEK293	7	4439	24.1379	1.0468	0.518048	1	1	1	AGRN; CTSZ; DAG1; IGFBP7; LGMN; PSMD14; SRP54;
A549	2	997	6.89655	1.33637	0.447947	1	1	1	F13A1; PSMD14;
Semen	11	966	37.931	7.55505	7.29371e-08	6.18507e-05	8.83581e-06	4.19897e-05	AGRN; APOD; CTSZ; DAG1; JCHAIN; LGMN; MMP2; PAM; PGAM2; PSMD14; RBP4;
Fetus	8	2992	27.5862	1.7746	0.0699094	1	0.331191	1	AGRN; APOD; CHGA; CTSZ; JCHAIN; MMP2; MYL1; RBP4;
MCF7	2	317	6.89655	4.20296	0.0821994	1	0.377647	1	DAG1; LGMN;
051503_BAL20_gly_hui	1	268	3.44828	2.49806	0.334557	1	1	1	RBP4;
MCF10A	5	661	17.2414	5.02414	0.00282902	1	0.0355769	0.169069	CTSZ; DAG1; IGFBP7; MMP2; SNCG;
22_mars	4	196	13.7931	13.5612	0.000203597	0.172651	0.00479585	0.0227909	APOD; CPN1; PROC; RBP4;
041803_BALF3	6	1103	20.6897	3.61183	0.00534579	1	0.0573827	0.272695	APOD; F13A1; ITIH4; JCHAIN; PROC; SPTA1;
Macrophages	1	274	3.44828	2.44336	0.34064	1	1	1	PAM;
Muscle	4	904	13.7931	2.94038	0.0452708	1	0.262943	1	DAG1; DMTN; PROC; PSMD14;
MicroProt2	11	561	37.931	13.0091	2.53927e-10	2.1533e-07	5.38326e-08	2.55824e-07	APOD; CHGA; CPN1; DAG1; IGFBP7; JCHAIN; MMP2; PCSK1N; PROC; RBP4; SPP1;
Hypothalamus	1	147	3.44828	4.55414	0.199645	1	0.762606	1	PCSK1N;
Endometrium	8	1202	27.5862	4.41729	0.000299542	0.254011	0.00636348	0.0302406	F13A1; IGFBP7; ITIH4; JCHAIN; LGMN; MMP2; SPP1; TMX2;
Thalamus	1	1141	3.44828	0.586764	0.830549	1	1	1	PCSK1N;
PT45	6	361	20.6897	11.0354	1.38431e-05	0.011739	0.000617841	0.00293611	AGRN; CTSZ; DAG1; IGFBP7; LGMN; PAM;
Colorectal cancer cells	2	561	6.89655	2.37497	0.206921	1	0.783345	1	AGRN; LFNG;
ARPE-19	1	330	3.44828	2.02874	0.394892	1	1	1	PSMD14;
BOB2H_ISB	3	98	10.3448	20.3577	0.000425947	0.361203	0.00802673	0.0381448	APOD; ITIH4; JCHAIN;
hupo53_reference_cam	4	104	13.7931	25.5565	1.7278e-05	0.0146517	0.0006977	0.00331562	APOD; F13A1; JCHAIN; RBP4;
RMUG	8	499	27.5862	10.6403	5.1624e-07	0.000437771	4.86413e-05	0.000231154	AGRN; APOD; CTSZ; DAG1; LGMN; PAM; PCSK1N; SPP1;
DU145	4	941	13.7931	2.82476	0.0511701	1	0.275491	1	AGRN; CTSZ; LGMN; TMX2;
Lacrimal glands	5	453	17.2414	7.33097	0.000528122	0.447848	0.00913975	0.0434341	APOD; CTSZ; DAG1; ITIH4; SPARCL1;
hupo1_b1-edta_cam	2	42	6.89655	31.7158	0.00182129	1	0.0253189	0.120321	JCHAIN; RBP4;
Cervix	2	104	6.89655	12.8101	0.010694	1	0.0923221	0.438735	IGFBP7; MMP2;
Epidermis	2	95	6.89655	14.0236	0.00898984	1	0.0859003	0.408217	LFNG; RBP4;
Cervico-vaginal fluid	8	565	27.5862	9.39741	1.3151e-06	0.0011152	0.000101382	0.000481789	APOD; CTSZ; IGFBP7; ITIH4; JCHAIN; LGMN; PGAM2; SPARCL1;
Uterine cervix	5	902	17.2414	3.68178	0.010437	1	0.0918849	0.436657	CHGA; LGMN; MMP2; SPP1; TMX2;
Kidney epithelium	1	8	3.44828	83.5835	0.0120032	1	0.099791	0.474229	IGFBP7;
Thymus	3	456	10.3448	4.37546	0.0306661	1	0.189123	0.898752	CTSZ; IGFBP7; SPARCL1;
Aspc1	6	483	20.6897	8.24803	7.07279e-05	0.0599773	0.00206818	0.00982844	AGRN; CTSZ; DAG1; LFNG; LGMN; PAM;
Vermiform appendix	2	286	6.89655	4.65851	0.0688057	1	0.327794	1	AGRN; IGFBP7;
Bone	1	112	3.44828	5.97718	0.15593	1	0.626678	1	SPP1;
Trachea	2	612	6.89655	2.17705	0.235393	1	0.872078	1	AGRN; SPARCL1;
Astrocytes	1	58	3.44828	11.5412	0.083931	1	0.382653	1	AGRN;
050603_BALF11	4	1019	13.7931	2.60854	0.0649545	1	0.325926	1	F13A1; SPP1; SPTA1; TMX2;
HCC78	1	249	3.44828	2.68866	0.314932	1	1	1	PGAM2;
RBC	2	267	6.89655	4.99	0.0610039	1	0.313523	1	EPB42; SPTA1;
HPDE6	4	414	13.7931	6.42045	0.0032836	1	0.0397784	0.189036	AGRN; CTSZ; IGFBP7; LGMN;
N06CS97	1	270	3.44828	2.47955	0.33659	1	1	1	PGAM2;
Blood vessels	3	130	10.3448	15.3469	0.000969997	0.822557	0.0149556	0.0710722	AGRN; F13A1; PROC;
NIBSC_glyco_qstar	3	60	10.3448	33.2487	9.95931e-05	0.084455	0.00263922	0.0125421	APOD; ITIH4; JCHAIN;
Milk	1	47	3.44828	14.2417	0.0685543	1	0.327794	1	SPP1;
MiaPaCa2	4	289	13.7931	9.19736	0.000882355	0.748237	0.0141177	0.0670902	AGRN; CTSZ; DAG1; PCSK1N;
Intestine	1	508	3.44828	1.3179	0.540202	1	1	1	APOD;
Thyroid epithelial cells	1	9	3.44828	74.3068	0.0134937	1	0.110026	0.522867	IGFBP7;
Blood	2	227	6.89655	5.86925	0.0457128	1	0.263704	1	F13A1; PROC;
Stem cell	2	138	6.89655	9.65422	0.0182882	1	0.129236	0.61416	PGAM2; RBP4;
Adipocytes	1	147	3.44828	4.55414	0.199645	1	0.762606	1	MMP2;
Pituitary gland	4	494	13.7931	5.38072	0.00614018	1	0.0627584	0.298242	AGRN; CHGA; IGFBP7; SPP1;
BOBFreezeThaw	3	64	10.3448	31.171	0.000120768	0.102411	0.00301209	0.0143141	APOD; JCHAIN; RBP4;
Vulva	5	838	17.2414	3.96297	0.00771933	1	0.0761162	0.361721	CHGA; LGMN; MMP2; SPP1; TMX2;
B cells	1	533	3.44828	1.25608	0.557692	1	1	1	AGRN;
Cytoskeleton	1	86	3.44828	7.78402	0.121974	1	0.512049	1	SPTA1;
Hematopoietic stem cells	2	200	6.89655	6.66156	0.0363562	1	0.215595	1	DMTN; MMP2;
Pancreatic fluid	1	136	3.44828	4.92246	0.186147	1	0.727431	1	APOD;
20_cys	4	96	13.7931	27.686	1.2587e-05	0.0106738	0.000592987	0.002818	APOD; JCHAIN; PROC; RBP4;
hupo1_b1-cit_cam	4	71	13.7931	37.4332	3.77859e-06	0.00320425	0.000228875	0.00108766	CPN1; F13A1; JCHAIN; RBP4;
Panc1	3	346	10.3448	5.76646	0.0149262	1	0.115499	0.548875	AGRN; DAG1; MMP2;
Beta cells	1	15	3.44828	44.6039	0.0223917	1	0.1507	0.716158	CHGA;
Lymphocytes	1	468	3.44828	1.43053	0.510822	1	1	1	PSMD14;
01_glyco	4	667	13.7931	3.98514	0.017107	1	0.123989	0.589223	APOD; ITIH4; JCHAIN; PROC;
Bronchoalveolar fluid	2	186	6.89655	7.16294	0.0318409	1	0.192865	0.916535	JCHAIN; SPTA1;
21_unfract	3	95	10.3448	21.0005	0.000388812	0.329712	0.00749346	0.0356106	APOD; JCHAIN; RBP4;
Kidney cancer	2	352	6.89655	3.78506	0.0982058	1	0.429271	1	AGRN; SRP54;
Umbilical vein endothelial cells	1	178	3.44828	3.76105	0.236531	1	0.872078	1	MMP2;
H2228	2	168	6.89655	7.93036	0.0263963	1	0.167045	0.793836	PGAM2; PSMD14;
Ureter	1	11	3.44828	60.8087	0.0164684	1	0.122502	0.582155	IGFBP7;
hupo1_b2-cit_cam	1	65	3.44828	10.2985	0.0935883	1	0.415512	1	APOD;
Peripheral blood leukocytes	2	125	6.89655	10.6582	0.0151752	1	0.115933	0.55094	CTSZ; IGFBP7;
BJ635	1	175	3.44828	3.82552	0.233034	1	0.872078	1	PGAM2;
Mesenchymal stromal cells	1	178	3.44828	3.76105	0.236531	1	0.872078	1	DAG1;
H1703	1	138	3.44828	4.85113	0.188617	1	0.733704	1	PGAM2;
Renal cortex	1	24	3.44828	27.8844	0.0355936	1	0.212559	1	AGRN;
Ependymal cells	1	9	3.44828	74.3068	0.0134937	1	0.110026	0.522867	IGFBP7;
hupo55_b1-cit_cam	2	78	6.89655	17.0796	0.00614263	1	0.0627584	0.298242	APOD; RBP4;
Adrenal medulla	1	71	3.44828	9.42831	0.101788	1	0.442646	1	CHGA;
BOB2L	4	96	13.7931	27.686	1.2587e-05	0.0106738	0.000592987	0.002818	APOD; ITIH4; JCHAIN; RBP4;
Bowmann's capsule	1	7	3.44828	95.507	0.0105104	1	0.0918849	0.436657	AGRN;
Neurons	1	68	3.44828	9.8442	0.097697	1	0.429259	1	AGRN;
Nasal mucosa	1	24	3.44828	27.8844	0.0355936	1	0.212559	1	SNCG;
Umbilical cord	1	34	3.44828	19.6855	0.0500604	1	0.275491	1	IGFBP7;
18_size	4	104	13.7931	25.5565	1.7278e-05	0.0146517	0.0006977	0.00331562	APOD; CPN1; F13A1; RBP4;
Decidua	1	43	3.44828	15.5662	0.0629012	1	0.319403	1	SPP1;
16_clinprot_c8	3	92	10.3448	21.6852	0.000353831	0.300048	0.00697787	0.0331604	APOD; CPN1; RBP4;
b1-SE_nonglyco_qstar	3	90	10.3448	22.167	0.000331679	0.281264	0.00669676	0.0318245	APOD; CPN1; JCHAIN;
Vascular endothelium	1	40	3.44828	16.7334	0.0586397	1	0.30321	1	PAM;
Prostrate	1	15	3.44828	44.6039	0.0223917	1	0.1507	0.716158	CTSZ;
Glomerular mesangial cell	1	13	3.44828	51.4607	0.0194344	1	0.135085	0.641952	AGRN;
AdducinII	3	116	10.3448	17.199	0.000697007	0.591062	0.0115895	0.0550756	APOD; DMTN; JCHAIN;
Thyroid follicular cells	1	12	3.44828	55.7455	0.0179525	1	0.12793	0.607952	IGFBP7;
BOB_Sensitivity	4	129	13.7931	20.6041	4.03065e-05	0.0341799	0.00133923	0.00636433	APOD; ITIH4; JCHAIN; RBP4;
Urothelium	1	33	3.44828	20.2819	0.0486232	1	0.273063	1	IGFBP7;
Islets of Langerhans	1	135	3.44828	4.95892	0.184909	1	0.725939	1	RBP4;
Glomerulus	1	44	3.44828	15.2125	0.0643176	1	0.324651	1	AGRN;
Mammary epithelium	1	75	3.44828	8.92553	0.107214	1	0.459179	1	IGFBP7;
Schwann cells	1	17	3.44828	39.3594	0.0253405	1	0.165298	0.785531	IGFBP7;
N06BJ504	1	78	3.44828	8.58228	0.111263	1	0.471755	1	PGAM2;
Sweat glands	1	37	3.44828	18.0898	0.0543594	1	0.282802	1	IGFBP7;
Vascular endothelial cells	1	63	3.44828	10.6254	0.0908391	1	0.405568	1	AGRN;
Tooth	1	32	3.44828	20.9155	0.0471839	1	0.268537	1	SPP1;
Chorion	2	14	6.89655	95.102	0.000197598	0.167563	0.00478752	0.0227513	IGFBP7; MMP2;
Colon mucosa	1	46	3.44828	14.5513	0.0671441	1	0.327794	1	PSMD14;
High endothelial venule endothelial cell	1	10	3.44828	66.8835	0.0149822	1	0.115499	0.548875	SPARCL1;
Chromaffin cell	1	7	3.44828	95.507	0.0105104	1	0.0918849	0.436657	CHGA;
Coronary arteries	1	32	3.44828	20.9155	0.0471839	1	0.268537	1	IGFBP7;
BOB2L_ISB	3	87	10.3448	22.9313	0.000300164	0.254539	0.00636348	0.0302406	APOD; ITIH4; JCHAIN;
Plasma cells	1	21	3.44828	31.866	0.0312122	1	0.190417	0.904902	JCHAIN;
Duodenum epithelium	1	7	3.44828	95.507	0.0105104	1	0.0918849	0.436657	IGFBP7;
Alveolus	1	14	3.44828	47.7876	0.0209141	1	0.143026	0.679689	AGRN;
Neuroglia	1	11	3.44828	60.8087	0.0164684	1	0.122502	0.582155	AGRN;
Seminal plasma	1	8	3.44828	83.5835	0.0120032	1	0.099791	0.474229	MMP2;
Parietal cells	1	6	3.44828	111.398	0.00901548	1	0.0859003	0.408217	IGFBP7;
Endocrine pancreas	1	4	3.44828	166.959	0.00601908	1	0.0627584	0.298242	PAM;
PNS	1	17	3.44828	39.3594	0.0253405	1	0.165298	0.785531	SNCG;
HUPO28_b1-CIT	1	37	3.44828	18.0898	0.0543594	1	0.282802	1	ITIH4;
Oesophagus epithelium	1	11	3.44828	60.8087	0.0164684	1	0.122502	0.582155	IGFBP7;
Adenohypophysis	1	13	3.44828	51.4607	0.0194344	1	0.135085	0.641952	CHGA;
Ileum epithelium	1	3	3.44828	222.427	0.0045176	1	0.0506804	0.240844	IGFBP7;
Sebocytes	1	3	3.44828	222.427	0.0045176	1	0.0506804	0.240844	IGFBP7;
White blood cells	1	2	3.44828	333.087	0.00301392	1	0.0370407	0.176025	APOD;
Podocyte	1	12	3.44828	55.7455	0.0179525	1	0.12793	0.607952	AGRN;
PBL	1	1	3.44828	662.875	0.00150806	1	0.0217619	0.103417	JCHAIN;

## Sheet: Transcription factor
Analysis: Transcription factor
Dataset name: New Set
Number of genes in the dataset: 29
Number of genes in the dataset (which are available in Transcription factor database) :26
Number of genes in background: 19230
Is analysis quantitative: No
						Corrected p-values
Transcription factor	No. of genes in the dataset	No.of genes in the background dataset	Percentage of genes	Fold enrichment	P-value (Hypergeometric test)	Bonferroni method	BH method	Q-value (Storey-Tibshirani method)
MAFB	1	352	3.44828	1.90195	0.415004	1	1	1	MYL1;
NFIC	5	2040	17.2414	1.62794	0.188247	1	1	1	CHGA; ITIH4; LFNG; MMP2; YOD1;
NR1H3	2	1020	6.89655	1.30624	0.459848	1	1	1	LFNG; TMX2;
SOAT1	5	1261	17.2414	2.63361	0.0383409	1	0.670965	1	ITIH4; LFNG; MYL1; PAM; RBP4;
STAT1	5	1261	17.2414	2.63361	0.0383409	1	0.670965	1	ITIH4; LFNG; MYL1; PAM; RBP4;
DLX3	2	413	6.89655	3.22602	0.127977	1	1	1	MYL1; PSMD14;
ETS1	5	2496	17.2414	1.33053	0.321505	1	1	1	ITIH4; LFNG; PROC; RBP4; SNCG;
HNF1A	2	831	6.89655	1.60333	0.358542	1	1	1	CPN1; SPP1;
IRF1	1	811	3.44828	0.825519	0.71364	1	1	1	PSMD14;
LHX3	4	1210	13.7931	2.19678	0.106192	1	1	1	F13A1; MYL1; PAM; PSMD14;
MEF2A	5	1835	17.2414	1.8098	0.137296	1	1	1	F13A1; JCHAIN; MYL1; PSMD14; YOD1;
NKX6-1	3	1408	10.3448	1.41707	0.357846	1	1	1	MYL1; PAM; PSMD14;
PHOX2A	1	442	3.44828	1.51468	0.490762	1	1	1	JCHAIN;
POU2F1	3	2209	10.3448	0.903235	0.663139	1	1	1	AGRN; LFNG; PAM;
POU3F2	2	789	6.89655	1.68867	0.335156	1	1	1	MYL1; PAM;
SRF	1	462	3.44828	1.44911	0.506262	1	1	1	MYL1;
ARID3A	3	1250	10.3448	1.59619	0.291047	1	1	1	MYL1; SPP1; YOD1;
EHF	2	753	6.89655	1.7694	0.314953	1	1	1	PSMD14; SRP54;
FOXA1	2	804	6.89655	1.65717	0.343534	1	1	1	PAM; RBP4;
ATF1	3	1037	10.3448	1.92405	0.204028	1	1	1	AGRN; CHGA; PROC;
CREB1	2	973	6.89655	1.36934	0.435388	1	1	1	AGRN; CHGA;
JDP2	2	763	6.89655	1.74621	0.320577	1	1	1	AGRN; CHGA;
NFYA	4	2544	13.7931	1.04486	0.546178	1	1	1	LFNG; MYL1; RBP4; TMX2;
PLAU	3	1037	10.3448	1.92405	0.204028	1	1	1	AGRN; CHGA; PROC;
RORA	3	1168	10.3448	1.70825	0.256885	1	1	1	LFNG; PSMD14; SPTA1;
ELK1	1	1986	3.44828	0.33711	0.957729	1	1	1	MYL1;
GABPA	5	2702	17.2414	1.22909	0.386541	1	1	1	CTSZ; LFNG; PSMD14; SPP1; SRP54;
CTCF	4	2605	13.7931	1.02039	0.566081	1	1	1	AGRN; LFNG; PCSK1N; SNCG;
FEV	1	526	3.44828	1.2728	0.552861	1	1	1	RBP4;
HERPUD1	1	421	3.44828	1.59023	0.473982	1	1	1	PSMD14;
KLF7	7	4448	24.1379	1.04468	0.520453	1	1	1	AGRN; CTSZ; LFNG; LGMN; SRP54; TMX2; YOD1;
MAF	2	466	6.89655	2.85912	0.155377	1	1	1	SNCG; SPTA1;
NR5A1	2	1129	6.89655	1.18013	0.514314	1	1	1	CHGA; YOD1;
RFX1	5	2158	17.2414	1.53892	0.220529	1	1	1	DMTN; LFNG; PCSK1N; TMX2; YOD1;
RREB1	3	2136	10.3448	0.934103	0.639606	1	1	1	DMTN; PROC; SNCG;
SF1	2	1129	6.89655	1.18013	0.514314	1	1	1	CHGA; YOD1;
SP1	8	7140	27.5862	0.743645	0.897884	1	1	1	AGRN; CTSZ; LFNG; MMP2; RBP4; SRP54; TMX2; YOD1;
SP4	4	4345	13.7931	0.611766	0.919902	1	1	1	AGRN; CHGA; LFNG; YOD1;
TCF3	2	2140	6.89655	0.622604	0.848909	1	1	1	ITIH4; LFNG;
OTX1	1	848	3.44828	0.7895	0.729873	1	1	1	PSMD14;
PITX1	1	848	3.44828	0.7895	0.729873	1	1	1	PSMD14;
E2F1	2	1188	6.89655	1.12152	0.542364	1	1	1	LFNG; SRP54;
EGR1	4	3215	13.7931	0.826787	0.738342	1	1	1	LFNG; MMP2; PCSK1N; YOD1;
NKX2-1	1	711	3.44828	0.941624	0.664914	1	1	1	SPARCL1;
NRF1	1	2037	3.44828	0.32867	0.961211	1	1	1	SRP54;
BACH1	3	648	10.3448	3.07905	0.0728261	1	0.934134	1	PAM; PSMD14; RBP4;
HOXB4	1	718	3.44828	0.932444	0.66857	1	1	1	MYL1;
MEIS2	1	527	3.44828	1.27038	0.553554	1	1	1	MYL1;
NR4A2	4	1042	13.7931	2.55096	0.0693653	1	0.934134	1	AGRN; CHGA; PSMD14; YOD1;
PPARG	3	2016	10.3448	0.989705	0.598702	1	1	1	ITIH4; LFNG; MYL1;
ETV7	1	1049	3.44828	0.638225	0.80367	1	1	1	SNCG;
NR5A2	1	486	3.44828	1.37755	0.524261	1	1	1	YOD1;
TEAD1	1	422	3.44828	1.58646	0.474793	1	1	1	LFNG;
BARX1	1	382	3.44828	1.75258	0.441391	1	1	1	PSMD14;
HNF4A	10	3015	34.4828	2.20078	0.0100711	1	0.314765	0.790129	AGRN; CHGA; CTSZ; JCHAIN; LFNG; MYL1; PAM; PCSK1N; PSMD14; RBP4;
HOXA3	1	573	3.44828	1.1684	0.584347	1	1	1	LFNG;
HOXD8	2	811	6.89655	1.64286	0.347434	1	1	1	MYL1; YOD1;
ONECUT1	1	564	3.44828	1.18704	0.578488	1	1	1	PSMD14;
PAX7	1	467	3.44828	1.4336	0.510065	1	1	1	PSMD14;
POU4F3	2	687	6.89655	1.93939	0.2777	1	1	1	MYL1; PAM;
PRRX2	1	597	3.44828	1.12143	0.599588	1	1	1	PAM;
VAX2	1	434	3.44828	1.5426	0.484431	1	1	1	JCHAIN;
VSX2	4	595	13.7931	4.46737	0.01166	1	0.314765	0.790129	IGFBP7; LFNG; PAM; PSMD14;
CACD	2	514	6.89655	2.59213	0.18111	1	1	1	AGRN; SNCG;
HOXB13	2	526	6.89655	2.53299	0.18765	1	1	1	MYL1; TMX2;
ZNF238	1	799	3.44828	0.837917	0.708176	1	1	1	MMP2;
ZNF513	1	799	3.44828	0.837917	0.708176	1	1	1	MMP2;
MYF5	3	1856	10.3448	1.07502	0.540122	1	1	1	AGRN; CHGA; LFNG;
POU6F1	2	655	6.89655	2.03414	0.259617	1	1	1	IGFBP7; PAM;
ASCL2	3	1499	10.3448	1.33105	0.396264	1	1	1	CHGA; PSMD14; SNCG;
BARHL1	1	509	3.44828	1.31531	0.540915	1	1	1	PSMD14;
ESRRA	1	917	3.44828	0.730095	0.757804	1	1	1	PSMD14;
GBX1	1	199	3.44828	3.36417	0.26058	1	1	1	PSMD14;
GBX2	2	302	6.89655	4.41171	0.0756204	1	0.934134	1	IGFBP7; PSMD14;
LHX4	2	392	6.89655	3.39884	0.117488	1	1	1	PAM; PSMD14;
POU3F4	1	366	3.44828	1.8292	0.427464	1	1	1	PAM;
TCF12	2	1099	6.89655	1.21234	0.499656	1	1	1	LFNG; SNCG;
ELF2	2	780	6.89655	1.70816	0.330117	1	1	1	CPN1; SNCG;
FOS	7	1754	24.1379	2.64922	0.0134899	1	0.314765	0.790129	ITIH4; LFNG; PAM; PSMD14; RBP4; SNCG; SPTA1;
FOSB	7	1754	24.1379	2.64922	0.0134899	1	0.314765	0.790129	ITIH4; LFNG; PAM; PSMD14; RBP4; SNCG; SPTA1;
JUN	7	1754	24.1379	2.64922	0.0134899	1	0.314765	0.790129	ITIH4; LFNG; PAM; PSMD14; RBP4; SNCG; SPTA1;
JUNB	7	1754	24.1379	2.64922	0.0134899	1	0.314765	0.790129	ITIH4; LFNG; PAM; PSMD14; RBP4; SNCG; SPTA1;
JUND	7	1754	24.1379	2.64922	0.0134899	1	0.314765	0.790129	ITIH4; LFNG; PAM; PSMD14; RBP4; SNCG; SPTA1;
RAB40B	3	806	10.3448	2.47547	0.119992	1	1	1	IGFBP7; PSMD14; YOD1;
RARA	3	806	10.3448	2.47547	0.119992	1	1	1	IGFBP7; PSMD14; YOD1;
SPI1	1	814	3.44828	0.822476	0.714991	1	1	1	SRP54;
BARX2	1	296	3.44828	2.26176	0.362491	1	1	1	PSMD14;
DBX2	1	408	3.44828	1.6409	0.463328	1	1	1	PAM;
HOXA5	1	916	3.44828	0.730892	0.75742	1	1	1	PSMD14;
HOXA7	1	527	3.44828	1.27038	0.553554	1	1	1	MYL1;
HOXB6	1	123	3.44828	5.44268	0.169912	1	1	1	PSMD14;
HOXB7	1	388	3.44828	1.72548	0.446529	1	1	1	JCHAIN;
ISX	1	265	3.44828	2.52633	0.331494	1	1	1	PSMD14;
LHX8	1	223	3.44828	3.00213	0.287169	1	1	1	LFNG;
PBX1	1	741	3.44828	0.903502	0.680315	1	1	1	PSMD14;
POU5F1	2	373	6.89655	3.57197	0.108208	1	1	1	LFNG; PSMD14;
PRRX1	1	389	3.44828	1.72105	0.447381	1	1	1	MYL1;
REST	3	765	10.3448	2.60814	0.106805	1	1	1	CHGA; PCSK1N; SPP1;
TGIF1	2	1034	6.89655	1.28856	0.467026	1	1	1	AGRN; MYL1;
ESR2	1	464	3.44828	1.44287	0.507787	1	1	1	PSMD14;
HENMT1	2	1144	6.89655	1.16466	0.521544	1	1	1	LFNG; YOD1;
INSM1	1	487	3.44828	1.37472	0.524997	1	1	1	YOD1;
NHLH1	2	1144	6.89655	1.16466	0.521544	1	1	1	LFNG; YOD1;
ZFP161	1	1137	3.44828	0.588829	0.829458	1	1	1	MMP2;
BACH2	3	628	10.3448	3.17711	0.0676076	1	0.934134	1	ITIH4; PAM; RBP4;
EBF1	1	205	3.44828	3.26571	0.267315	1	1	1	PROC;
MSX2	2	344	6.89655	3.87308	0.0944709	1	1	1	MYL1; PSMD14;
NOBOX	2	621	6.89655	2.1455	0.240451	1	1	1	MYL1; PSMD14;
ATF3	1	800	3.44828	0.836869	0.708635	1	1	1	AGRN;
TAL1	3	1113	10.3448	1.79267	0.234376	1	1	1	DMTN; LFNG; SRP54;
HOXA9	1	729	3.44828	0.918374	0.674238	1	1	1	PAM;
NFE2	4	518	13.7931	5.13143	0.00724456	1	0.314765	0.790129	PAM; PSMD14; SNCG; SPTA1;
GATA1	3	728	10.3448	2.7407	0.0954507	1	1	1	EPB42; PAM; PSMD14;
ISL2	1	515	3.44828	1.29998	0.545166	1	1	1	PSMD14;
ZNF143	1	618	3.44828	1.08332	0.61248	1	1	1	AGRN;
CDX2	2	253	6.89655	5.26611	0.05547	1	0.896053	1	MYL1; PAM;
FOXO1	1	192	3.44828	3.48682	0.252646	1	1	1	PSMD14;
GFI1	2	552	6.89655	2.41369	0.201941	1	1	1	JCHAIN; PSMD14;
HMX1	1	240	3.44828	2.78948	0.305442	1	1	1	PSMD14;
HOXB9	1	537	3.44828	1.24673	0.56043	1	1	1	PAM;
PAX4	1	175	3.44828	3.82552	0.233034	1	1	1	PSMD14;
EOMES	1	291	3.44828	2.30062	0.357587	1	1	1	ITIH4;
STRA13	1	574	3.44828	1.16636	0.584993	1	1	1	SRP54;
ZIC1	2	548	6.89655	2.4313	0.199733	1	1	1	LFNG; LGMN;
DBX1	1	239	3.44828	2.80115	0.304379	1	1	1	PSMD14;
ITGAL	1	178	3.44828	3.76105	0.236531	1	1	1	AGRN;
ELF3	1	437	3.44828	1.53201	0.486814	1	1	1	PSMD14;
SPDEF	2	189	6.89655	7.04925	0.0327883	1	0.670965	1	PSMD14; TMX2;
RBPJ	3	235	10.3448	8.49008	0.00520752	1	0.314765	0.790129	AGRN; ITIH4; LGMN;
MAFK	1	128	3.44828	5.23009	0.176193	1	1	1	PSMD14;

## Sheet: Clinical phenotype
Analysis: Clinical phenotype
Dataset name: New Set
Number of genes in the dataset: 29
Number of genes in the dataset (which are available in Clinical phenotype database) :7
Number of genes in background: 19230
Is analysis quantitative: No
						Corrected p-values
Clinical phenotype	No. of genes in the dataset	No.of genes in the background dataset	Percentage of genes	Fold enrichment	P-value (Hypergeometric test)	Bonferroni method	BH method	Q-value (Storey-Tibshirani method)
Abnormal gait	1	9	3.44828	74.3068	0.0134937	1	1	1	MMP2;
Acquired protein C deficiency seen in liver disease, DIC, and following surgery	1	1	3.44828	662.875	0.00150806	1	0.854722	1	PROC;
Angioedema, face, tongue, limbs	1	1	3.44828	662.875	0.00150806	1	0.854722	1	CPN1;
Autosomal dominant	4	747	13.7931	3.55836	0.0247951	1	1	1	F13A1; ITIH4; PROC; SPTA1;
Autosomal recessive	4	924	13.7931	2.87673	0.0484084	1	1	1	CPN1; MMP2; PGAM2; SPTA1;
Carboxypeptidase N deficiency	1	1	3.44828	662.875	0.00150806	1	0.854722	1	CPN1;
CARBOXYPEPTIDASE N DEFICIENCY	1	1	3.44828	662.875	0.00150806	1	0.854722	1	CPN1;
Cardiovascular	3	446	10.3448	4.47356	0.0289766	1	1	1	F13A1; ITIH4; PROC;
Carpal osteolysis	1	1	3.44828	662.875	0.00150806	1	0.854722	1	MMP2;
Central Nervous System	2	887	6.89655	1.5021	0.389314	1	1	1	F13A1; PROC;
Cerebral thrombosis	1	4	3.44828	166.959	0.00601908	1	1	1	F13A1;
Cerebral thrombosis (e.g.	1	1	3.44828	662.875	0.00150806	1	0.854722	1	PROC;
Corneal arcus	1	8	3.44828	83.5835	0.0120032	1	1	1	ITIH4;
Coronary artery disease presenting after age 30 years in heterozygotes, in childhood in homozygotes	1	7	3.44828	95.507	0.0105104	1	1	1	ITIH4;
Decreased phosphoglycerate mutase 1 (PGAM2) activity (2 to 6% of normal values)	1	1	3.44828	662.875	0.00150806	1	0.854722	1	PGAM2;
Deep vein thrombosis	1	5	3.44828	133.634	0.00751837	1	1	1	F13A1;
Deep venous thrombosis	1	1	3.44828	662.875	0.00150806	1	0.854722	1	PROC;
Elevated antinuclear antibody (ANA) (speckled pattern)	1	1	3.44828	662.875	0.00150806	1	0.854722	1	MMP2;
Elevated IL1-beta	1	1	3.44828	662.875	0.00150806	1	0.854722	1	MMP2;
Elevated IL6	1	1	3.44828	662.875	0.00150806	1	0.854722	1	MMP2;
Elliptocytosis	1	1	3.44828	662.875	0.00150806	1	0.854722	1	SPTA1;
Exercise intolerance (also seen in some heterozygotes)	1	1	3.44828	662.875	0.00150806	1	0.854722	1	PGAM2;
Eyes	1	826	3.44828	0.810528	0.720332	1	1	1	ITIH4;
Feet	1	345	3.44828	1.94053	0.408676	1	1	1	MMP2;
Finger contractures	1	6	3.44828	111.398	0.00901548	1	1	1	MMP2;
Flexion contracture (hip)	1	1	3.44828	662.875	0.00150806	1	0.854722	1	MMP2;
Flexion contractures (elbows and knees)	1	1	3.44828	662.875	0.00150806	1	0.854722	1	MMP2;
Fusiform finger swelling	1	1	3.44828	662.875	0.00150806	1	0.854722	1	MMP2;
Genetic heterogeneity	1	142	3.44828	4.71448	0.193536	1	1	1	SPTA1;
Genitourinary	1	478	3.44828	1.40061	0.518333	1	1	1	PGAM2;
Hands	1	349	3.44828	1.91829	0.4123	1	1	1	MMP2;
Head and Neck	1	954	3.44828	0.701779	0.771611	1	1	1	ITIH4;
Heart	1	351	3.44828	1.90736	0.414104	1	1	1	ITIH4;
Hematology	1	229	3.44828	2.92347	0.29367	1	1	1	SPTA1;
Heme	1	78	3.44828	8.58228	0.111263	1	1	1	SPTA1;
Hypercholesterolemia, 350-550 mg/L in heterozygotes, 650-1000 mg/L in homozygotes	1	7	3.44828	95.507	0.0105104	1	1	1	ITIH4;
HYPERCHOLESTEROLEMIA, FAMILIAL	1	7	3.44828	95.507	0.0105104	1	1	1	ITIH4;
Hyperpigmented erythematous lesions	1	1	3.44828	662.875	0.00150806	1	0.854722	1	MMP2;
Incidence, 1 in 500 heterozygotes, 1 in 1,000,000 homozygotes	1	7	3.44828	95.507	0.0105104	1	1	1	ITIH4;
Increased serum creatine kinase	1	32	3.44828	20.9155	0.0471839	1	1	1	PGAM2;
Interphalangeal joint erosions	1	1	3.44828	662.875	0.00150806	1	0.854722	1	MMP2;
Kidneys	1	276	3.44828	2.42565	0.342656	1	1	1	PGAM2;
Lab	2	266	6.89655	5.00876	0.0606024	1	1	1	CPN1; SPTA1;
Laboratory Abnormalities	4	712	13.7931	3.73328	0.0212119	1	1	1	ITIH4; MMP2; PGAM2; PROC;
Limbs	1	339	3.44828	1.97488	0.403199	1	1	1	MMP2;
Lung	2	171	6.89655	7.79124	0.0272746	1	1	1	F13A1; PROC;
Miscellaneous	6	1228	20.6897	3.24418	0.00893996	1	1	1	F13A1; ITIH4; MMP2; PGAM2; PROC; SPTA1;
Muscle biopsy shows PAS-positive glycogen-containing vacuoles	1	1	3.44828	662.875	0.00150806	1	0.854722	1	PGAM2;
Muscle cramps (also seen in some heterozygotes)	1	1	3.44828	662.875	0.00150806	1	0.854722	1	PGAM2;
Muscle pain	1	9	3.44828	74.3068	0.0134937	1	1	1	PGAM2;
Muscle, Soft Tissue	1	341	3.44828	1.9633	0.40503	1	1	1	PGAM2;
Myalgia	1	4	3.44828	166.959	0.00601908	1	1	1	PGAM2;
Myoglobinuria	1	5	3.44828	133.634	0.00751837	1	1	1	PGAM2;
Neurologic	2	930	6.89655	1.43265	0.412549	1	1	1	F13A1; PROC;
Onset in childhood	1	26	3.44828	25.7403	0.0385038	1	1	1	F13A1;
Onset in childhood or teenage years	1	1	3.44828	662.875	0.00150806	1	0.854722	1	PGAM2;
Osteoporosis	1	42	3.44828	15.9368	0.0614828	1	1	1	MMP2;
Pelvis	1	153	3.44828	4.37556	0.206916	1	1	1	MMP2;
Pes cavus	1	58	3.44828	11.5412	0.083931	1	1	1	MMP2;
Pes planus	1	37	3.44828	18.0898	0.0543594	1	1	1	MMP2;
Pigmenturia	1	1	3.44828	662.875	0.00150806	1	0.854722	1	PGAM2;
Planar xanthomas in homozygotes	1	7	3.44828	95.507	0.0105104	1	1	1	ITIH4;
Plasma protein C deficiency	1	1	3.44828	662.875	0.00150806	1	0.854722	1	PROC;
Protein C deficiency is found in 3-4% of patients with venous thromboembolism	1	1	3.44828	662.875	0.00150806	1	0.854722	1	PROC;
Pulmonary embolism	2	5	6.89655	265.944	2.18978e-05	0.484028	0.484028	1	F13A1; PROC;
Pyropoikilocytosis	1	1	3.44828	662.875	0.00150806	1	0.854722	1	SPTA1;
Red cell membranes deficient in spectrin with band 1 reduced more than band 2	1	1	3.44828	662.875	0.00150806	1	0.854722	1	SPTA1;
Red cell thermal sensitivity	1	1	3.44828	662.875	0.00150806	1	0.854722	1	SPTA1;
Renal failure may occur	1	2	3.44828	333.087	0.00301392	1	1	1	PGAM2;
Respiratory	2	360	6.89655	3.70095	0.101983	1	1	1	F13A1; PROC;
Rhabdomyolysis	1	6	3.44828	111.398	0.00901548	1	1	1	PGAM2;
See also autosomal recessive form (	1	2	3.44828	333.087	0.00301392	1	1	1	PROC;
Severe hemolytic anemia	1	1	3.44828	662.875	0.00150806	1	0.854722	1	SPTA1;
Skeletal	1	634	3.44828	1.05598	0.622033	1	1	1	MMP2;
Skin	4	539	13.7931	4.9315	0.00831333	1	1	1	CPN1; ITIH4; MMP2; PROC;
Skin, Nails, Hair	3	554	10.3448	3.60148	0.0499259	1	1	1	ITIH4; MMP2; PROC;
Subcutaneous nodules (interphalangeal joints, knees, feet, elbows, pretibial)	1	1	3.44828	662.875	0.00150806	1	0.854722	1	MMP2;
Superficial thrombophlebitis	1	1	3.44828	662.875	0.00150806	1	0.854722	1	PROC;
Symptoms usually induced only by strenuous exercise	1	1	3.44828	662.875	0.00150806	1	0.854722	1	PGAM2;
Tarsal osteolysis	1	1	3.44828	662.875	0.00150806	1	0.854722	1	MMP2;
Tendinous xanthomas presenting after age 20 years in heterozygotes, during first 4 years of life in homozygotes	1	7	3.44828	95.507	0.0105104	1	1	1	ITIH4;
Thin metacarpal cortices	1	1	3.44828	662.875	0.00150806	1	0.854722	1	MMP2;
Thin metatarsal cortices	1	1	3.44828	662.875	0.00150806	1	0.854722	1	MMP2;
Thrombosis, recurrent	1	4	3.44828	166.959	0.00601908	1	1	1	F13A1;
Vascular	2	215	6.89655	6.19682	0.0414523	1	1	1	F13A1; PROC;
Vast majority of heterozygotes are asymptomatic	1	1	3.44828	662.875	0.00150806	1	0.854722	1	PROC;
Warfarin-induced skin necrosis	1	1	3.44828	662.875	0.00150806	1	0.854722	1	PROC;
Widened metacarpal shaft	1	1	3.44828	662.875	0.00150806	1	0.854722	1	MMP2;
Widened metatarsal shaft	1	1	3.44828	662.875	0.00150806	1	0.854722	1	MMP2;
Xanthelasma	1	8	3.44828	83.5835	0.0120032	1	1	1	ITIH4;

[truncated: 1 more sheets: COSMIC]
