# Supplementary material for: Differential Protein Profiling of Cerebrospinal Fluid in Piglets with Severe Meningoencephalitis Caused by Streptococcus suis Type 2 Compared to Controls
Source: Front Cell Infect Microbiol. 2018 Feb 9;8:35. doi: 10.3389/fcimb.2018.00035 (PMC5811643; doi:10.3389/fcimb.2018.00035)
Supplement: Supplementary file 2 [file DataSheet2.XLSX]

## Sheet: Down-regulated
LFQ intensity is shown in the following sheet. M is meningitic group; N is non-meningitic group; H is healthy group; Sig value "-1" represent down-rugulated; Sig value "1"represent up-regulated; Sig value "0" represent not change;
Accession	Uniprot ID	iBAQ	M_1	M_2	M_3	N_1	N_2	N_3	H_1	H_2	H_3	LogRatio(N/M)	Sig(N/M)	LogRatio(H/M)	Sig(H/M)	LogRatio(H/N)	Sig(H/M)
P62895	CYC_PIG	1321500000	16210000	18199000	23455000	179550000	134800000	131070000	236120000	277710000	304430000	2.94443	1	3.82182	1	0.877393	0
A5A761	SFXN1_PIG	472120000	7859200	11898000	11508000	52064000	40473000	42969000	102360000	88736000	114250000	2.11573	1	3.28782	1	1.17209	1
A5GFS8	VAPB_PIG	167220000	2528900	1809800	3598200	18879000	15304000	14862000	34456000	31101000	44680000	2.62746	1	3.79589	1	1.16843	1
A5GFY8	SERA_PIG	23171000	1243700	634890	820510	2679100	2077300	2493600	4526200	4265500	4430600	1.4255	1	2.29242	1	0.86692	0
A7Y521	CSN4_PIG	68327000	2458800	3703100	2692600	8252500	6907500	8097500	12274000	8294200	15646000	1.39321	1	2.03207	1	0.638859	0
D2SW95	COPB_PIG	14789000	253760	498780	380920	1206900	1591400	1132100	4002600	2840400	2881800	1.79394	1	3.10094	1	1.30699	1
D2WKD8	AT1A2_PIG	405080000	10375000	11341000	7048400	63713000	48981000	47228000	90193000	65122000	61074000	2.47501	1	2.91127	1	0.436259	0
F1RKQ4	TKFC_PIG	64960000	2339300	1117300	258190	7705900	7525900	7300200	10566000	12072000	16074000	2.60062	1	3.38143	1	0.780805	0
M3TYT0	ROCK2_PIG	14255000	122450	161510	37561	1723500	1146900	1477100	3968400	2165000	3452300	3.7572	1	4.8979	1	1.1407	1
O02705	HS90A_PIG	4554900000	184860000	201980000	169330000	545670000	458720000	452690000	999330000	722460000	819840000	1.38948	1	2.19216	1	0.802674	0
O19063	SAMP_PIG	103980000	2210400	1016900	1134800	23376000	26813000	30767000	8385700	5328900	4949100	4.21404	1	2.09714	1	-2.1169	-1
O19069	SUCA_PIG	503660000	12423000	12691000	15673000	68130000	39377000	54472000	101940000	98091000	100860000	1.98963	1	2.88306	1	0.893434	0
O46560	PDXK_PIG	484610000	13722000	13754000	9502300	46500000	45869000	47788000	91016000	100110000	116340000	1.92229	1	3.05568	1	1.13338	1
I3LTC6	I3LTC6_PIG	139840000	3531800	10179000	5936600	12429000	15444000	15670000	22531000	23635000	30481000	1.1481	1	1.96389	1	0.815789	0
P00336	LDHB_PIG	2229500000	73868000	106560000	132070000	293380000	327570000	351970000	269770000	298540000	375760000	1.63847	1	1.59505	1	-0.0434273	0
I3LP41	I3LP41_PIG	3718800000	101330000	165360000	150410000	347400000	321170000	393430000	664840000	600430000	974430000	1.34832	1	2.42484	1	1.07652	1
P00371	OXDA_PIG	284700000	454530	762520	1723100	45497000	28779000	29194000	46556000	57358000	74375000	5.13718	1	5.92218	1	0.785005	0
P00506	AATM_PIG	2152800000	79094000	122390000	112820000	242000000	190730000	223350000	378770000	365780000	437840000	1.06171	1	1.91147	1	0.849762	0
P00571	KAD1_PIG	735610000	37541000	48688000	56679000	104570000	93515000	87847000	110770000	92582000	103420000	1.00059	1	1.10208	1	0.101495	0
A0A0B8S099	A0A0B8S099_PIG	1394900000	28380000	39422000	23569000	191430000	153360000	145900000	216720000	257070000	339010000	2.425	1	3.15309	1	0.728089	0
A0A0B8RVD8	A0A0B8RVD8_PIG	1015500000	21865000	30418000	24195000	107890000	86227000	84704000	168640000	223500000	268100000	1.86622	1	3.10987	1	1.24365	1
P02554	TBB_PIG	4261700000	112030000	95490000	112820000	614270000	539380000	489230000	683940000	724650000	889920000	2.35855	1	2.84302	1	0.484472	0
P04574	CPNS1_PIG	89481000	3362900	4260100	4220300	12858000	9128600	11478000	13820000	12728000	17626000	1.49856	1	1.89913	1	0.400562	0
P05027	AT1B1_PIG	1668300000	60335000	71893000	59674000	165800000	166980000	159000000	328300000	265950000	390390000	1.35764	1	2.35923	1	1.00158	1
P05383	KAPCB_PIG	50362000	2034500	1884300		8073900	5839400	5473900	9113000	7598100	10345000	1.72166	1	2.20251	1	0.480849	0
P08059	G6PI_PIG	1402900000	50163000	60383000	70242000	180890000	225610000	177350000	164960000	192860000	280420000	1.6913	1	1.8198	1	0.128501	0
F1SPR4	F1SPR4_PIG	24622000	332960	689960	1464800	2837700	2557700	3409900	3394000	4082700	5852200	1.82355	1	2.42166	1	0.598114	0
P10668	COF1_PIG	4210600000	152080000	216660000	232810000	550940000	418430000	442690000	623500000	633270000	940260000	1.23104	1	1.8688	1	0.637753	0
F1REZ1	F1REZ1_PIG	38703000	453190	889520	678410	7693300	5508000	4453500	5160700	6368900	7497500	3.12683	1	3.23483	1	0.107995	0
P11493	PP2AB_PIG	201760000	5253500	10703000	10715000	21023000	27403000	20586000	28724000	36466000	40881000	1.37155	1	1.99166	1	0.620111	0
P11607	AT2A2_PIG	208700000	2031700	2335900	1619900	20447000	19055000	15768000	57462000	43931000	46051000	3.20647	1	4.62207	1	1.4156	1
Q9GJX2	Q9GJX2_PIG	651220000	7303600	9618000	18519000	116070000	90365000	44587000	110990000	152320000	101440000	2.82434	1	3.36343	1	0.539094	0
A0A0B8S0B7	A0A0B8S0B7_PIG	218300000	3185500	2838200	2823600	27756000	23649000	22642000	56448000	35689000	43273000	3.06513	1	3.93595	1	0.870821	0
F1RTN3	F1RTN3_PIG	163800000	8085300	11898000	7361100	18273000	22567000	20554000	22571000	21872000	30616000	1.16685	1	1.45678	1	0.289927	0
P26234	VINC_PIG	86814000	4394900	5889500	3472200	15261000	12347000	10660000	13910000	9061000	11819000	1.47601	1	1.33855	1	-0.137466	0
K7GMN8	K7GMN8_PIG	288730000	5570200	10844000	7427600	17531000	23886000	27227000	61720000	57495000	77026000	1.52564	1	3.04106	1	1.51542	1
F1S5R9	F1S5R9_PIG	57626000	2549700	1421800	4174000	9478400	7576600	8210900	9282800	7700400	7231800	1.63312	1	1.57183	1	-0.0612906	0
P36968	GPX4_PIG	79976000	2858900	6748300	2461800	8879200	8869200	8081300	10903000	13188000	17986000	1.09772	1	1.80173	1	0.704001	0
P37111	ACY1_PIG	148320000	2752500	4866600	5616100	14080000	12178000	12278000	26344000	30156000	40052000	1.54183	1	2.86693	1	1.3251	1
D0G6X5	D0G6X5_PIG	1132900000	29973000	62900000	52070000	166770000	141070000	146980000	172590000	147050000	213520000	1.64981	1	1.87908	1	0.229273	0
P53027	RL10A_PIG	98810000	2551200	1929100	1431300	19868000	16968000	18568000	18843000	9487300	9163800	3.22837	1	2.66504	1	-0.563327	0
P54612	2AAA_PIG	264190000	5044800	5384000	4895800	37047000	35000000	26986000	43881000	48529000	57427000	2.69206	1	3.28947	1	0.597413	0
F2Z5I9	F2Z5I9_PIG	69877000	2098400	3669700	1736900	7247100	11086000	9314700	11115000	11573000	12036000	1.88124	1	2.21001	1	0.328768	0
P61288	TCTP_PIG	426600000	12262000	10584000	13232000	68491000	48051000	49600000	99931000	45501000	78945000	2.20323	1	2.63673	1	0.433508	0
P61292	PP1B_PIG	42530000	1539800	2661500	1950100	6452200	5946000	7002800	3646500	5617800	7713200	1.65714	1	1.46464	1	-0.192507	0
P62802	H4_PIG	1140700000	284480	18194000	7566300	264770000	261090000	246240000	103780000	102810000	135970000	4.88972	1	3.71729	1	-1.17243	-1
B9TSQ8	B9TSQ8_PIG	63757000	1017300	1354100	1056900	7208400	6208600	5769100	17900000	12835000	10407000	2.4845	1	3.58505	1	1.10055	1
P79274	ACADL_PIG	133370000	3585700	6415600	5458600	16798000	20383000	15335000	17953000	16359000	31079000	1.76423	1	2.08056	1	0.316335	0
P79303	UGPA_PIG	119360000	2265900	3096700	2734400	17193000	12007000	10302000	23640000	20963000	27162000	2.28647	1	3.14782	1	0.861355	0
I3LNH3	I3LNH3_PIG	168440000	4676500	5629600	5467200	21241000	18558000	17041000	39304000	26012000	30513000	1.84942	1	2.60298	1	0.753556	0
F1RPS8	F1RPS8_PIG	4346200000	97510000	95368000	119670000	530390000	526520000	486290000	833350000	713430000	943710000	2.30378	1	2.99428	1	0.690505	0
J9JIL9	J9JIL9_PIG	388840000	5075600	2250100	2517800	51296000	42042000	33783000	81558000	72184000	98130000	3.69089	1	4.67738	1	0.986488	0
P80895	PIMT_PIG	773350000	44954000	41384000	41355000	105930000	83856000	88846000	153520000	103880000	109630000	1.12568	1	1.52322	1	0.397537	0
D0G778	D0G778_PIG	1308700000	55916000	60130000	76596000	153170000	243500000	132530000	147300000	179290000	260220000	1.45789	1	1.60697	1	0.14908	0
P83686	NB5R3_PIG	121730000	3519700	3087500	2873100	12857000	12969000	14126000	23991000	21506000	26802000	2.07526	1	2.93097	1	0.855708	0
C4MQ03	C4MQ03_PIG	208790000	3418000	3716500	3712000	28749000	19050000	20763000	44770000	40032000	44575000	2.66018	1	3.57628	1	0.9161	0
F1RWY0	F1RWY0_PIG	62900000	2228400	3612100	2784600	6792100	8916600	6690000	9039500	7785200	15052000	1.3768	1	1.88589	1	0.509087	0
Q06AA4	SNRPA_PIG	33596000	491880	2204300	822520	5790000	3399600	4003700	6972500	4232300	5678800	1.90669	1	2.26251	1	0.355817	0
Q06AB3	UCHL3_PIG	60566000	2348100		2401900	9990100	7794700	7304700	12377000	9026300	9323500	1.81612	1	2.10854	1	0.292414	0
Q06AT0	HPCL1_PIG	764120000	14448000	17057000	10801000	95382000	81531000	80769000	138110000	120630000	205390000	2.60666	1	3.45559	1	0.848937	0
Q06AT1	HPCA_PIG	61985000	156720	270010	1088500	5550100	6422400	6258400	10098000	14891000	17251000	3.58878	1	4.801	1	1.21222	1
Q06AU3	RAB3A_PIG	1842100000	39062000	35245000	30563000	262740000	174450000	176710000	408950000	342450000	371880000	2.5494	1	3.42104	1	0.871642	0
Q06AU7	RAB1B_PIG	73444000	1055100	2844900	3697500	7555000	6817500	4747900	12392000	11700000	22635000	1.33152	1	2.62066	1	1.28914	0
Q0MVN8	QOR_PIG	77514000	2557200	4286100	2367700	9510000	7842600	12632000	10914000	11899000	15506000	1.70279	1	2.05663	1	0.353838	0
A0A0B8RT86	A0A0B8RT86_PIG	213320000	3121100	2580700	1958800	23275000	29108000	23234000	34614000	46011000	49417000	3.30318	1	4.08538	1	0.782195	0
F2Z5V0	F2Z5V0_PIG	105720000	1547200	239290	464820	18790000	13753000	11559000	14785000	20234000	24344000	4.29201	1	4.72073	1	0.42872	0
Q19QT7	CGL_PIG	15186000	269060	308880	1157000	1463500	2078900	2452300	2035400	2842000	2578700	1.7888	1	2.10354	1	0.314734	0
B9TSQ2	B9TSQ2_PIG	177400000	3166500	4760000	4147600	14642000	17782000	16481000	30837000	38059000	47522000	2.01807	1	3.26933	1	1.25126	1
Q29092	ENPL_PIG	560860000	19306000	19065000	16257000	61817000	64858000	64535000	122480000	89311000	103230000	1.80745	1	2.52774	1	0.72029	0
F1SF43	F1SF43_PIG	23363000	476930	306590	313700	938910	2019100	1956300	5341900	4198100	7811900	2.16314	1	3.98317	1	1.82003	1
Q29116	TENA_PIG	81936000	1134900	1126100	506750	10788000	12109000	10332000	17944000	12666000	15329000	3.58566	1	4.05293	1	0.467277	0
B6V8C7	B6V8C7_PIG	87566000	5606400	3439100	1703100	12965000	11602000	13425000	11447000	9637900	17741000	1.82155	1	1.85287	1	0.0313237	0
Z4YP73	Z4YP73_PIG	725410000	19201000	38581000	27331000	79655000	77075000	89966000	123410000	119710000	150480000	1.53528	1	2.20928	1	0.673996	0
F1SE26	F1SE26_PIG	161290000	2318600	4089700	3375600	16293000	18152000	20050000	34414000	31264000	31332000	2.47764	1	3.30965	1	0.83201	0
Q29554	ECHA_PIG	110630000	1668600	2020400	3778200	14665000	13485000	13033000	20571000	18885000	22527000	2.46341	1	3.05323	1	0.589824	0
Q29561	KCY_PIG	256650000	17032000	12496000	14332000	31376000	33329000	29643000	34393000	32933000	51116000	1.10509	1	1.4332	1	0.328117	0
Q29594	KCRB_PIG	4596400000	134900000	190260000	199390000	575320000	456040000	524240000	777640000	692370000	1046200000	1.56832	1	2.2621	1	0.693781	0
Q2EN81	ATPO_PIG	1177700000	42689000	65184000	64748000	138330000	137260000	163950000	134040000	217500000	214030000	1.34839	1	1.7121	1	0.363711	0
Q9TQQ0	Q9TQQ0_PIG	21750000	1409900	657220	270770	1644500	2551500	2846400	4969300	1842000	5557900	1.59086	1	2.40347	1	0.812613	0
Q2MJV8	PALM_PIG	64253000	611240	1151800		6061100	4290400	7069200	17288000	11404000	16377000	2.7197	1	4.09104	1	1.37133	1
A5A755	A5A755_PIG	454730000	5954200	3086100	6132600	58832000	52336000	45686000	79940000	88280000	114490000	3.36985	1	4.21975	1	0.849901	0
B6A7R0	B6A7R0_PIG	1303000000	45947000	41750000	49701000	183850000	158670000	147480000	179470000	252730000	243420000	1.83442	1	2.29785	1	0.46343	0
Q3I5G7	SYUA_PIG	2899600000	58504000	99737000	74810000	426500000	216550000	382620000	454290000	494480000	692070000	2.13785	1	2.81572	1	0.677868	0
Q3YLA6	SRSF1_PIG	169450000	4842000	4567700	5699400	16703000	14404000	13702000	35862000	30869000	42798000	1.56837	1	2.85782	1	1.28945	1
Q3ZD69	LMNA_PIG	88210000	1400900	2239200	2071500	10378000	9386200	9776200	15219000	15033000	22705000	2.37072	1	3.21285	1	0.842132	0
B0LXK8	B0LXK8_PIG	648180000	20202000	35797000	21331000	81118000	85619000	63041000	164310000	97148000	79611000	1.57114	1	2.14096	1	0.569823	0
Q4U116	S4A4_PIG	100330000	1460200	1101400	1028300	15224000	6976400	12788000	18443000	20333000	22977000	3.28486	1	4.10449	1	0.819633	0
Q56P28	PRAF3_PIG	59541000	1153500	1714600		7535300	5932800	6585700	8248900	14119000	14252000	2.22075	1	3.0895	1	0.868752	0
B2CZR7	B2CZR7_PIG	259970000	16905000	9959100	7285100	29523000	27149000	30282000	42876000	45262000	50732000	1.3484	1	2.02381	1	0.675411	0
Q5S3G4	COX5B_PIG	674480000	1402100	12424000	24221000	69747000	85245000	78213000	122010000	135990000	145220000	2.61574	1	3.40571	1	0.789968	0
Q6QAP7	RS17_PIG	238110000	10394000	8960800	8402700	25148000	18256000	23714000	36539000	40219000	66473000	1.27382	1	2.36739	1	1.09357	0
I3LVD5	I3LVD5_PIG	7217200000	303540000	429030000	414970000	917260000	828860000	776970000	1163200000	1030000000	1353400000	1.13665	1	1.62789	1	0.491245	0
Q6QRN9	ADT3_PIG	193860000	1669000	2881700	1634100	12815000	11983000	10768000	56863000	38220000	57023000	2.5237	1	4.62021	1	2.09651	1
A5A8V6	A5A8V6_PIG	520420000	21956000	10081000	13979000	32984000	31131000	36514000	132540000	81913000	159320000	1.12884	1	3.02195	1	1.89312	1
Q6SEG5	UCHL1_PIG	1300400000	24731000	22319000	19679000	167090000	137410000	167440000	280340000	216060000	265300000	2.82222	1	3.51284	1	0.690619	0
Q6UAQ8	ETFB_PIG	435210000	11474000	6619300	7980600	58806000	41233000	37692000	111730000	67517000	92160000	2.40118	1	3.37978	1	0.978605	0
Q712P7	MYPR_PIG	3913200000	112590000	193660000	153670000	395550000	359590000	474130000	839230000	612870000	771960000	1.41835	1	2.27374	1	0.855394	0
Q767L7	TBB5_PIG	664140000	24603000	20780000	19772000	77181000	74173000	54119000	104510000	134860000	154130000	1.657	1	2.59442	1	0.937415	0
Q8MIZ3	DCPS_PIG	29839000	1163700	1203500	1162500	3283200	2232100	2460800	3979200	8374600	5980100	1.17614	1	2.3769	1	1.20076	0
I3LKS6	I3LKS6_PIG	377850000	13012000	14384000	15267000	53957000	56910000	45328000	69879000	47184000	61932000	1.87229	1	2.06886	1	0.196571	0
Q8WNV7	DHRS4_PIG	34124000	380230	209180	187080	4986600	5331000	5694600	6626600	3931300	6777700	4.36606	1	4.48063	1	0.114566	0
Q95250	PGRC1_PIG	134900000	3705600	6743800	3916900	11282000	9513500	13888000	34039000	24620000	27193000	1.27156	1	2.57916	1	1.3076	1
Q95266	KCC2D_PIG	250250000	2180100	1241900	1193800	36910000	41359000	25161000	46718000	40401000	55091000	4.48593	1	4.9453	1	0.459368	0
Q95339	ATPK_PIG	669360000	13680000	14726000	18487000	53457000	47932000	46695000	123210000	168420000	182750000	1.65897	1	3.3386	1	1.67963	1
Q9GKX6	GALM_PIG	197100000	8944400	9696200	8014900	28553000	30752000	25561000	26149000	19533000	39899000	1.67075	1	1.68286	1	0.0121039	0
Q9MYT8	ATP5I_PIG	410120000	2769900	12935000	3485100	45240000	46202000	24831000	55403000	86953000	132300000	2.59909	1	3.8392	1	1.24011	0
Q9MZ15	VDAC2_PIG	1053000000	10110000	32836000	26006000	95856000	91594000	92349000	177120000	212320000	314790000	2.02073	1	3.35238	1	1.33166	1
Q9MZ16	VDAC1_PIG	2161600000	53491000	83428000	66641000	211920000	231860000	216240000	398500000	345560000	553950000	1.69706	1	2.67278	1	0.97572	0
K9IW73	K9IW73_PIG	104590000	1549000	1017000	2184300	13045000	11177000	11992000	18722000	20274000	24631000	2.93046	1	3.74355	1	0.813092	0
B9TSQ1	B9TSQ1_PIG	165960000	2896000	3227800	4103700	18362000	13542000	17151000	28718000	32418000	45539000	2.26195	1	3.3827	1	1.12075	1
Q9TV69	DHDH_PIG	221570000	7629900	10793000	8093500	24010000	27336000	28807000	38338000	28320000	48243000	1.59587	1	2.11543	1	0.519563	0
Q9TVC1	VATH_PIG	119320000	1583600	146750	105200	15048000	17222000	19075000	20173000	22096000	23867000	4.80594	1	5.17115	1	0.365212	0
A5D9P1	A5D9P1_PIG	26773000	430410	462040	404370	2997500	2074700	2562800	3136100	6779800	7924900	2.55765	1	3.78213	1	1.22448	0
K7GP58	K7GP58_PIG	46097000	592790	684430	603880	3489800	4075800	3577500	7928800	11319000	13825000	2.5665	1	4.136	1	1.56949	1
A0A0B8RS61	A0A0B8RS61_PIG	4349800	115630	85736	59913	473600	476920	473220	1173300	598370	893010	2.44602	1	3.3503	1	0.904277	0
F1RYY8	F1RYY8_PIG	235710000	3032700	1921700	3805500	22383000	19562000	17935000	36148000	49879000	81041000	2.77309	1	4.25338	1	1.48029	0
F1SB09	F1SB09_PIG	110930000	1191100	254500	303670	6592200	6406100	5575000	25114000	15913000	49579000	3.40841	1	5.69478	1	2.28638	0
I3LVI8	I3LVI8_PIG	39301000	378200	517270	479540	2169800	6939500	5289700	6937000	7151800	9438200	3.38845	1	4.0968	1	0.708349	0
A0A0B8RSC2	A0A0B8RSC2_PIG	586980000	10395000	12854000	10121000	72524000	72227000	80031000	98678000	99578000	130580000	2.7519	1	3.30074	1	0.548842	0
A0A0B8RSC7	A0A0B8RSC7_PIG	23397000	502530	432390	431000	2803500	3177800	1529800	3992000	4484800	6043100	2.45915	1	3.41009	1	0.950935	0
F2Z521	F2Z521_PIG	148860000	1446500	4149800	1453600	18645000	25670000	13730000	20478000	21108000	42182000	3.0415	1	3.57072	1	0.529227	0
A0A0B8RSJ1	A0A0B8RSJ1_PIG	15351000			378690	2552600	2720500	2277000	2711900	2621200	2089000	2.73244	1	2.70778	1	-0.0246683	0
A0A0B8RSU5	A0A0B8RSU5_PIG	147080000	7023700	4243000	3031700	18856000	19626000	23515000	25963000	20954000	23869000	2.11634	1	2.30761	1	0.191266	0
A0A0B8RT03	A0A0B8RT03_PIG	20397000	68135	380850	117930	1311500	1175400	1206400	5688700	4495300	5952700	2.70371	1	4.83107	1	2.12736	1
F2Z5R6	F2Z5R6_PIG	188740000	8046200	8772000	6703300	22999000	20730000	21572000	37283000	29330000	33301000	1.47313	1	2.08671	1	0.613582	0
B0LY42	B0LY42_PIG	58507000	1089600	571840	967650	11325000	8229200	11626000	6772800	5465900	12459000	3.56799	1	3.23174	1	-0.336253	0
F1RFX9	F1RFX9_PIG	328270000	3090200	3020600	3747900	17792000	21161000	20354000	89702000	73112000	96287000	2.58873	1	4.71597	1	2.12724	1
F1SRC5	F1SRC5_PIG	1218700000	15237000	13966000	15068000	151460000	128880000	115720000	299180000	239550000	239600000	3.16129	1	4.13595	1	0.974663	0
A0A0B8RTB9	A0A0B8RTB9_PIG	34519000	973340	1100800	1196100	3584800	2908700	3464700	7110800	6446900	7732500	1.60649	1	2.70272	1	1.09623	1
I3LRS8	I3LRS8_PIG	162950000	6858700	10111000	7565500	13684000	16161000	21856000	26371000	25837000	34510000	1.07534	1	1.82148	1	0.746139	0
I3LDM7	I3LDM7_PIG	722140000	30429000	42394000	29895000	99652000	85205000	83402000	149790000	93425000	107950000	1.38494	1	1.77346	1	0.388522	0
F1RKX9	F1RKX9_PIG	66156000	1005900	2202700	2045200	10772000	8381500	8263000	12016000	8895600	12573000	2.38361	1	2.67206	1	0.288453	0
Q007T3	Q007T3_PIG	69783000	1569600	1974300	1719900	7120100	6317600	7023200	14558000	11114000	18386000	1.95869	1	3.06523	1	1.10653	1
B5LX40	B5LX40_PIG	13234000	133160	288770		2676500	2082800	1698700	1546000	2591700	2216200	3.35105	1	3.3276	1	-0.0234451	0
A0A0B8RTX5	A0A0B8RTX5_PIG	133190000		229570	879950	19397000	18517000	16314000	26226000	22052000	29574000	5.02607	1	5.54776	1	0.521696	0
A0A0B8RTY4	A0A0B8RTY4_PIG	64099000	2520600	1811100	869860	7131000	6403000	7281800	12473000	13689000	11920000	2.00066	1	2.87209	1	0.87143	0
F1SDR7	F1SDR7_PIG	1216700000	43836000	36629000	21557000	171740000	143340000	123790000	276300000	185620000	213880000	2.10491	1	2.72772	1	0.622803	0
F1RGI7	F1RGI7_PIG	118810000	1417600	1182000	1441600	11623000	7384100	10697000	29301000	25036000	30725000	2.87781	1	4.39566	1	1.51785	1
A0A0B8RVY0	A0A0B8RVY0_PIG	324060000	6323300	6506200	5399700	26510000	31636000	20369000	77424000	67884000	82009000	2.10672	1	3.64038	1	1.53367	1
A0A0B8RW24	A0A0B8RW24_PIG	1006400000	24855000	43902000	30026000	91768000	74020000	100500000	192650000	191950000	256770000	1.43065	1	2.69882	1	1.26817	1
G1FJ20	G1FJ20_PIG	68588000	3618000	2555000	2222800	6727800	7545200	6227500	13527000	11813000	14351000	1.28792	1	2.24107	1	0.953153	0
A0A0B8RZ10	A0A0B8RZ10_PIG	324420000	12860000	9679300	9300000	43392000	38295000	36369000	72982000	46685000	54862000	1.89059	1	2.45459	1	0.563995	0
F1S7R8	F1S7R8_PIG	7042400		95576		510800	423430	499520	1818000	1590300	2104700	2.32204	1	4.26508	1	1.94304	1
A0A0B8RZ32	A0A0B8RZ32_PIG	413840000	20160000	15539000	21606000	49559000	57964000	54802000	72829000	48257000	73120000	1.50215	1	1.76085	1	0.258703	0
A0A0B8RZ36	A0A0B8RZ36_PIG	838100000	15237000	13753000	12978000	101100000	92494000	87726000	195730000	151250000	167830000	2.74485	1	3.61668	1	0.871828	0
I3L932	I3L932_PIG	50038000	266070	293290		4239600	7909200	4227100	11672000	6971300	14459000	4.28669	1	5.30205	1	1.01536	0
A0A0B8RZ72	A0A0B8RZ72_PIG	146520000	5318100	3922600	3985500	19134000	18828000	12239000	24795000	22714000	35584000	1.92432	1	2.65133	1	0.727011	0
A0A0B8RZA3	A0A0B8RZA3_PIG	517010000	19178000	21525000	16832000	51282000	47724000	46731000	91830000	96037000	125870000	1.34086	1	2.44704	1	1.10619	1
A0A0B8RZH4	A0A0B8RZH4_PIG	42573000		354990	79301	4508600	3649000	2491300	13110000	8411100	9968900	4.03094	1	5.59513	1	1.56419	1
A0A0B8RZJ8	A0A0B8RZJ8_PIG	3194000000	64265000	75711000	111060000	332040000	394100000	330590000	462200000	499740000	924270000	2.07364	1	2.90952	1	0.835883	0
A0A0B8RZM8	A0A0B8RZM8_PIG	13211000	245910	396390	320210	1488900	880010	1999100	3389200	1512800	2978100	2.1821	1	3.03334	1	0.851238	0
A0A0B8RZN4	A0A0B8RZN4_PIG	30296000	1434600	870450	564300	2998300	2899000	1539000	8101900	3820200	8068000	1.37386	1	2.80049	1	1.42663	1
F2Z5D2	F2Z5D2_PIG	147140000	4342900	4545800	2381800	18825000	13955000	14463000	19682000	22969000	45974000	2.06755	1	2.97516	1	0.907613	0
A0A0B8RZS7	A0A0B8RZS7_PIG	191120000	7058800	9956700	7881100	31585000	27928000	26231000	24709000	24019000	31753000	1.78409	1	1.6927	1	-0.0913875	0
A0A0B8S031	A0A0B8S031_PIG	2569700000	81357000	92851000	113940000	315130000	340360000	264200000	421770000	374440000	565680000	1.67434	1	2.24073	1	0.566391	0
A0A0B8S035	A0A0B8S035_PIG	87499000	612370	431720	1291600	11155000	15762000	17297000	14835000	11650000	14464000	4.24258	1	4.13191	1	-0.110675	0
A0A0B8S072	A0A0B8S072_PIG	178410000	6494900	4134200	7917700	21234000	14908000	13944000	29054000	34381000	46343000	1.43324	1	2.56535	1	1.13211	1
A0A0B8S089	A0A0B8S089_PIG	11476000	102390	194030	110360	718930	945330	833050	2958300	2383600	3229900	2.61805	1	4.39728	1	1.77922	1
A0A0B8S0B1	A0A0B8S0B1_PIG	260760000	5086700	11974000	21587000	32378000	29513000	31984000	40778000	38786000	48671000	1.28036	1	1.73034	1	0.449977	0
F1SP93	F1SP93_PIG	1775100000	9521500	10598000	15194000	281270000	282220000	321160000	191010000	322510000	341610000	4.64682	1	4.59785	1	-0.048963	0
F1RI39	F1RI39_PIG	154770000	7947800	8556200	6914900	22053000	15203000	15151000	32512000	21699000	24737000	1.16209	1	1.75323	1	0.591143	0
A0A0D5BWD2	A0A0D5BWD2_PIG	64520000	1033400	689540	886200	5330600	4027500	4965500	15411000	13283000	18892000	2.45675	1	4.18889	1	1.73214	1
A0A0D5CDB2	A0A0D5CDB2_PIG	179880000	8048100	6613900	9246000	21307000	18231000	17264000	28906000	31094000	39167000	1.24845	1	2.05237	1	0.803918	0
A1EAJ7	A1EAJ7_PIG	72438000	327900	643470	311680	6607100	6898600	5849600	16017000	13678000	22104000	3.91508	1	5.33527	1	1.4202	1
F1RLH7	F1RLH7_PIG	223820000	2455400	4567300	4581100	24710000	30719000	25955000	38837000	43705000	48292000	2.81015	1	3.49507	1	0.68492	0
A4D7T6	A4D7T6_PIG	6571000000	56031000	158300000	174980000	1379700000	1190400000	1328100000	669840000	661440000	952280000	3.32381	1	2.55229	1	-0.771523	0
A4US67	A4US67_PIG	72445000	884690	1494300	1393300	15689000	15688000	16829000	6636600	6364400	7466700	3.6757	1	2.43984	1	-1.23586	-1
F1RST0	F1RST0_PIG	43998000	965200	789490	829890	4278300	4531800	4030100	12535000	7446900	8591100	2.31267	1	3.46665	1	1.15398	1
A5A8V9	A5A8V9_PIG	10666000	15554		44341	1166600	905100	1038600	2587700	1947000	2961200	5.11351	1	6.38256	1	1.26905	1
A5YV76	A5YV76_PIG	99458000	1997700	2009500	1778800	12020000	11696000	12416000	20657000	15929000	20954000	2.64264	1	3.31393	1	0.671288	0
A8QW48	A8QW48_PIG	1043100000	20186000	28265000	24103000	111490000	130410000	118720000	182560000	194570000	232830000	2.31335	1	3.07159	1	0.758235	0
C0KM12	C0KM12_PIG	80157000	813570	1174400		11216000	9567400	7641200	13359000	15045000	21341000	3.25281	1	4.06022	1	0.807411	0
A8S2C3	A8S2C3_PIG	88289000	645090	1257400	1110700	6291700	21727000	19058000	14884000	6801100	16514000	3.96565	1	3.66418	1	-0.301475	0
A8U4R4	A8U4R4_PIG	1131900000	29424000	33945000	39575000	162010000	164570000	151130000	155100000	184410000	211740000	2.21428	1	2.42085	1	0.206572	0
A9ED96	A9ED96_PIG	254370000	10193000	10571000	7932500	26391000	25272000	24865000	45344000	46815000	56982000	1.41511	1	2.37773	1	0.962617	0
F1S8M9	F1S8M9_PIG	21181000	160910	953050	274920	3002900	2092300	2673800	3597100	3594000	4832200	2.48381	1	3.11384	1	0.630032	0
F1SFF8	F1SFF8_PIG	61431000	1424500	1547500	954350	9003300	6901400	5387100	12841000	10052000	13320000	2.43904	1	3.20525	1	0.76621	0
B1NI70	B1NI70_PIG	210070000	482210	2619000	1619200	24064000	18875000	15497000	53484000	40981000	52451000	3.62987	1	4.95994	1	1.33006	1
F1RHA0	F1RHA0_PIG	29468000	155160	298000	190770	1078900	992270		6872400	6753000	13127000	2.27043	1	5.37662	1	3.10619	0
B1Q0K1	B1Q0K1_PIG	173840000	4901300	5357400	7481800	22450000	22963000	21397000	38653000	27450000	23189000	1.91302	1	2.33148	1	0.418467	0
W5TZE9	W5TZE9_PIG	20020000	156750			4464000	3868700	3439100	2108400	2986900	2996300	4.64576	1	4.10493	1	-0.540838	0
B3VFB6	B3VFB6_PIG	4063500000	78964000	109560000	93841000	612880000	585590000	575390000	783340000	619620000	604300000	2.65126	1	2.82959	1	0.178335	0
B5APU3	B5APU3_PIG	425470000	14274000	17379000	11318000	53929000	44765000	46084000	60642000	67706000	109380000	1.75241	1	2.46788	1	0.715469	0
B5APU7	B5APU7_PIG	379680000	12333000	25160000	19893000	49543000	40055000	43372000	58883000	57748000	72695000	1.21233	1	1.7221	1	0.509772	0
B5APU8	B5APU8_PIG	151410000	6043600	7688200	8457400	19966000	16127000	18813000	18559000	24089000	31668000	1.30711	1	1.74382	1	0.436709	0
F1SQE6	F1SQE6_PIG	533600000	13541000	24291000	26031000	62892000	54176000	62766000	80346000	88995000	120560000	1.49361	1	2.18251	1	0.688895	0
B5ATG0	B5ATG0_PIG	436960000	11833000	18073000	23829000	41138000	27435000	39089000	81306000	75855000	118400000	1.00258	1	2.35844	1	1.35586	1
B6E241	B6E241_PIG	152160000	2180000	2396200	1744300	11875000	14834000	10872000	45733000	22500000	40024000	2.57189	1	4.09828	1	1.52638	1
B6EAV3	B6EAV3_PIG	96327000	2311800	4201400	3279500	15270000	12603000	11743000	11158000	15084000	20676000	2.0163	1	2.26036	1	0.244058	0
F1S8H5	F1S8H5_PIG	68011000	1567200	4174700	2918400	5722300	8183100	9350500	9289600	9673500	17131000	1.42511	1	2.05927	1	0.634166	0
B7SU41	B7SU41_PIG	39209000		1041300	518940	4495100	5580300	4309200	8628600	5036700	9598700	2.61972	1	3.3133	1	0.693574	0
B7TY11	B7TY11_PIG	848570000	9817500	16552000	14033000	85385000	82820000	81269000	164140000	162570000	231980000	2.62637	1	3.78953	1	1.16316	1
B8XSJ8	B8XSJ8_PIG	43828000	1346500	934670		5409000	4256100	4095600	7505800	8629000	11652000	2.00775	1	3.02159	1	1.01385	1
B8XSJ9	B8XSJ9_PIG	226820000	2371200	1595600	1420300	18965000	21699000	23280000	45974000	48188000	63323000	3.56923	1	4.86956	1	1.30033	1
B9TRX1	B9TRX1_PIG	242120000	9302700	11281000	16729000	40796000	35327000	38544000	36627000	24558000	28951000	1.61971	1	1.27244	1	-0.347275	0
B9V4F0	B9V4F0_PIG	33338000			991330	4335100	3673500	3777800	6409200	6086900	8064300	1.98665	1	2.7894	1	0.802745	0
B9W5V0	B9W5V0_PIG	2940400000	134300000	178390000	159360000	342490000	295460000	315500000	488970000	405320000	620590000	1.01422	1	1.68219	1	0.667974	0
I3LKF3	I3LKF3_PIG	217320000	6387900	5589700	8243400	30467000	35393000	31691000	26890000	26685000	45977000	2.2703	1	2.2996	1	0.0292936	0
C0MHR2	C0MHR2_PIG	1286900000	33236000	30782000	31994000	165440000	137720000	131270000	276100000	228590000	251820000	2.17784	1	2.97807	1	0.800235	0
C1PIG4	C1PIG4_PIG	57632000	303700	448270	1827800	8211800	6287800	5760900	10088000	10068000	14636000	2.97336	1	3.75344	1	0.780086	0
C5H0C6	C5H0C6_PIG	218030000	2759100	7658800	6868700	27202000	19321000	28534000	43152000	33072000	49459000	2.11833	1	2.86206	1	0.743731	0
F1SQT3	F1SQT3_PIG	158330000	5386300	4288800	4775000	22936000	16895000	17711000	30562000	26330000	29445000	1.99354	1	2.5789	1	0.585364	0
D0G0C8	D0G0C8_PIG	282450000	6036300	5168200	6001900	26479000	28003000	24764000	46173000	62296000	77526000	2.20339	1	3.43425	1	1.23085	1
D0G0C9	D0G0C9_PIG	126610000	1012300	2183100	3873500	13399000	13378000	16201000	21938000	22988000	31634000	2.60404	1	3.43703	1	0.832992	0
D2JYK4	D2JYK4_PIG	38194000	1151700	561150	1762200	3323200	5204700	3184900	7571600	6446000	8988800	1.75298	1	2.72693	1	0.973949	0
D0G6X4	D0G6X4_PIG	106960000	3853100	7916800	3731100	11877000	9121500	11585000	21665000	15958000	21256000	1.07178	1	1.92539	1	0.853612	0
D0G6Y0	D0G6Y0_PIG	51085000	324230	831800	511480	6038000	4661500	5619000	12462000	9844600	10792000	3.29074	1	4.311	1	1.02026	1
F1SSR4	F1SSR4_PIG	155880000	3770900	5853900	4686800	16959000	18257000	14402000	28301000	32042000	31605000	1.79368	1	2.68363	1	0.889955	0
D0G7F1	D0G7F1_PIG	18981000	463610	386880	591100	1303900	1431800	1398800	4226600	2959400	6218900	1.52005	1	3.21703	1	1.69698	1
D0G7F6	D0G7F6_PIG	6144300000	256200000	279450000	243310000	753610000	599970000	623180000	1329200000	934470000	1125000000	1.34352	1	2.1211	1	0.777581	0
D2KQR0	D2KQR0_PIG	750620000	11966000	19866000	17480000	87118000	76179000	89109000	137070000	129270000	182560000	2.35574	1	3.18638	1	0.830648	0
I7HD36	I7HD36_PIG	1925700000	56546000	49151000	46299000	263340000	212030000	200940000	432770000	333300000	331310000	2.15365	1	2.85196	1	0.698307	0
F1RGF9	F1RGF9_PIG	446590000	6326800	9715000	8225700	66145000	50188000	47223000	105310000	71866000	81584000	2.75269	1	3.41452	1	0.66183	0
F1SK86	F1SK86_PIG	152560000	1593000	2556400	1318500	28145000	27184000	18513000	18048000	16616000	38589000	3.75538	1	3.74383	1	-0.0115538	0
D3K5N7	D3K5N7_PIG	215760000	3450900	6547200	5965100	24724000	22408000	20420000	39902000	40189000	52150000	2.08125	1	3.05035	1	0.969099	0
Q001C6	Q001C6_PIG	1080700000	36911000	37941000	48476000	146410000	143230000	133200000	170700000	154150000	209720000	1.77761	1	2.11588	1	0.338267	0
D7RA29	D7RA29_PIG	174260000	2794800	5110600	4081600	18423000	25123000		35234000	42093000	41406000	2.44603	1	3.30818	1	0.862146	0
F2Z536	F2Z536_PIG	246210000	4397900	6782700	6639300	14713000	24145000	19476000	69609000	42661000	57785000	1.71085	1	3.25444	1	1.54359	1
E0YLM4	E0YLM4_PIG	42752000	1135000	517240	2191900	3292300	5692600	5240800	5690300	9578700	9413200	1.88777	1	2.68274	1	0.794971	0
E1CAJ5	E1CAJ5_PIG	440680000	16209000	16524000	21051000	44555000	38942000	45533000	63291000	94922000	99649000	1.26246	1	2.26135	1	0.998893	0
E1CAJ6	E1CAJ6_PIG	173180000	2076700	5611400	4118400	14877000	18476000	11711000	36051000	32474000	47784000	1.93239	1	3.30031	1	1.36792	1
E3UV40	E3UV40_PIG	630700000	16314000	19894000	19054000	69726000	67330000	74197000	105930000	106510000	151740000	1.93461	1	2.72029	1	0.78568	0
E7EI18	E7EI18_PIG	190680000	1351700	3508500	3408500	19897000	18219000	16476000	36164000	36221000	55435000	2.72296	1	3.95031	1	1.22735	1
E7EI20	E7EI20_PIG	923410000	30954000	31097000	48865000	157360000	104150000	109220000	190030000	118740000	132980000	1.7409	1	1.99376	1	0.252861	0
F1REX9	F1REX9_PIG	251550000	4185200	7766000	8309900	26010000	24351000	22501000	44095000	46013000	68315000	1.84645	1	2.967	1	1.12054	1
F1SX62	F1SX62_PIG	23764000	81663	234590	268860	1587000	1599700	1130600	6880000	4059200	7922200	2.88334	1	5.01058	1	2.12724	1
F1RFF5	F1RFF5_PIG	252420000	6764400	3707400	1911300	20656000	27283000	26973000	44652000	45011000	75465000	2.59682	1	3.73714	1	1.14032	1
F1RFH3	F1RFH3_PIG	122420000	1269000	1727900	1158900	10473000	9065000	8497600	34919000	27035000	28275000	2.75406	1	4.44039	1	1.68633	1
F1RFI2	F1RFI2_PIG	56027000	2035600	1943900	1958100	5901300	7031300	6989300	10872000	7604600	11690000	1.7464	1	2.345	1	0.598597	0
F1RG07	F1RG07_PIG	180030000	1515100	1038000	3561000	21156000	18218000	23804000	37476000	27336000	45931000	3.36921	1	4.17893	1	0.809721	0
F1RG17	F1RG17_PIG	35290000	385920		558330	1493200	1229800	1600500	9468000	7211800	13342000	1.61	1	4.40574	1	2.79574	1
F1RG31	F1RG31_PIG	335660000	5937600	22018000	14933000	48077000	35171000	33416000	64693000	41988000	69429000	1.44369	1	2.03781	1	0.594117	0
F1RGA3	F1RGA3_PIG	1155700000	18249000	18893000	32020000	129510000	104930000	102740000	218870000	238420000	292070000	2.28547	1	3.43761	1	1.15214	1
F1RGA9	F1RGA9_PIG	101730000	1148700	1043200	1688200	12381000	23570000	12361000	13596000	15785000	20156000	3.63822	1	3.67434	1	0.0361249	0
F1RGC9	F1RGC9_PIG	103930000	2343300	4713000	6051100	10593000	9971700	11495000	14349000	18726000	25688000	1.29038	1	2.16453	1	0.874147	0
F1RGD9	F1RGD9_PIG	19301000	226630	580560	631630	1778200	1900900	2003500	4048300	3852700	4278900	1.98167	1	3.08154	1	1.09988	1
F1RGG1	F1RGG1_PIG	241980000	8853200	5209500	5732200	24410000	21800000	22623000	39959000	37106000	76291000	1.79797	1	2.95368	1	1.15571	0
F1RGI2	F1RGI2_PIG	185460000	2125800	4474600	2580600	19561000	17882000	12079000	44728000	39273000	42752000	2.43135	1	3.78722	1	1.35588	1
F1RGJ3	F1RGJ3_PIG	140230000	2084200	1545700	6142500	16161000	14399000	12681000	24891000	29090000	33236000	2.14562	1	3.15782	1	1.01221	1
I3LK24	I3LK24_PIG	215890000	2456200	3776300	3310900	22487000	22560000	19464000	49750000	42477000	49611000	2.75697	1	3.8936	1	1.13663	1
F1RH94	F1RH94_PIG	66375000	305290	1992900	1582100	2476100	3764400	4830400	11589000	20156000	19678000	1.51254	1	3.72818	1	2.21564	1
F1RHE6	F1RHE6_PIG	277230000	13697000	10793000	14517000	37664000	27575000	35454000	52821000	29950000	54758000	1.36816	1	1.81793	1	0.449772	0
F1RHF0	F1RHF0_PIG	123180000	4460500	3871200	3300600	22478000	15217000	15001000	29324000	14181000	15346000	2.17956	1	2.33893	1	0.159373	0
F1RHN7	F1RHN7_PIG	121250000	553710	1362700	993140	13876000	10594000	10587000	27457000	24558000	31266000	3.59083	1	4.83912	1	1.24828	1
F1RHW4	F1RHW4_PIG	15671000	668110	787790	450350	1700000			3692400	3502600	4869500	1.41976	1	2.66196	1	1.2422	0
F1RHZ7	F1RHZ7_PIG	78747000	293720	341430	350990	4106300	5747600	9046500	24590000	14210000	20061000	4.26048	1	5.89938	1	1.6389	1
F1RI15	F1RI15_PIG	108880000	4851200	4462500	5615100	12840000	11836000	11157000	27876000	14978000	15259000	1.26319	1	1.96076	1	0.697572	0
F1RIB4	F1RIB4_PIG	466310000	12346000	6552200	6966800	49721000	52543000	46507000	97331000	95300000	99042000	2.52402	1	3.49528	1	0.971259	0
F1RIE2	F1RIE2_PIG	42575000	1897500	911740	622760	5263300	4661800	4419700	9230600	6774500	8793400	2.06341	1	2.85313	1	0.789725	0
F1RIK3	F1RIK3_PIG	261040000	3152800	6101600	5991900	37473000	30878000	35023000	49334000	32095000	60991000	2.76134	1	3.22362	1	0.462278	0
F1RIU3	F1RIU3_PIG	282500000	4691900	7675300	12888000	48215000	42027000	25941000	44369000	41610000	55085000	2.20175	1	2.4817	1	0.279951	0
F1RJ25	F1RJ25_PIG	8962600000	344340000	461170000	406940000	1058500000	962270000	886710000	1441200000	1470400000	1931200000	1.26184	1	1.99792	1	0.736072	0
F1RJ43	F1RJ43_PIG	263820000		1220100	2741400	38023000	41061000	29102000	44362000	45643000	61669000	4.18636	1	4.67382	1	0.48746	0
F1RJM8	F1RJM8_PIG	96716000	1038900		390450	13796000	6871200	9570700	25262000	20751000	19037000	3.81796	1	4.92316	1	1.10519	1
F1RJM9	F1RJM9_PIG	195870000	787110	1975500	1195500	21546000	16863000	17191000	48697000	35700000	51919000	3.8122	1	5.106	1	1.2938	1
F1RJS3	F1RJS3_PIG	52404000	609320	812180	558180	7603200	7056900	5714900	7017600	10551000	12481000	3.36346	1	3.92401	1	0.560546	0
F1RJU4	F1RJU4_PIG	347450000	3309900	5573600	4354900	28074000	28887000	28352000	78521000	74398000	95976000	2.68804	1	4.23274	1	1.5447	1
F1RJU6	F1RJU6_PIG	128130000	734760	842940	565180	7795600	7252900	8217600	40836000	25144000	36742000	3.44061	1	5.58305	1	2.14244	1
F1RJU9	F1RJU9_PIG	206960000		443380	634470	36411000	25424000	19679000	31802000	37194000	55373000	5.65586	1	6.26536	1	0.609507	0
F1RJW5	F1RJW5_PIG	224570000	2236100	6994400	4431100	28685000	31185000	26593000	30287000	44403000	49754000	2.66196	1	3.1873	1	0.525342	0
F1RJX8	F1RJX8_PIG	16167000	245070	178110	83678	2217200	2153000	2176300	3497700	2933000	2682800	3.69107	1	4.16835	1	0.477281	0
F1RKG8	F1RKG8_PIG	8422300000	327460000	595040000	527300000	1203300000	1055100000	987080000	1222200000	1033900000	1471000000	1.16258	1	1.3622	1	0.199622	0
F1RKI3	F1RKI3_PIG	703440000	17665000	19593000	3875800	65849000	73868000	72629000	159750000	129520000	160700000	2.36802	1	3.45143	1	1.08341	1
F1RKJ9	F1RKJ9_PIG	100390000	3207800	1616500	2183300	10260000	9426200	8373900	23000000	17645000	24678000	2.00153	1	3.2206	1	1.21907	1
F1RKM0	F1RKM0_PIG	77602000	314630	836760	501870	7051500	9254000	8070900	13197000	15945000	22430000	3.8821	1	4.9632	1	1.0811	1
F1RKU0	F1RKU0_PIG	493070000	12546000	19435000	21040000	52489000	48789000	54890000	74610000	72425000	136840000	1.55846	1	2.42062	1	0.862157	0
F1RKU4	F1RKU4_PIG	21495000		847190	653510	1944700	2508400	3168300	4070200	3446600	4856400	1.75946	1	2.45855	1	0.699091	0
F1RKW7	F1RKW7_PIG	23014000	365200	483660	598240	2541100	3772100	3061200	4091000	3200500	4901400	2.69556	1	3.0748	1	0.379243	0
F1RKY3	F1RKY3_PIG	9335700	30417	27443	32616	1131800	654860	729740	2643700	1788800	2296400	4.79768	1	6.21669	1	1.41901	1
F1RL74	F1RL74_PIG	24462000	402170	185030	278490	2483900	2803100	3069300	4527900	4908400	5803200	3.27094	1	4.13782	1	0.866879	0
F1RLB6	F1RLB6_PIG	232840000	4890600	6634000	7364200	29569000	28039000	33828000	37180000	37672000	47667000	2.27523	1	2.6974	1	0.422171	0
F1RLE5	F1RLE5_PIG	49795000	681850	1735100	1385200	4126700	2766900	3105400	17019000	10735000	8239500	1.39497	1	3.24285	1	1.84788	1
F1RLT6	F1RLT6_PIG	108730000	816300	2479100	1022000	9816000	10377000	10535000	20575000	23601000	29513000	2.83132	1	4.09321	1	1.2619	1
F1RM03	F1RM03_PIG	41436000	775470	379280	740510	4433900	4315900	5243100	9422800	9097500	7028000	2.88423	1	3.75276	1	0.868532	0
F1RM75	F1RM75_PIG	63327000	739080	894360	315780	6100200	3336800	4353900	22195000	15170000	10222000	2.82275	1	4.6096	1	1.78685	1
F1RMB1	F1RMB1_PIG	169210000	1288200	2531100	2329300	29217000	24772000	26009000	24087000	24674000	34303000	3.70163	1	3.75589	1	0.0542594	0
I3LJC4	I3LJC4_PIG	15518000	301880	179820	545820	2159200	1591800	1721300	3017400	2440200	3560900	2.41298	1	3.13372	1	0.72074	0
F1RMV8	F1RMV8_PIG	214360000	3414300	10359000	3352300	31312000	34521000	34056000	22382000	27179000	47780000	2.54417	1	2.50689	1	-0.0372782	0
F1RMZ8	F1RMZ8_PIG	476460000	3967000	5597500	6821900	65915000	65254000	56144000	75607000	88236000	108910000	3.51488	1	4.05702	1	0.542144	0
F1RNN0	F1RNN0_PIG	110650000	814420	2913900	931950	19221000	13115000	15817000	19245000	18036000	20553000	3.36914	1	3.63343	1	0.264292	0
F1RNZ1	F1RNZ1_PIG	184440000	716670	1390000	1482100	17324000	7277900	13763000	52638000	31092000	58759000	3.41823	1	5.31122	1	1.89299	1
F1RP17	F1RP17_PIG	151290000	2687600	3628100	4890600	20801000	25035000	19839000	20284000	21648000	32481000	2.55103	1	2.73124	1	0.18021	0
F1RP34	F1RP34_PIG	95599000	379430	1675200	2861200	10431000	12511000	11212000	21693000	12921000	21914000	2.79655	1	3.52346	1	0.726911	0
F1RP38	F1RP38_PIG	66551000	3148200	3075300	4876100	7716000	7054100	10490000	9277500	7218700	13695000	1.18635	1	1.44362	1	0.257268	0
F1RPC8	F1RPC8_PIG	486170000	11623000	10133000	9174100	71198000	43664000	61137000	78899000	81340000	119000000	2.50848	1	3.17442	1	0.665933	0
F1RPD2	F1RPD2_PIG	1061700000	20700000	24584000	24667000	94028000	89064000	95510000	202970000	227280000	282860000	1.99379	1	3.34971	1	1.35592	1
F1RPD4	F1RPD4_PIG	502400000	10367000	13137000	14296000	41777000	45270000	39236000	95701000	100590000	142020000	1.7402	1	3.16189	1	1.42169	1
F2Z5L5	F2Z5L5_PIG	2295800000	64608000	67780000	62844000	338760000	339180000	304490000	346610000	357170000	414310000	2.33117	1	2.51777	1	0.18661	0
F1RPQ2	F1RPQ2_PIG	22043000	237150		432780	1709300	1468400	2031900	7300600	4742400	4121000	2.37413	1	4.00767	1	1.63354	1
M3TYQ8	M3TYQ8_PIG	98226000		267450	249450	6653200	7715000	5365800	15063000	28361000	34552000	4.66969	1	6.65204	1	1.98235	1
F1RPV1	F1RPV1_PIG	64092000	2309600	1955600	902340	8948600	7248300	7785900	11137000	11364000	12441000	2.21445	1	2.75741	1	0.542962	0
F1RPW8	F1RPW8_PIG	463020000	12831000	18136000	16683000	63296000	45900000	53906000	79987000	74082000	98198000	1.77523	1	2.4044	1	0.629177	0
F1RPW9	F1RPW9_PIG	478890000	14963000	19760000	11110000	63707000	56921000	57393000	71199000	81210000	102630000	1.95759	1	2.47626	1	0.51867	0
F1RPY3	F1RPY3_PIG	413260000	8531900	19287000	9971200	30904000	32356000	41295000	111820000	55217000	103870000	1.46818	1	2.84172	1	1.37354	1
F1RQ06	F1RQ06_PIG	205020000	3337500	2221800		14177000	13620000	13430000	33003000	52173000	73055000	2.30565	1	4.24602	1	1.94037	1
F1RQ90	F1RQ90_PIG	98059000	1532800	2320900	1508500	7939900	6462600	6000200	21273000	22903000	28118000	1.92786	1	3.75298	1	1.82512	1
F1RQ91	F1RQ91_PIG	44797000	482530		400150	6133300	4876400	4450100	12670000	8907300	6877000	3.54552	1	4.42565	1	0.880125	0
F1RQM6	F1RQM6_PIG	325750000	4864100	3993700	5033100	44411000	45750000	32285000	67441000	46897000	75073000	3.13993	1	3.76931	1	0.629374	0
Q9GLW8	Q9GLW8_PIG	1553200000	34671000	55927000	46406000	203970000	178030000	192470000	268930000	249130000	323660000	2.06801	1	2.61912	1	0.551109	0
F1RQQ7	F1RQQ7_PIG	479560000	8097700	9019000	9051800	65409000	42936000	48612000	109400000	92641000	94391000	2.58447	1	3.5018	1	0.917332	0
F1RQQ8	F1RQQ8_PIG	950480000	31915000	31023000	26768000	136820000	91522000	116490000	202870000	144210000	168860000	1.94262	1	2.52393	1	0.58131	0
F1RQR4	F1RQR4_PIG	21898000	266800	357210		3197400	2723400	1706800	4421100	4673300	4552300	3.02663	1	3.86588	1	0.839251	0
F1RQS8	F1RQS8_PIG	36328000	798810	2734000	1429600	4859200	3300800	3845500	5817600	7394200	6148300	1.27458	1	1.96397	1	0.689391	0
F1RQU2	F1RQU2_PIG	537690000	13285000	9879800	12635000	73590000	52230000	51833000	122110000	102980000	99151000	2.31104	1	3.17904	1	0.868004	0
F1RR02	F1RR02_PIG	3545000000	50185000	57642000	66625000	367310000	325550000	294100000	724610000	632030000	1026900000	2.50016	1	3.7722	1	1.27204	1
F1RR44	F1RR44_PIG	192230000	10622000	13449000	11777000	28156000	20530000	26886000	28188000	23186000	29438000	1.07596	1	1.17268	1	0.0967177	0
F1RR48	F1RR48_PIG	198310000	5149200	4801500	3517300	19610000	19593000	18719000	35915000	39061000	51947000	2.10458	1	3.23635	1	1.13177	1
F1RR69	F1RR69_PIG	280520000	10207000	10015000	8181800	27318000	22326000	40730000	46789000	43393000	71563000	1.66982	1	2.50957	1	0.839741	0
F1RRA7	F1RRA7_PIG	74061000	1741900	1447300	1113400	10336000	6826800	8377800	14707000	13295000	16215000	2.56951	1	3.36132	1	0.791809	0
F1RRK9	F1RRK9_PIG	26243000	305140	399670	338280	4365200	3844600	2994700	4277200	4059400	5659100	3.42514	1	3.74605	1	0.320905	0
K7GM78	K7GM78_PIG	202660000	12357000	4005600	3569600	23731000	21265000	20836000	33859000	34877000	48165000	1.72369	1	2.55211	1	0.828426	0
K7GSE5	K7GSE5_PIG	93809000	1243900	1400700			8597900	6991100	31729000	16919000	26927000	2.55941	1	4.25183	1	1.69242	0
F1RRS3	F1RRS3_PIG	340030000	1531900	1918200	2594100	35870000	32539000	36438000	67285000	73252000	88599000	4.11659	1	5.24451	1	1.12792	1
M9TFA3	M9TFA3_PIG	321850000	2108900	2868800	3815100	28818000	25282000	39205000	65505000	61195000	93056000	3.40756	1	4.64344	1	1.23588	1
F1RRW8	F1RRW8_PIG	374910000	3657800	3724800	2664400	49599000	44938000	36726000	95703000	72648000	65245000	3.70762	1	4.53918	1	0.831555	0
I3LTH8	I3LTH8_PIG	268870000	11978000	9987100	4647700	32709000	27637000	19415000	52248000	41011000	69236000	1.58356	1	2.6102	1	1.02664	1
F1RS11	F1RS11_PIG	1806200000	16666000	17718000	24043000	257200000	246800000	241800000	266660000	321300000	414040000	3.67408	1	4.1001	1	0.426022	0
F1RSG8	F1RSG8_PIG	15755000	437110	637050	889880	1727900	2573000	2152700	2045900	1690400	3601000	1.71628	1	1.90142	1	0.185145	0
F1RSM2	F1RSM2_PIG	22188000	445290	637740	442500	1902000	1460500	1419800	4007500	5511500	6361700	1.64839	1	3.37989	1	1.7315	1
F1RT86	F1RT86_PIG	794370000	8497700	16905000	13087000	106480000	115360000	112510000	141710000	162700000	117120000	3.11881	1	3.45309	1	0.334276	0
F1RTB0	F1RTB0_PIG	29039000	365290	364560	1009900	3018100	2548100	2141700	7656500	7618000	4317000	2.14746	1	3.49328	1	1.34582	1
I3LGH6	I3LGH6_PIG	32429000	1537300	1273100	500440	5399700	3246700	2634000	5223900	4654600	7958900	1.76855	1	2.42964	1	0.661087	0
F1RU84	F1RU84_PIG	23066000	620130		252400	2805500	1437100	2223300	5442500	4976600	5308300	2.30461	1	3.58697	1	1.28236	1
K7GR37	K7GR37_PIG	271580000	105380	286450	693350	31961000	33890000	31112000	54439000	46737000	72351000	6.48143	1	7.32108	1	0.839654	0
F1RUE3	F1RUE3_PIG	324920000	3564600	2917700	5841600	42281000	40867000	57281000	44844000	60476000	66848000	3.51031	1	3.80429	1	0.293976	0
K7GNJ7	K7GNJ7_PIG	5185900	65291	114660	75457	634480	440880	306370	1612200	824490	1112000	2.4356	1	3.79641	1	1.36081	1
F1RUI1	F1RUI1_PIG	306230000	6072500	7951000	5021700	47479000	40797000	33308000	65562000	55359000	44677000	2.67445	1	3.12019	1	0.445732	0
F1RUK8	F1RUK8_PIG	837390000	26880000	40254000	41956000	111580000	100900000	84812000	112590000	149840000	168580000	1.44636	1	1.9822	1	0.535841	0
F1RUX1	F1RUX1_PIG	56148000	1403700	1818300	3168000	5037500	5686900	5531200	8773000	11451000	13278000	1.34705	1	2.39036	1	1.04331	1
F1RUZ7	F1RUZ7_PIG	2950700		27976	29601	224130		303010	953270	756880	655780	3.19462	1	4.77581	1	1.58119	1
F1RV14	F1RV14_PIG	18728000	230370	333360		2598400	2015700	1234900	3851600	4484400	3979200	2.79015	1	3.86433	1	1.07418	1
F1RVC9	F1RVC9_PIG	570110000	15158000	17134000	14185000	45419000	50043000	45155000	123780000	106780000	152450000	1.59718	1	3.04279	1	1.44561	1
F1RVD1	F1RVD1_PIG	137270000	3743000	4402400	4171000	14427000	13594000	16155000	31605000	24280000	24889000	1.84268	1	2.71331	1	0.870628	0
F1RVN1	F1RVN1_PIG	168470000	2340200	1036900	2491400	15835000	16711000	8854100	35100000	40392000	45709000	2.81857	1	4.36827	1	1.5497	1
F1RVY7	F1RVY7_PIG	102920000	4220900	5846800	5659700	14278000	12522000	11107000	12498000	15956000	20831000	1.26918	1	1.64787	1	0.378684	0
F1RW46	F1RW46_PIG	651430000	7659500	15108000	12456000	93773000	87373000	100960000	122500000	85932000	125670000	3.00163	1	3.24568	1	0.244051	0
K7GQM4	K7GQM4_PIG	62284000	2204500	2943100		9756100		8788700	11989000	10015000	16587000	1.84904	1	2.32133	1	0.472287	0
F1RWJ6	F1RWJ6_PIG	381790000	10682000	9929300	9699400	52613000	42722000	40917000	79142000	63805000	72286000	2.16838	1	2.828	1	0.659622	0
F1RX12	F1RX12_PIG	19525000	675320	917680	892700	2579800	2525600	3002700	2494700	2552000	3884900	1.70571	1	1.84527	1	0.139555	0
F4ZS18	F4ZS18_PIG	15563000		103770	151420	2289700	1743100	1949200	2873600	2249000	4203200	3.96602	1	4.60662	1	0.6406	0
F1RX66	F1RX66_PIG	15320000	459500			2295800	2103300	1951200	2650800	2501600	3357800	2.20373	1	2.62609	1	0.422368	0
F1RX99	F1RX99_PIG	109760000	4880500	3300000	2937600	11204000	12109000	14653000	22398000	14367000	23910000	1.7718	1	2.44819	1	0.676394	0
F1RXF3	F1RXF3_PIG	79804000	3671100	6491800	4196800	11561000	8533800	9121800	13448000	11387000	11394000	1.02476	1	1.33512	1	0.310357	0
F1RXY7	F1RXY7_PIG	98927000	2950400	2354000	5044800	11614000	12046000	13363000	23615000	13336000	14605000	1.8389	1	2.31662	1	0.477719	0
I3LAE9	I3LAE9_PIG	228130000	4330900	6922000	5858500	22566000	21341000	24503000	38318000	48822000	55472000	1.99925	1	3.05907	1	1.05982	1
F1RYK1	F1RYK1_PIG	1337500000	15085000	21613000	18765000	166330000	144290000	147120000	246010000	261460000	316800000	3.04493	1	3.89352	1	0.848589	0
F1RYM8	F1RYM8_PIG	96314000	319270	664810		10290000	7690100	7997300	30670000	16510000	22172000	4.13738	1	5.55406	1	1.41668	1
F1RYU9	F1RYU9_PIG	31309000	815960	184870	585980	3591100	2753700	3106500	9803300	5477900	4989600	2.57438	1	3.6752	1	1.10082	0
F1RZE0	F1RZE0_PIG	40300000	2381300	875500	725160	4936300	4204500	4091500	6264200	7016100	9805200	1.73251	1	2.53544	1	0.802923	0
F1RZQ6	F1RZQ6_PIG	281520000	1114800	672310	714880	29794000	20735000	21098000	66842000	66951000	73601000	4.83936	1	6.37315	1	1.5338	1
F1RZR0	F1RZR0_PIG	14707000	73578	91473	82759	1485100	1725700	1514700	3925100	2773800	3034400	4.25316	1	5.29562	1	1.04246	1
F1RZZ1	F1RZZ1_PIG	17141000	140410		152790	1243600	1740100	2062200	4723800	3722700	3355900	3.52019	1	4.74609	1	1.2259	1
F1RZZ3	F1RZZ3_PIG	105560000	6863400	7217700	2671500	12734000	12241000	14348000	14379000	13752000	21349000	1.23099	1	1.56246	1	0.331472	0
F1S0A2	F1S0A2_PIG	421520000	15320000	27691000	25225000	54540000	47195000	48085000	61190000	57853000	84421000	1.13463	1	1.57617	1	0.441543	0
F1S0B9	F1S0B9_PIG	81458000	2623200	3655100	3347800	12067000	8722600	7331100	17510000	13910000	12290000	1.54661	1	2.18294	1	0.636331	0
F1S0D9	F1S0D9_PIG	63929000	606570	1289900	501060	6311400	6121300	6290200	12897000	13188000	16723000	2.96518	1	4.15826	1	1.19308	1
F1S0M2	F1S0M2_PIG	286230000	5361000	3973300	10308000	44902000	46081000	61592000	39550000	34181000	40279000	2.95748	1	2.53712	1	-0.420358	0
F1S0P3	F1S0P3_PIG	612340000	13801000	15059000	19785000	67631000	47582000	51217000	119210000	104590000	173470000	1.77455	1	3.02976	1	1.2552	1
F1S0R4	F1S0R4_PIG	191680000	5740700	5091400	3797100	24883000	21991000	25605000	27343000	28323000	48903000	2.30871	1	2.83753	1	0.52882	0
F1S0Y2	F1S0Y2_PIG	82099000	1582700	798690	1801900	11492000	15111000	10127000	13078000	15417000	12692000	3.13425	1	3.29948	1	0.16523	0
F1S146	F1S146_PIG	39003000	243650	258390	88903	4257300	3650400	3459300	9077500	8714900	9253300	4.26569	1	5.51624	1	1.25055	1
F1S1A8	F1S1A8_PIG	219790000	3883700	5439200	4447700	19147000	17243000	17672000	45571000	43439000	62949000	1.97302	1	3.46402	1	1.491	1
F1S1D6	F1S1D6_PIG	209010000	1772400	1989400	623590	26044000	23552000	22472000	52720000	36997000	42844000	4.03858	1	4.91781	1	0.879226	0
F1S1G0	F1S1G0_PIG	21326000	276100	505130	406240	1684700	1185300	1054500	4773900	5099000	6341400	1.72462	1	3.7713	1	2.04669	1
F1S1X3	F1S1X3_PIG	32223000	309570	305670	660810	3002400	3104500	2480100	5374500	7835300	9149900	2.75047	1	4.13114	1	1.38067	1
F1S1X9	F1S1X9_PIG	88679000	1654700	3294400	2039600	10099000	9320600	8777600	16310000	15944000	21240000	2.01246	1	2.93628	1	0.923825	0
K7GN08	K7GN08_PIG	74760000	922010	1012500	397400	8377100	8870800	9743100	20335000	9070000	16033000	3.53289	1	4.28432	1	0.751421	0
F1S297	F1S297_PIG	138590000	1070300	2345800	1288400	15344000	13666000	12667000	23157000	30170000	38878000	3.14714	1	4.29273	1	1.14559	1
F1S2A8	F1S2A8_PIG	164700000	3983800	2362700	3562400	24765000	19148000	12265000	41481000	32084000	25049000	2.50321	1	3.315	1	0.811787	0
F1S2B2	F1S2B2_PIG	71492000	317290	877050	869170	7637300	5473300	5231000	15318000	15700000	20068000	3.15195	1	4.62976	1	1.47781	1
F1S2N0	F1S2N0_PIG	24756000	263970	284550	909930	1652300	3674000	2357200	7826100	3178300	4609600	2.39733	1	3.42033	1	1.023	0
F1S300	F1S300_PIG	10972000	335950	864410	623600	1642900	1651000	1292900	1820200	1438500	1302700	1.33041	1	1.3224	1	-0.00801131	0
F1S395	F1S395_PIG	95220000	2833900	3088800	2680900	7898000	6420100	8412100	21561000	17201000	25124000	1.4016	1	2.89249	1	1.49089	1
K9IVU3	K9IVU3_PIG	32766000	780530	1059700	2110200	3749700	3345900	2310100	9056100	4965400	5388400	1.25153	1	2.29671	1	1.04519	0
F1S3E0	F1S3E0_PIG	32222000	701200	615560		3508100	2784900	3214700	8448000	5802700	7146800	2.26714	1	3.43742	1	1.17027	1
F1S3E7	F1S3E7_PIG	301000000	3778600	3134600	2526400	47667000	31949000	38488000	65166000	48348000	59946000	3.64519	1	4.19973	1	0.554545	0
F1S3G5	F1S3G5_PIG	113240000	3324500	3765600	4487400	17434000	15581000	14775000	12528000	18197000	23152000	2.04539	1	2.21835	1	0.172961	0
F1S3H1	F1S3H1_PIG	64134000		144240	147770	8559600	9283300	7404700	12307000	11062000	15225000	5.84902	1	6.46125	1	0.61223	0
F1S3H7	F1S3H7_PIG	159010000	8122300	6957500	7631200	15033000	17503000	15378000	31615000	24909000	31856000	1.07706	1	1.96033	1	0.883273	0
F1S3J0	F1S3J0_PIG	33930000	765190	1169300	1015700	4486500	4808300	3999800	5753400	4804900	7126600	2.17196	1	2.58364	1	0.411678	0
F1S418	F1S418_PIG	748220000	25813000	21718000	19889000	89980000	83056000	77109000	175950000	107110000	147600000	1.89152	1	2.6753	1	0.783785	0
F1S431	F1S431_PIG	41210000	1047500	1088600	1232900	5855600	6618900	5910000	8440400	4367000	6649500	2.4481	1	2.52989	1	0.0817919	0
F1S441	F1S441_PIG	142960000	4744400	5028600	2029100	14688000	15510000	12706000	37246000	25263000	25743000	1.86207	1	2.90259	1	1.04052	1
F1S458	F1S458_PIG	11439000	252330	252690	298210	669600	611430	899330	2000900	2941700	3513000	1.44068	1	3.39602	1	1.95534	1
F1S467	F1S467_PIG	555090000	13291000	23317000	15782000	85787000	75057000	68079000	87690000	75972000	110120000	2.1275	1	2.38566	1	0.258165	0
F1S4R5	F1S4R5_PIG	244580000	1635600	7645100	4876500	23792000	21645000	19051000	32945000	52061000	80929000	2.18749	1	3.55101	1	1.36352	0
F1S4V0	F1S4V0_PIG	133520000	1983500	1880500	3161000	21228000	21573000	13974000	20030000	22555000	27135000	3.01469	1	3.311	1	0.296317	0
F1S557	F1S557_PIG	39613000	991810	839740	807060	5252800	3775400	4561700	10557000	5972900	6854400	2.36468	1	3.14769	1	0.783005	0
F1S563	F1S563_PIG	21752000	94880	122780	150460	1937700	1795600	3500900	3645200	3512300	6992100	4.29659	1	5.26444	1	0.967856	0
F1S564	F1S564_PIG	74194000	2206700	1660200	1355300	10482000	10155000	9865000	13395000	10188000	14887000	2.54617	1	2.881	1	0.33483	0
F1S593	F1S593_PIG	31101000	378300	367050	102300	3542100	3098700	2980100	7423500	5509100	7700300	3.50463	1	4.60533	1	1.1007	1
F1S596	F1S596_PIG	83660000	1863500	1211500	2745800	7349700	9264200	7715800	22094000	15550000	15867000	2.06343	1	3.20055	1	1.13712	1
F1S5A8	F1S5A8_PIG	10996000	182780	163570	56450	1666700	562490	977120	2036800	2778400	2571100	2.99278	1	4.19672	1	1.20394	1
F1S5J1	F1S5J1_PIG	26352000	327050	214630	99810	2744300	2012300	2388400	8388000	5120300	5056900	3.47744	1	4.85503	1	1.37759	1
F1S5M9	F1S5M9_PIG	76686000	311680	489390	739070	4988700	6425200	6115000	14935000	18632000	24049000	3.5086	1	5.22534	1	1.71673	1
F1S5Z3	F1S5Z3_PIG	43230000	141530	393680	266960	4156100	4161800	4986300	4124200	11157000	13842000	4.05183	1	5.18212	1	1.13029	0
F1S6G4	F1S6G4_PIG	42249000	1859700	2153900	1603500	5151300	4234200	5122600	10219000	5283700	6620300	1.36896	1	1.97765	1	0.608688	0
F1S6M7	F1S6M7_PIG	8884000000	187830000	210670000	215320000	1232300000	1067900000	968110000	1385500000	1530700000	2085600000	2.41266	1	3.02656	1	0.613903	0
F1S706	F1S706_PIG	111450000	514940	485030	703390	12552000	9998700	7950200	28405000	24406000	26438000	4.1624	1	5.53994	1	1.37754	1
F1S710	F1S710_PIG	181750000	3728300	4637500	3441100	13895000	16882000	13445000	48054000	40416000	37252000	1.90513	1	3.41254	1	1.5074	1
F1S7E0	F1S7E0_PIG	33394000	831900	1236900	1585900	3792500	3767000	3357000	5056700	7294900	6471500	1.57869	1	2.36468	1	0.785994	0
F1S814	F1S814_PIG	122290000	3657200	1733100	4434600	19418000	15391000	11735000	25559000	23023000	17336000	2.24408	1	2.74616	1	0.502077	0
F1S847	F1S847_PIG	279430000	2838200	3595300	4416700	27120000	27366000	32992000	70703000	55051000	55353000	3.0112	1	4.06105	1	1.04985	1
F1S897	F1S897_PIG	260580000	4173400	3994800	5616700	30848000	24404000	27152000	59217000	37900000	67269000	2.57963	1	3.57593	1	0.996301	0
F1S8D2	F1S8D2_PIG	272110000	2455700	5508200	4713800	21546000	25354000	28079000	55537000	57790000	71123000	2.56419	1	3.86286	1	1.29867	1
F1S8G6	F1S8G6_PIG	90725000	3185600	5147600	5998200	10743000	10258000	10138000	12854000	12103000	20298000	1.11954	1	1.6589	1	0.539355	0
F1S8H4	F1S8H4_PIG	15286000	133170		217730	1225600	1471400	741580	3533000	3360700	4602900	2.70772	1	4.44904	1	1.74132	1
F1S8L9	F1S8L9_PIG	137690000	5253000	4363800	2598800	15615000	18144000	22376000	28808000	23200000	17334000	2.20018	1	2.505	1	0.304829	0
F1S8P1	F1S8P1_PIG	23485000	287510	493020	736150	3258000	2376600	2455500	3683100	3087400	7108000	2.41524	1	3.19386	1	0.778622	0
F1S8P9	F1S8P9_PIG	112300000	1377800	2923300	2767200	13920000	9960500	9343100	23317000	21821000	26869000	2.23277	1	3.3487	1	1.11593	1
F1S8Y5	F1S8Y5_PIG	4921300000	189020000	165470000	138890000	657420000	552880000	524510000	923890000	817350000	951830000	1.81401	1	2.44848	1	0.634474	0
F1S956	F1S956_PIG	214470000	15509000	13002000	9797400	24019000	26439000	33463000	42235000	23056000	26947000	1.13137	1	1.2677	1	0.136329	0
F1S971	F1S971_PIG	14985000	271290	513040	342010	1146500	920750	1252500	2721800	2759400	5057400	1.55943	1	3.22597	1	1.66654	1
F1S9K3	F1S9K3_PIG	76282000	2425200	3181700	3933700	8246000	7283100	10367000	11183000	10309000	19353000	1.44058	1	2.09801	1	0.657425	0
F1S9K5	F1S9K5_PIG	15801000	166850	248650	268170	806220	1215700	991960	3577400	4227200	4298400	2.14025	1	4.14592	1	2.00567	1
F1S9Q3	F1S9Q3_PIG	2247800000	43586000	53503000	98694000	232150000	313990000	264180000	464270000	359060000	418390000	2.04924	1	2.66501	1	0.615776	0
Q19QT1	Q19QT1_PIG	27791000		1597300	1445900	3641700	3040800	4229500	3573500	4285100	5977500	1.25729	1	1.59981	1	0.342522	0
F1S9Y5	F1S9Y5_PIG	22415000	643790	670690	531460	2845600	2893400	2745600	5116400	3453800	3514000	2.20049	1	2.71069	1	0.510203	0
Q29349	Q29349_PIG	166010000	3654600	4379500	2962100	19720000	21095000	16411000	27118000	33290000	37380000	2.37967	1	3.15265	1	0.772987	0
F1S9Y8	F1S9Y8_PIG	67298000	552650	525780	569920	9270100	9091300	8278600	13602000	12193000	13215000	4.0145	1	4.56475	1	0.55025	0
F1SA16	F1SA16_PIG	92862000	1044000	2113800	1067100	11429000	9084600	6911300	15690000	19716000	25807000	2.6985	1	3.85685	1	1.15835	1
I3LUZ6	I3LUZ6_PIG	33730000	737140	1372400	882580	2758700	2783300	2594700	6798900	6122700	9679200	1.44328	1	2.91713	1	1.47386	1
F1SA40	F1SA40_PIG	129350000	363110	569920	503360	12561000	13255000	11597000	29900000	24148000	36454000	4.70302	1	5.97743	1	1.27441	1
F1SA44	F1SA44_PIG	14068000	126570		38071	1482400	900730	1641600	2874800	3819900	3184400	4.02653	1	5.32202	1	1.29549	1
F1SA50	F1SA50_PIG	101950000	681750	955720	692950	10960000	12339000	10433000	19305000	17759000	28827000	3.85546	1	4.82142	1	0.965964	0
F1SA70	F1SA70_PIG	50142000		1262000	1711500	7027500	6227600	6630400	10140000	6778800	10364000	2.15652	1	2.6128	1	0.456275	0
F1SA98	F1SA98_PIG	348850000	10624000	8072500	8641500	41876000	33105000	37630000	83364000	59679000	65858000	2.04237	1	2.93384	1	0.891472	0
F1SAC1	F1SAC1_PIG	180350000	2693900	3073400	4815200	9539900	17541000	12319000	38345000	42298000	49729000	1.89651	1	3.62288	1	1.72637	1
F1SAE8	F1SAE8_PIG	92673000	5019700	5616500	5414500	14929000	11728000	9423900	13082000	12315000	15145000	1.1686	1	1.33678	1	0.168182	0
F1SAF0	F1SAF0_PIG	354100000	2625800	2781800	2739400	48044000	35074000	25209000	64988000	72392000	100240000	3.73298	1	4.86624	1	1.13326	1
F1SAK6	F1SAK6_PIG	307230000	3524700	5127300	6489700	16946000	15325000	15524000	76313000	73310000	94671000	1.65833	1	4.01202	1	2.35369	1
F1SAN3	F1SAN3_PIG	482130000	7632000	5361000	7511700	58322000	49663000	52449000	97000000	114100000	90090000	2.96795	1	3.87665	1	0.908694	0
K9IVV5	K9IVV5_PIG	23238000		279080	335310	2508600	2000200	1674000	3778800	4979700	7682300	2.74607	1	4.15702	1	1.41095	1
F1SAS3	F1SAS3_PIG	168990000	2713100	4554300	4592200	12821000	14197000	12363000	37215000	33258000	47279000	1.73144	1	3.31162	1	1.58018	1
F1SAT6	F1SAT6_PIG	413720000	9943000	6547100	8077400	39423000	35204000	37527000	73129000	74075000	129790000	2.19066	1	3.49503	1	1.30437	1
F1SB16	F1SB16_PIG	48277000	2275900	3258200	2592600	4134100	6030300	6259800	8955500	5509800	9260500	1.01508	1	1.54572	1	0.530634	0
F1SB60	F1SB60_PIG	799980000	31548000	32413000	36664000	91414000	76012000	77890000	128560000	129810000	195670000	1.28565	1	2.17383	1	0.888178	0
F1SB63	F1SB63_PIG	173490000	2478600	2815700	1522700	30156000	24241000	24913000	30570000	18712000	38081000	3.54029	1	3.67981	1	0.13952	0
F1SB90	F1SB90_PIG	30064000	705350	409670	438870	3557700	3491100	2039200	5984500	5783000	7654400	2.54808	1	3.64373	1	1.09565	1
F1SB94	F1SB94_PIG	99569000	2943200	2421100	3435700	10566000	8758500	11137000	14448000	20310000	25549000	1.79141	1	2.77675	1	0.985338	0
F1SBN7	F1SBN7_PIG	469570000	5633300	4286600	6542800	24708000	26271000	33897000	134060000	102230000	131940000	2.36616	1	4.48333	1	2.11718	1
F1SBT6	F1SBT6_PIG	76106000	759700	717840	808030	5945000	6863600	7623400	20130000	18997000	14261000	3.1602	1	4.54589	1	1.38569	1
F1SC54	F1SC54_PIG	83398000		958240	909840	7958200	8736600	7343100	21493000	16798000	19201000	3.10072	1	4.35877	1	1.25805	1
F1SCH7	F1SCH7_PIG	544540000	6412400	8398300	5823600	39469000	36549000	43577000	84911000	134720000	184690000	2.53504	1	4.29238	1	1.75734	1
F1SD97	F1SD97_PIG	46389000	348270	320030	467000	3629800	3556100	2381400	7198300	11948000	16541000	3.07504	1	4.97427	1	1.89923	1
F1SDF9	F1SDF9_PIG	219070000	2424000	2468100	1601000	25765000	20746000	19391000	48823000	41497000	56357000	3.34334	1	4.49759	1	1.15425	1
F1SDI6	F1SDI6_PIG	80853000		602170	216170	9258900	9561600	8143400	14718000	17437000	20917000	4.45722	1	5.43414	1	0.976922	0
F1SDJ8	F1SDJ8_PIG	69175000	429300	3114700	2030400	6305900	5246800	6797200	13760000	13040000	18451000	1.71888	1	3.02106	1	1.30218	1
F1SDQ2	F1SDQ2_PIG	91049000	711450	354520	216220	15572000	16144000	13045000	18052000	8790700	18164000	5.12556	1	5.13346	1	0.00789752	0
F1SE06	F1SE06_PIG	86246000	3786100	4767300	3553400	10518000	8813000	9466800	12207000	16165000	16969000	1.25014	1	1.905	1	0.654858	0
F1SE19	F1SE19_PIG	12020000	280430	323190		696090		857520	2952900	2432500	4477600	1.36391	1	3.44535	1	2.08144	0
F1SE83	F1SE83_PIG	41829000	420640	630990	590940	3718100	2594600	3244200	11054000	10101000	9474700	2.54059	1	4.2209	1	1.68032	1
F1SEN2	F1SEN2_PIG	408900000	9300400	10269000	9922200	59491000	63142000	59280000	66039000	57590000	73871000	2.62487	1	2.74348	1	0.118604	0
F1SFA2	F1SFA2_PIG	20884000	89657	155490	232610	1860300	1389100	1488000	4992600	4440800	6235100	3.30975	1	5.03545	1	1.7257	1
F1SFF4	F1SFF4_PIG	165330000	2315300	2428900	1615000	21565000	18082000	14855000	39151000	32576000	32746000	3.09939	1	4.03814	1	0.938749	0
F1SFI5	F1SFI5_PIG	530840000	10253000	10913000	11260000	138170000	125760000	122010000	36620000	37050000	38802000	3.57315	1	1.79434	1	-1.77881	-1
F1SFL3	F1SFL3_PIG	792950000	7025200	6888800	7155000	76149000	76815000	85062000	211220000	140710000	181930000	3.49793	1	4.66327	1	1.16534	1
F1SFQ4	F1SFQ4_PIG	241350000	12110000	8142600	11370000	25737000	24815000	35990000	35046000	44551000	43585000	1.45244	1	1.96176	1	0.509319	0
F1SFR1	F1SFR1_PIG	27036000	362020	407770	375180	3931900	2810900	2544600	6989100	4309900	5304700	3.01996	1	3.85812	1	0.838158	0
F1SFV3	F1SFV3_PIG	82868000	452290	546690	317730	11299000	17658000	11435000	9829800	10840000	20490000	4.93906	1	4.96623	1	0.0271664	0
F1SGD1	F1SGD1_PIG	45247000		24284	145230	4502400	3353700	2479800	8813900	12408000	13519000	5.34515	1	7.09412	1	1.74897	1
F1SGF7	F1SGF7_PIG	96951000	2179500	1524300	1342400	12231000	10436000	11717000	19523000	17562000	20435000	2.76847	1	3.51079	1	0.742326	0
F1SGH5	F1SGH5_PIG	369920000	15197000	8583100	6869900	46916000	36273000	39843000	66876000	59680000	89688000	2.00507	1	2.8187	1	0.813627	0
F1SGT3	F1SGT3_PIG	88944000		299020	219630	11126000	10524000	13191000	16445000	14563000	22576000	5.48492	1	6.10593	1	0.621016	0
K7GKE4	K7GKE4_PIG	46312000	2515100	2941600				24854000	6902900	9098100		3.18738	1	1.55206	1	-1.63532	0
F1SGZ8	F1SGZ8_PIG	39470000	306060	1744300	1320300	4396900	3915000	4257000	5918500	7671300	9940500	1.89876	1	2.80342	1	0.904661	0
F1SH25	F1SH25_PIG	116280000	1686800	2293300	1067500	16392000	11279000	7274600	29040000	13759000	33482000	2.79144	1	3.91765	1	1.12621	0
F1SHC1	F1SHC1_PIG	12141000000	273200000	292170000	344000000	1493600000	1356800000	1373700000	1986300000	2353300000	2668300000	2.2157	1	2.94604	1	0.730338	0
F1SHD7	F1SHD7_PIG	238120000	3033500	3308800	3284100	34724000	31848000	29648000	36594000	40847000	54831000	3.32127	1	3.78037	1	0.459099	0
F1SHF9	F1SHF9_PIG	71831000	1234200	955970	1477000	10647000	7745800	9441300	13784000	14078000	12467000	2.92411	1	3.45908	1	0.534964	0
F1SHM3	F1SHM3_PIG	34675000	266850	202710	57144	5525300	4891200	4096300	8182700	3974700	7477800	4.78419	1	5.22031	1	0.436116	0
K7GK71	K7GK71_PIG	476630000	18881000	18504000	18004000	63246000	54771000	53703000	89155000	80331000	80038000	1.63239	1	2.17151	1	0.539121	0
F1SHR2	F1SHR2_PIG	21048000	223940	380360	288760	1672100	821620	2381800	4282300	4297700	6699400	2.44873	1	4.09669	1	1.64796	1
F1SHR3	F1SHR3_PIG	436490000	9463500	17252000	10587000	58994000	53465000	41418000	70038000	77402000	97874000	2.04443	1	2.71729	1	0.672852	0
F1SI09	F1SI09_PIG	70944000	1195300	3215800	1651000	5713400	4658800	5614700	13845000	16742000	18307000	1.399	1	3.01177	1	1.61277	1
F1SI55	F1SI55_PIG	21524000	495690	356400	565820	1789400	1932100	1583200	4431000	4231700	6138700	1.90351	1	3.3839	1	1.48039	1
F1SI65	F1SI65_PIG	31309000	103040	152430	82264	3839000	1968800	2951000	7680800	5321400	9210100	4.69677	1	6.03933	1	1.34255	1
F1SI77	F1SI77_PIG	452740000	7886600	7818500	12639000	43095000	44974000	29269000	103110000	94448000	109490000	2.04955	1	3.43734	1	1.38779	1
F1SIA4	F1SIA4_PIG	29678000	62695		791130	3466400	4163400	2966300	4183500	6429800	7614900	3.04849	1	3.83113	1	0.782639	0
F1SIC5	F1SIC5_PIG	106940000	490160	1236800	1195000	14398000	17918000	13972000	15547000	17572000	24615000	3.98563	1	4.30441	1	0.318783	0
F1SIF2	F1SIF2_PIG	317090000	5250200	4870100	3820300	34756000	27386000	29301000	82733000	67454000	61522000	2.71358	1	3.92472	1	1.21114	1
F1SIG7	F1SIG7_PIG	114720000	276640	384700		11339000	15960000	9810600	22423000	27090000	27435000	5.22529	1	6.27739	1	1.05209	1
F1SIH5	F1SIH5_PIG	53650000		1234400	1332500	5380900	3523100	5490800	10172000	10475000	16042000	1.90249	1	3.25229	1	1.3498	1
F1SII4	F1SII4_PIG	35232000	680180	479390	551850	6014700	5260900	3403700	6059600	6743300	6038800	3.10052	1	3.46066	1	0.360146	0
F1SII5	F1SII5_PIG	40407000	3717700	2311000	1432500	6156600	5563900	7457500	6838400	6929000		1.36197	1	1.46874	1	0.106766	0
F1SIJ9	F1SIJ9_PIG	326310000	9908300	17157000	14739000	38547000	33863000	38797000	50876000	52762000	69657000	1.41152	1	2.05151	1	0.639982	0
F1SIK9	F1SIK9_PIG	586810000	13997000	13010000	18519000	61397000	53894000	42876000	119830000	116420000	146860000	1.79669	1	3.073	1	1.27631	1
F1SIP0	F1SIP0_PIG	88888000	3696200	3117700	2121500	11483000	10490000	12021000	13695000	14324000	17939000	1.92768	1	2.36271	1	0.435036	0
F1SIS9	F1SIS9_PIG	286660000	11571000	10349000	8262000	26809000	25094000	28754000	55417000	62551000	57855000	1.41811	1	2.54236	1	1.12425	1
F1SIV3	F1SIV3_PIG	219800000	3442100	8680700	6844900	21789000	22270000	27399000	35351000	36413000	57604000	1.91355	1	2.76986	1	0.856313	0
F1SJ04	F1SJ04_PIG	77386000	962090	2259800	1593500	7702000	8512300	7228500	17537000	14680000	16910000	2.28342	1	3.35079	1	1.06737	1
F1SJ68	F1SJ68_PIG	3296500		71691		221330	224840		1083800	748520	946290	1.63773	1	3.69147	1	2.05374	1
F1SJP6	F1SJP6_PIG	569980000	6617200	7693900	9582400	69919000	58382000	57862000	113020000	101620000	145280000	2.96188	1	3.91299	1	0.95111	0
F1SJQ3	F1SJQ3_PIG	258110000	3134500	2665800	2594500	23976000	26487000	28415000	37867000	62143000	70826000	3.23206	1	4.34697	1	1.11492	1
Q6UAQ9	Q6UAQ9_PIG	429060000	11418000	14088000	14171000	37128000	33314000	38437000	88318000	74962000	117220000	1.45635	1	2.82163	1	1.36528	1
F1SK12	F1SK12_PIG	101200000	818740	869430	815900	8810900	13028000	11177000	27459000	17315000	20906000	3.72081	1	4.71311	1	0.992293	0
F1SK45	F1SK45_PIG	136590000	2479900	2576500	4289800	14759000	17940000	12814000	26692000	23279000	31757000	2.28383	1	3.12838	1	0.844552	0
F1SKC4	F1SKC4_PIG	39718000	887700	1157800		5309300	3032800	5330000	6575500	7035000	10390000	2.15575	1	2.96758	1	0.81183	0
F1SKJ8	F1SKJ8_PIG	1051100000	6917800	18039000	31795000	160710000	203660000	207260000	108570000	120420000	193730000	3.33234	1	2.89696	1	-0.435379	0
F1SKL2	F1SKL2_PIG	254090000	5567600	11317000	10927000	30999000	27675000	25044000	39932000	38929000	63696000	1.58985	1	2.35778	1	0.767929	0
F1SKM0	F1SKM0_PIG	652410000	10398000	17065000	12231000	62858000	69135000	48554000	119040000	106040000	207080000	2.18538	1	3.44457	1	1.25919	0
Q6J267	Q6J267_PIG	466230000	27961000	29390000	11236000	86320000	83309000	65172000	42876000	55362000	64603000	1.77543	1	1.24746	1	-0.527975	0
F1SKQ0	F1SKQ0_PIG	69078000	454040	519550	359080	7442800	6454600	4045600	12366000	16417000	21019000	3.75103	1	5.22381	1	1.47278	1
F1SL01	F1SL01_PIG	95169000	3454600	5014700	2507100	9459700	8702800	9340200	13306000	13769000	29615000	1.32517	1	2.36869	1	1.04352	0
F1SL07	F1SL07_PIG	317170000	1858100	3573300	3560900	29402000	29902000	27486000	65129000	67204000	89058000	3.27077	1	4.62176	1	1.351	1
F1SLA0	F1SLA0_PIG	6844000000	147680000	169880000	219340000	781290000	678410000	709170000	1169900000	1299900000	1668400000	2.01422	1	2.94628	1	0.93206	0
F1SLC2	F1SLC2_PIG	64223000	648210	1451000	1142700	7423000	4251300	4412000	12841000	13128000	18925000	2.31092	1	3.79161	1	1.48069	1
F1SLI3	F1SLI3_PIG	33864000	444240	735640	527820	4494300	3058500	4412600	6129800	6377200	7683700	2.80874	1	3.56356	1	0.754822	0
F1SLJ0	F1SLJ0_PIG	228690000	683060	1232900	1608000	27755000	20788000	20638000	51586000	53822000	50579000	4.29511	1	5.46808	1	1.17298	1
F1SLR1	F1SLR1_PIG	285610000	1454700		2234000	31906000	26980000	19675000	60961000	66527000	75876000	3.82767	1	5.19985	1	1.37218	1
F1SLU6	F1SLU6_PIG	123870000	5429500	4477300	4903700	16447000	15325000	12136000	22672000	20381000	22101000	1.56786	1	2.13723	1	0.56937	0
F1SLX4	F1SLX4_PIG	58355000	1981000	2117100	2213800	6772900	6289800	5948800	11620000	9814200	11598000	1.59073	1	2.38773	1	0.797001	0
F1SLX7	F1SLX7_PIG	38780000	459160	311100	224570	5103100	3941100	1692600	8504000	7638900	10905000	3.43197	1	4.76492	1	1.33295	1
F1SM07	F1SM07_PIG	62052000	1380400	5522900	2739600	10535000	5811300	8958800	7086000	8245900	11772000	1.39189	1	1.49096	1	0.0990723	0
F1SM98	F1SM98_PIG	108370000	1412500	1335600	1124900	12640000	11000000	8300800	26868000	21908000	23775000	3.04388	1	4.22747	1	1.1836	1
F1SMB2	F1SMB2_PIG	159240000	1572000	1595300	979450	13982000	13357000	11472000	28332000	39416000	48532000	3.22641	1	4.80948	1	1.58307	1
F1SME6	F1SME6_PIG	17487000	391270	491580	723900	3865200	3139300	2625200	1485200	2190600	2574200	2.58335	1	1.95971	1	-0.623635	0
F1SMI7	F1SMI7_PIG	241390000	1773800	3095800	3524000	33342000	27682000	18802000	45943000	46787000	60445000	3.2495	1	4.18975	1	0.94025	0
F1SMN6	F1SMN6_PIG	108760000	888890	868590	1366100	14606000	13525000	14116000	20755000	19620000	23015000	3.75758	1	4.34298	1	0.585406	0
F1SMR3	F1SMR3_PIG	94273000	815380	406510	963000	13623000	7544500	12147000	16779000	16523000	25471000	3.93052	1	4.74952	1	0.819003	0
F1SMX5	F1SMX5_PIG	122550000	5337800	3549700	3340000	17770000	11203000	15108000	22441000	19799000	24000000	1.85003	1	2.43757	1	0.587546	0
F1SN05	F1SN05_PIG	18036000		856070	426750	1361600	1849500	1574200	4268200	3193100	4506100	1.31433	1	2.63676	1	1.32243	1
F1SN47	F1SN47_PIG	89716000	610930	1975500	1698900	12203000	11098000	8669000	14564000	15233000	23664000	2.89924	1	3.64101	1	0.741768	0
F1SN51	F1SN51_PIG	19948000	1806400	1028200	986890	2621100	2886600	2840900	1879700	2679600	3218900	1.1274	1	1.0253	1	-0.102098	0
F1SN58	F1SN58_PIG	23542000	868930	1003200	1167000	1796500	1831900	2954100	3581300	3682900	6655900	1.11498	1	2.19544	1	1.08046	0
F1SNE5	F1SNE5_PIG	851090000	8489000	22983000	12221000	97600000	122260000	80808000	153370000	119290000	234070000	2.7827	1	3.53574	1	0.753046	0
F6JTE1	F6JTE1_PIG	8343600	295010	269310	287730	955780	614490	1104800	1719600	1549900	1547000	1.65057	1	2.49898	1	0.848409	0
F1SNF6	F1SNF6_PIG	119140000	4931500	1423500	3683300	11182000	7256600	11958000	26824000	29746000	22138000	1.59839	1	2.971	1	1.3726	1
F1SNL7	F1SNL7_PIG	148930000	5478100	5172200	9608300	24970000	23307000	19852000	17549000	18641000	24353000	1.74973	1	1.57943	1	-0.170309	0
F1SNT8	F1SNT8_PIG	40464000	391290	566530	358080	4651400	4661000	4274200	10660000	7559100	7342200	3.36806	1	4.27984	1	0.911777	0
F1SNX3	F1SNX3_PIG	21671000	254240	247020	214810	1036000	1577600	1372900	4175200	5799900	6993700	2.47695	1	4.56664	1	2.08969	1
F1SP32	F1SP32_PIG	80979000	1916500	275340	4376800	7777000	9146600	6411100	14567000	9849300	26659000	1.82881	1	2.95896	1	1.13015	0
F1SP56	F1SP56_PIG	94268000	1240300	3783000	2713300	8638700	7426300	5071200	29411000	17555000	18429000	1.44994	1	3.07941	1	1.62946	1
F1SPG0	F1SPG0_PIG	323850000	11300000	10304000	11336000	44109000	43829000	34575000	62483000	46308000	59604000	1.89502	1	2.35394	1	0.458914	0
K7GPW3	K7GPW3_PIG	98493000	1342100	3241000	1891600	14253000	7283700	8757500	17642000	15480000	28603000	2.22616	1	3.25297	1	1.02681	0
F1SQA7	F1SQA7_PIG	305480000	5157100	4274900	3594300	34298000	37220000	31989000	70170000	55615000	63164000	2.99023	1	3.8585	1	0.868269	0
F1SQN1	F1SQN1_PIG	209100000	5519200	4321800	5342000	18072000	21825000	21660000	43010000	39464000	49889000	2.01947	1	3.12397	1	1.10451	1
F1SQP4	F1SQP4_PIG	344090000	3505400	5811200	8112600	41720000	29495000	31649000	64431000	67835000	91532000	2.56116	1	3.68262	1	1.12146	1
F1SR61	F1SR61_PIG	8679400	198270		434850	1843200	1534100	1389600	1353400	808530	1117500	2.32754	1	1.78793	1	-0.539606	0
F1SR76	F1SR76_PIG	24563000		459840	1141200	3681100	3398800	3771100	2875500	4233000	5002900	2.17578	1	2.33432	1	0.158538	0
F1SR80	F1SR80_PIG	89387000	2504700	3442100	3796300	13590000	14175000	8658100	10054000	20712000	12455000	1.9024	1	2.14928	1	0.246879	0
K7GLP0	K7GLP0_PIG	333070000	8547500	7725000	5869800	41200000	36567000	41604000	74573000	46659000	70321000	2.43058	1	3.11287	1	0.682291	0
F1SRL9	F1SRL9_PIG	139030000	1111300	3421200	2316100	6909700	8090800	7543100	29386000	30896000	49352000	1.71884	1	4.00074	1	2.28191	1
F1SSA6	F1SSA6_PIG	60680000	925400	811520	588940	7369800	6188200	5090500	14836000	11761000	13109000	3.00322	1	4.09352	1	1.0903	1
F1SSF5	F1SSF5_PIG	226910000	9287800	14896000	10972000	32331000	22270000	24797000	37022000	33725000	41607000	1.17534	1	1.67622	1	0.500877	0
F1SSH8	F1SSH8_PIG	143510000	1985300	2332500	2278300	17179000	12320000	12846000	36874000	23317000	34378000	2.68251	1	3.84168	1	1.15918	1
F1SSI2	F1SSI2_PIG	20792000	752010	157350	396060	2938300	2905300	1978400	4526000	2768800	4369800	2.58302	1	3.15955	1	0.576527	0
F1SSN5	F1SSN5_PIG	14580000		104770	54554	1675000	1141000	1570800	3287400	2763000	3983400	4.19817	1	5.3918	1	1.19363	1
F1SSS1	F1SSS1_PIG	179620000	3890000	7523000	5332900	20681000	18889000	17052000	30521000	34883000	40851000	1.75755	1	2.66565	1	0.908096	0
F1SSS6	F1SSS6_PIG	58400000	443070	596440	322310	5998800	6694600	6216900	12413000	10794000	14921000	3.79556	1	4.80724	1	1.01168	1
F1SSX4	F1SSX4_PIG	1345100000	18257000	36528000	36933000	170010000	149580000	157140000	263670000	238160000	274870000	2.3779	1	3.08208	1	0.704185	0
F1ST41	F1ST41_PIG	333480000	963130	4602200	1238300	42394000	30921000	22513000	62525000	66738000	101590000	3.81607	1	5.08453	1	1.26846	1
F1ST81	F1ST81_PIG	51836000	1167600	1056600	1183900	7601000	6717200	5118100	7740900	9410100	11841000	2.51171	1	3.08862	1	0.576901	0
F1STB2	F1STB2_PIG	40273000	2133700	1428100	1303100	4225900	4638200	3403200	7478000	7663300	7999000	1.33434	1	2.24993	1	0.91559	0
F1STC2	F1STC2_PIG	1302400000	35881000	17379000	26396000	362010000	328990000	274390000	82962000	79526000	94874000	3.59926	1	1.69194	1	-1.90731	-1
F1STY1	F1STY1_PIG	319800000		544060	2508800	44900000	42631000	41300000	64594000	55085000	68233000	4.81421	1	5.35879	1	0.544577	0
F1STY7	F1STY7_PIG	184710000	3168100	4086000	7336500	15300000	38717000	36714000	26687000	24496000	28201000	2.63656	1	2.44381	1	-0.192747	0
F1SU52	F1SU52_PIG	331860000	11201000	12655000	10246000	36359000	36973000	33312000	57609000	54425000	79082000	1.64487	1	2.48652	1	0.841646	0
F1SUE3	F1SUE3_PIG	429880000	21611000	15789000	19652000	35773000	39546000	44016000	76285000	76302000	100910000	1.06467	1	2.15162	1	1.08695	1
F1SUF2	F1SUF2_PIG	332800000	5386900	5344600	5290400	24998000	25333000	21771000	96915000	64596000	83167000	2.16999	1	3.93277	1	1.76277	1
F1SUG3	F1SUG3_PIG	58784000	1180000	2093900	2188500	8345400	5650000	6160700	9215100	8897100	15054000	1.88361	1	2.60211	1	0.718497	0
F1SUT0	F1SUT0_PIG	234600000	2463300	2694200	5202500	19513000	31560000	29490000	32729000	57327000	53621000	2.95909	1	3.79373	1	0.83464	0
F1SV22	F1SV22_PIG	3820200	22238	5822.1		366610	230390	241600	1175400	719600	1058500	4.31643	1	6.1328	1	1.81637	1
F2Z4Y1	F2Z4Y1_PIG	2872700000	104990000	78381000	69786000	399780000	264520000	271590000	630510000	443930000	609210000	1.88631	1	2.73349	1	0.847181	0
F2Z4Z0	F2Z4Z0_PIG	132310000	1655700	3251600	1426900	17897000	13284000	14746000	33136000	17937000	28972000	2.85811	1	3.65958	1	0.801469	0
F2Z4Z1	F2Z4Z1_PIG	853590000	23849000	27255000	10023000	100170000	66579000	84417000	206160000	155240000	179900000	2.03876	1	3.14655	1	1.10779	1
F2Z4Z5	F2Z4Z5_PIG	291290000	1516500	1707100	10384000	34108000	63099000	24646000	41430000	47967000	66433000	3.16266	1	3.51749	1	0.354831	0
F2Z523	F2Z523_PIG	1030700000	29327000	20991000	24295000	134450000	115320000	149030000	151680000	193460000	212190000	2.41817	1	2.90103	1	0.482866	0
F2Z545	F2Z545_PIG	222080000	4587100	7772500	13157000	23931000	27585000	28102000	37119000	29112000	50716000	1.64166	1	2.19635	1	0.554688	0
F2Z558	F2Z558_PIG	8894200000	304890000	346690000	300490000	1150300000	963210000	920960000	1838400000	1363400000	1705800000	1.67231	1	2.36588	1	0.693573	0
F2Z560	F2Z560_PIG	609130000	16505000	21363000	17878000	69082000	58935000	54775000	125400000	128530000	116660000	1.71326	1	2.73288	1	1.01962	1
F2Z565	F2Z565_PIG	2403800000	30276000	50181000	43912000	203000000	179940000	178330000	645670000	511340000	561200000	2.17407	1	3.78821	1	1.61414	1
F2Z571	F2Z571_PIG	1208900000	22451000	37141000	37774000	125130000	113230000	114810000	202770000	236400000	319240000	1.85887	1	2.96149	1	1.10262	1
F2Z594	F2Z594_PIG	1061700000	20093000	18132000	19338000	147060000	103000000	86708000	242120000	183020000	242280000	2.54854	1	3.53538	1	0.98684	0
F2Z5B2	F2Z5B2_PIG	805540000	13728000	15626000	12602000	112430000	94101000	91102000	126280000	149710000	189960000	2.82659	1	3.47323	1	0.646641	0
F2Z5B4	F2Z5B4_PIG	331930000	10882000	12550000	10677000	28206000	22775000	28281000	74854000	67228000	76475000	1.21648	1	2.67979	1	1.46331	1
F2Z5C7	F2Z5C7_PIG	58725000	2102700	1617000	3865300	8014000	5348100	7687900	7545200	8772500	13772000	1.4726	1	1.98805	1	0.515449	0
F2Z5E7	F2Z5E7_PIG	21427000	289640	347340	342000	3684100	3098000	3554200	2878000	2675300	4558400	3.4003	1	3.3686	1	-0.0316943	0
F2Z5E8	F2Z5E8_PIG	752360000	12802000	5325100	5006400	66274000	55869000	60519000	156830000	162490000	227250000	2.98112	1	4.56235	1	1.58123	1
F2Z5F2	F2Z5F2_PIG	164370000	2060700	3604200	1913300	25189000	22905000	19528000	31474000	26707000	30994000	3.15757	1	3.55671	1	0.399147	0
F2Z5F3	F2Z5F3_PIG	60119000	1452100	2716500	2659000	7360400	5478300	6633500	11416000	10731000	11672000	1.51197	1	2.30838	1	0.796418	0
F2Z5G3	F2Z5G3_PIG	1824200000	49166000	73321000	80725000	198050000	163250000	156080000	381020000	292400000	430210000	1.34824	1	2.4412	1	1.09296	1
F2Z5G5	F2Z5G5_PIG	195570000	8234000	6122600	5893200	16936000	15661000	17108000	39129000	37787000	48702000	1.29548	1	2.63306	1	1.33758	1
F2Z5H3	F2Z5H3_PIG	24429000	869040	1110100	509960	2067300	3030000	3648700	4456400	3730900	5006700	1.813	1	2.40619	1	0.593187	0
F2Z5H6	F2Z5H6_PIG	506890000	11691000	10238000	8565700	77133000	55297000	55996000	77047000	90127000	120800000	2.62737	1	3.23931	1	0.611941	0
F2Z5H9	F2Z5H9_PIG	276760000	5714700	5213300	5646800	39876000	33411000	33287000	49800000	45127000	58686000	2.68479	1	3.21224	1	0.527445	0
F2Z5I5	F2Z5I5_PIG	89826000	892730	2264600	3121400	12189000	8663500	13567000	14017000	12514000	22597000	2.45468	1	2.968	1	0.513319	0
F2Z5I7	F2Z5I7_PIG	53123000		2167700	192660	5117900	6728600	5660900	11360000	11864000	10031000	2.30592	1	3.23153	1	0.925606	0
F2Z5J1	F2Z5J1_PIG	39856000	791800	1225700	844990	5537000	6211000	5049200	4986200	6824900	8385500	2.55288	1	2.81877	1	0.265892	0
F2Z5J4	F2Z5J4_PIG	119180000	6073700	6699100	5303400	13551000	11053000	11565000	21786000	17864000	25289000	1.00066	1	1.84499	1	0.844331	0
F2Z5J8	F2Z5J8_PIG	28914000	634330	972540	1763700	4178500	2168300	3860700	4831600	5275700	5228800	1.59857	1	2.18587	1	0.587302	0
F2Z5J9	F2Z5J9_PIG	501970000	12051000	15707000	17815000	51908000	34780000	40278000	125560000	89068000	114810000	1.47819	1	2.85376	1	1.37556	1
F2Z5K5	F2Z5K5_PIG	1166500000	19776000	20500000	21922000	138690000	137460000	142980000	185170000	238000000	262010000	2.75246	1	3.46154	1	0.709085	0
I3LE39	I3LE39_PIG	5123500000	98675000	142910000	123440000	485040000	384720000	460400000	976730000	1015900000	1435700000	1.86553	1	3.23144	1	1.36591	1
F2Z5N8	F2Z5N8_PIG	318340000	7867100	8166900	6489200	35901000	40188000	34288000	76463000	52090000	56883000	2.29296	1	3.04144	1	0.748482	0
F2Z5P9	F2Z5P9_PIG	21858000			514380	2949800	3013500	2587500	4886900	4456900	3449100	2.47019	1	3.0514	1	0.581212	0
F2Z5Q3	F2Z5Q3_PIG	32086000	2544100	1094500		4201800	4016000	3851300	6833600	4824700	4719700	1.1449	1	1.58534	1	0.440441	0
F2Z5S8	F2Z5S8_PIG	414400000	7178300	8775000	9961300	63570000	44389000	47122000	64691000	85611000	83107000	2.58118	1	3.17102	1	0.589838	0
F2Z5T5	F2Z5T5_PIG	753600000	25294000	22469000	24818000	103100000	81067000	81671000	120100000	139970000	155110000	1.87288	1	2.51607	1	0.64319	0
F2Z5U4	F2Z5U4_PIG	1689800000	62759000	78735000	69821000	234200000	197580000	196880000	326900000	265550000	257320000	1.57288	1	2.00768	1	0.434792	0
F2Z5U6	F2Z5U6_PIG	482710000	18874000	27808000	26551000	87625000	61982000	73064000	57059000	51789000	77958000	1.60435	1	1.35097	1	-0.253373	0
F2Z5V4	F2Z5V4_PIG	611990000	13586000	15604000	13342000	75866000	64124000	65899000	130130000	107810000	125630000	2.27525	1	3.09561	1	0.820366	0
F8T0U2	F8T0U2_PIG	23729000	1323000	345830	1408100	2796600	2944100	1744600	3824900	4100500	5241500	1.28257	1	2.09735	1	0.814784	0
G8IFA6	G8IFA6_PIG	185260000	3805800	4557000	4063100	17336000	14039000	15419000	31997000	35792000	58249000	1.91297	1	3.34244	1	1.42946	1
G9F6X6	G9F6X6_PIG	916880000	24677000	22625000	31952000	101070000	111930000	99721000	187810000	155580000	181510000	1.98032	1	2.72749	1	0.747166	0
G9F6X7	G9F6X7_PIG	385360000	13631000	11197000	8565700	52814000	37365000	41910000	98689000	54011000	67175000	1.98386	1	2.71904	1	0.735173	0
G9F6X8	G9F6X8_PIG	62498000	199240	732410	456100	7700900	8196600	4945400	10996000	10172000	19100000	3.90874	1	4.85881	1	0.950078	0
G9M4N3	G9M4N3_PIG	71295000	2455900	1137300	1311500	9043100	11879000	7871600	12596000	10935000	14065000	2.55352	1	2.93834	1	0.384826	0
H6TB55	H6TB55_PIG	2692700000	63908000	62122000	62618000	419770000	378120000	370180000	412510000	461320000	462180000	2.63036	1	2.82416	1	0.193804	0
H9CTV2	H9CTV2_PIG	6204400	359030	182350	443430	1047800	749360	705880	1200100	654520	861970	1.34576	1	1.46388	1	0.118115	0
I3L594	I3L594_PIG	44164000	543590	638830	2072600	4634900	3453700	4131400	9401900	11042000	8244600	1.90851	1	3.13973	1	1.23123	1
I3L5C0	I3L5C0_PIG	87083000	585710	1593600	1012900	6113100	6680000	11666000	20682000	17681000	21069000	2.93774	1	4.21861	1	1.28087	1
I3L5D4	I3L5D4_PIG	68247000	1612400	3288500	1129100	5163000	4603400	5087100	14386000	14004000	18973000	1.30057	1	2.97353	1	1.67296	1
I3L5T8	I3L5T8_PIG	4115900	118350	141980	183590	426240	756970	381980	689980	439370	977390	1.81797	1	2.24664	1	0.428674	0
I3L656	I3L656_PIG	146900000	5626200	9496100	6421900	16267000	16098000	17532000	24919000	20121000	30418000	1.21165	1	1.80837	1	0.596721	0
I3L677	I3L677_PIG	110800000	5630100	5023900	5898400	12182000	11689000	14124000	15210000	15402000	25642000	1.19877	1	1.76492	1	0.566146	0
I3L6H3	I3L6H3_PIG	197450000	1713500	2739000	2744300	15003000	24991000	14834000	35338000	47312000	52774000	2.92949	1	4.23398	1	1.3045	1
I3L6J1	I3L6J1_PIG	313050000	4723200	5807200	5949700	39683000	27364000	31022000	62033000	57310000	79164000	2.57307	1	3.59039	1	1.01732	1
I3L6Y6	I3L6Y6_PIG	421560000	7315500	5972400	6796600	55058000	41361000	47810000	81751000	80543000	94953000	2.84421	1	3.679	1	0.834793	0
I3LPP6	I3LPP6_PIG	70160000	4535500	3859800	3303100	8369000	9606700	8062900	14273000	7576400	10574000	1.15434	1	1.47072	1	0.316384	0
I3L7D3	I3L7D3_PIG	730940000	8770200	13500000	16593000	89967000	79139000	84074000	142940000	137740000	158220000	2.70369	1	3.49742	1	0.793729	0
I3L7R0	I3L7R0_PIG	165890000	4189300	3827500	3548100	23908000	21017000	22512000	27022000	26674000	33186000	2.54379	1	2.9093	1	0.365517	0
I3L893	I3L893_PIG	842690000	15675000	17770000	22934000	135520000	117510000	123580000	138580000	97370000	173760000	2.73984	1	2.86137	1	0.121532	0
I3L8J2	I3L8J2_PIG	124710000	2035700	1814800	787990	19093000	14223000	20351000	18875000	18934000	28599000	3.53231	1	3.83963	1	0.307322	0
I3L8S3	I3L8S3_PIG	85447000	4067400	5691700	2705500	11200000	11589000	9565600	15805000	16068000	8754600	1.37613	1	1.70462	1	0.328489	0
I3L8X6	I3L8X6_PIG	227030000	954470	842500	676580	25402000	19848000	26631000	47970000	47205000	57497000	4.86096	1	5.94771	1	1.08675	1
I3L9H4	I3L9H4_PIG	53826000	2028900	2426400	1000100	9202600	4875100	5571800	10868000	6839900	11013000	1.84874	1	2.39634	1	0.547608	0
I3LAI1	I3LAI1_PIG	19874000	906700	760140	788910	2170300	1698900		4905900	3502300	5141100	1.24083	1	2.46398	1	1.22315	1
I3LAJ6	I3LAJ6_PIG	293800000	4474400	4642600	2264200	38607000	24807000	21937000	70226000	55245000	71597000	2.90676	1	4.11397	1	1.20721	1
I3LAQ0	I3LAQ0_PIG	414560000	6753100	6864700	5886200	106950000	95946000	82384000	40976000	31139000	37661000	3.87054	1	2.49272	1	-1.37782	-1
I3LAV3	I3LAV3_PIG	704510000	6071400	8367800	7565600	49855000	66028000	35629000	182310000	178160000	170530000	2.78354	1	4.59282	1	1.80928	1
I3LBB2	I3LBB2_PIG	106530000	728760	583290	1702500	12855000	12474000	12893000	18459000	20871000	25958000	3.66439	1	4.4368	1	0.772415	0
I3LCI0	I3LCI0_PIG	124650000	703010	1163100	1374900	16113000	12495000	18602000	24923000	17229000	32048000	3.86458	1	4.5169	1	0.652327	0
I3LBN9	I3LBN9_PIG	87761000	854060	1778800	1576400	9769100	8825800	6065800	19954000	13969000	24968000	2.55058	1	3.80641	1	1.25583	1
I3LC25	I3LC25_PIG	102630000	100070	172910	479890	11473000	13382000	11550000	20977000	17456000	27036000	5.59559	1	6.44227	1	0.846675	0
I3LC63	I3LC63_PIG	1957400			15775		61713	61427	601900	714120	502470	1.96459	1	5.26399	1	3.29941	1
I3LCA2	I3LCA2_PIG	295680000	10067000	10511000	11321000	28086000	36446000	21020000	51428000	55334000	71464000	1.42329	1	2.48212	1	1.05883	1
I3LCM9	I3LCM9_PIG	382420000	4711800	3682900	3892600	52571000	46310000	43838000	80474000	72940000	74003000	3.53794	1	4.2101	1	0.672163	0
I3LCN1	I3LCN1_PIG	3572000000	128650000	117640000	108740000	396380000	337130000	328220000	589460000	647460000	918310000	1.5804	1	2.60183	1	1.02142	1
I3LCN6	I3LCN6_PIG	1102600000	41298000	26025000	21439000	95312000	98584000	115760000	172020000	212210000	319960000	1.80265	1	2.98795	1	1.1853	1
I3LCQ9	I3LCQ9_PIG	179180000	3664000	6628300	7234400	25566000	21795000	27215000	27310000	29182000	30581000	2.08916	1	2.31267	1	0.223514	0
I3LCX3	I3LCX3_PIG	56626000	958560	1731200	2550400	7877000	7358800	6577800	8375600	9055800	12141000	2.05755	1	2.49657	1	0.439023	0
I3LD01	I3LD01_PIG	70931000	2174500	1265400	1398400	8446400	7105000	5639200	15662000	14756000	14484000	2.13085	1	3.21421	1	1.08336	1
I3LD43	I3LD43_PIG	95111000	3373200	4483100	4438400	14046000	13210000	11317000	16144000	9882000	18218000	1.64955	1	1.84745	1	0.19789	0
I3LDC1	I3LDC1_PIG	124550000	2722100	1687700	2157100	11810000	14237000	14039000	31546000	22500000	23846000	2.60981	1	3.56819	1	0.958377	0
I3LDC3	I3LDC3_PIG	148880000	901090	3251100	682170	4427600	7420600	4414500	47784000	33583000	46415000	1.75017	1	4.72422	1	2.97405	1
I3LDC7	I3LDC7_PIG	199570000	6632100	9525800	7338500	21946000	16916000	17023000	31842000	36243000	52105000	1.25002	1	2.35481	1	1.10478	1
I3LE16	I3LE16_PIG	14648000	73952	202640	120210	3755500	3295200	1741600	2637400	1407700	1413700	4.46975	1	3.78209	1	-0.687657	0
I3LEC2	I3LEC2_PIG	157860000	6535900	8590800	8769800	18400000	16408000	14021000	25808000	23267000	36062000	1.03094	1	1.83299	1	0.802048	0
K7GKH7	K7GKH7_PIG	84294000	1022800	443340	2153200	5322000	6593000	5831300	17815000	23975000	21138000	2.29372	1	4.1199	1	1.82618	1
I3LEJ5	I3LEJ5_PIG	85376000	1756700	4049900	3399200	10122000	7030400	7271600	14481000	14333000	22933000	1.40768	1	2.49086	1	1.08318	1
I3LEQ7	I3LEQ7_PIG	97015000	1214800	1378500	2821600	14092000	13716000	7924400	16174000	19608000	20085000	2.72223	1	3.36699	1	0.644764	0
I3LER5	I3LER5_PIG	671260000	12368000	20713000	18472000	51903000	45957000	44195000	154710000	131720000	191230000	1.46232	1	3.21186	1	1.74953	1
I3LEW5	I3LEW5_PIG	51054000	1583500	1912000	1245500	5234500	6116200	5633900	12161000	7708400	9458900	1.84096	1	2.62903	1	0.788066	0
I3LEY6	I3LEY6_PIG	2360300	100250	89732	83182	288130	396400	289960	503030	205210	404420	1.83488	1	2.02617	1	0.191294	0
I3LF44	I3LF44_PIG	195620000	5873900	9627500	10156000	25231000	24270000	21548000	26322000	30783000	41811000	1.46944	1	1.94683	1	0.47739	0
I3LFQ0	I3LFQ0_PIG	121190000	3942500	6206700	2243800	11348000	10751000	9594100	27246000	23045000	26810000	1.35464	1	2.63722	1	1.28258	1
I3LFQ5	I3LFQ5_PIG	84370000	2043200	2604200	3213800	8042700	7528800	7012900	13701000	16292000	23931000	1.52251	1	2.77811	1	1.2556	1
I3LFZ8	I3LFZ8_PIG	181230000	6419100	6814100	6722000	19656000	17641000	14293000	35161000	32995000	41534000	1.37033	1	2.4586	1	1.08827	1
I3LG15	I3LG15_PIG	60252000	1128400	1004100	2744500	6704100	6245800	6265500	15156000	9896800	11107000	1.9782	1	2.89032	1	0.912124	0
I3LG67	I3LG67_PIG	36888000	1003900		328300	4367800	2933100	2685100	9671200	6512300	9386300	2.32113	1	3.6776	1	1.35646	1
I3LH12	I3LH12_PIG	699830000	10680000	9643700	8807200	110780000	77096000	48714000	152600000	131320000	150190000	3.02177	1	3.89744	1	0.875672	0
I3LHC8	I3LHC8_PIG	119760000	6466200	6348300	4766600	12466000	12926000	13022000	26919000	18172000	18674000	1.12761	1	1.85874	1	0.731133	0
I3LK43	I3LK43_PIG	104340000	1191400	2240800	1864200	14982000	14278000	14671000	7950700	18545000	28621000	3.05216	1	3.37941	1	0.32725	0
I3LHT9	I3LHT9_PIG	121490000	5308400	6633400	6550300	13925000	10826000	12686000	17140000	18460000	29964000	1.01756	1	1.82599	1	0.808439	0
I3LHZ3	I3LHZ3_PIG	149460000	718150	395850	280710	17841000	17479000	25141000	38145000	19556000	29900000	5.43797	1	5.97291	1	0.534942	0
I3LHZ6	I3LHZ6_PIG	99018000	2034100	2053100	2317800	11674000	9457500	10274000	24409000	17283000	19517000	2.29375	1	3.25647	1	0.962727	0
I3LIE3	I3LIE3_PIG	5571400	75309	71726	68989	1231400	800380	684880	1080700	622950	934990	3.65257	1	3.61053	1	-0.0420395	0
I3LIE6	I3LIE6_PIG	24226000	983120	756850	605080	2885800	2479100	2175300	5388400	4137400	4814500	1.68498	1	2.61238	1	0.927401	0
I3LII3	I3LII3_PIG	325050000	13274000	17456000	14346000	41874000	36080000	32005000	63525000	53363000	53126000	1.28653	1	1.91522	1	0.628688	0
I3LIL5	I3LIL5_PIG	12438000	319280		492280	1734700	1101900	1199800	2055700	2029600	3504500	1.72934	1	2.64033	1	0.910993	0
I3LJ05	I3LJ05_PIG	294690000	5470400	9292600	5778500	38439000	30018000	30717000	68502000	49897000	56575000	2.27142	1	3.09053	1	0.819107	0
I3LJ82	I3LJ82_PIG	246150000	828570	859340	949920	36012000	27026000	31095000	42271000	46999000	60106000	5.15728	1	5.82345	1	0.666176	0
I3LJ87	I3LJ87_PIG	51205000	275330	521740	488380	5578600	7011900	6120600	10420000	8963500	11826000	3.86355	1	4.60164	1	0.738091	0
I3LJE2	I3LJE2_PIG	2754600000	36602000	40287000	66618000	323060000	319590000	285600000	481550000	629070000	572170000	2.69339	1	3.55166	1	0.85827	0
I3LJT9	I3LJT9_PIG	58218000	948900	2402100	2242900	5802700	7221600	7950700	10026000	9999300	11623000	1.90674	1	2.5002	1	0.593457	0
I3LK71	I3LK71_PIG	257440000	6081000	13409000	9875400	24055000	14696000	22907000	47753000	52954000	65715000	1.07017	1	2.50266	1	1.43249	1
I3LKQ2	I3LKQ2_PIG	62092000	534990	653810	627350	6979400	6942800	8560700	14343000	10733000	12717000	3.62987	1	4.37916	1	0.749291	0
I3LL97	I3LL97_PIG	185660000	3574100	6826800	6119500	32745000	25047000	21720000	21358000	25569000	42700000	2.26692	1	2.43968	1	0.172761	0
I3LLI8	I3LLI8_PIG	3002800000	126550000	172630000	149110000	385950000	250740000	267400000	473320000	496710000	680350000	1.01203	1	1.88029	1	0.86826	0
I3LLM9	I3LLM9_PIG	53629000	2206600	1979900	1919300	4449000	5652800	5133300	12747000	6672200	12868000	1.31915	1	2.40271	1	1.08356	0
I3LLQ2	I3LLQ2_PIG	88394000	285240	449320	799120	9484900	10231000	7718300	16391000	17573000	25461000	4.16091	1	5.276	1	1.11509	1
I3LLS7	I3LLS7_PIG	50287000	1424000	2693700	1901300	6864500	3531400	5365500	11329000	9046500	8131100	1.3888	1	2.2437	1	0.8549	0
I3LLU0	I3LLU0_PIG	29011000	1149600	1061000	344560	2844300	2647600	3961100	5158300	4942600	6902200	1.88736	1	2.73431	1	0.846954	0
I3LM11	I3LM11_PIG	365710000	2789300	4847700	1258500	66478000	22772000	47251000	106920000	78816000	34579000	3.93969	1	4.63035	1	0.690656	0
I3LMS7	I3LMS7_PIG	22062000	102640	187280	175410	2674900	2198000	2031500	5834200	3915300	4942300	3.89119	1	4.98061	1	1.08942	1
I3LMX2	I3LMX2_PIG	11174000000	216480000	274170000	277140000	1120500000	1020300000	1105000000	2150800000	1810900000	3199100000	2.07979	1	3.22134	1	1.14155	1
I3LN31	I3LN31_PIG	153200000	2500500	2009900	358720	18998000	23386000	20757000	29294000	20446000	35446000	3.69684	1	4.12888	1	0.432039	0
I3LN38	I3LN38_PIG	441460000	6863400	6433900	7341100	58373000	49481000	51597000	77942000	71259000	112160000	2.94971	1	3.66264	1	0.712931	0
I3LNA4	I3LNA4_PIG	65025000	3568800	2728100	2899800	8505600	5463500	8266800	9401500	11139000	13052000	1.2737	1	1.86895	1	0.595248	0
I3LNV3	I3LNV3_PIG	6507500	213260	548890	220410	780120	762560	575460	1026800	1508100	871870	1.10818	1	1.79379	1	0.685607	0
I3LNZ2	I3LNZ2_PIG	332300000	1642600	2165400	2239700	64573000	55125000	71869000	49933000	50130000	34625000	4.98532	1	4.47709	1	-0.508228	0
I3LP06	I3LP06_PIG	346790000	7417800	15547000	13089000	47192000	34942000	47536000	53796000	58255000	69018000	1.84662	1	2.32832	1	0.481695	0
I3LP11	I3LP11_PIG	48987000	1353100	646870	528990	4523300	2760300	4294500	10124000	10678000	14078000	2.19478	1	3.78578	1	1.591	1
I3LPB5	I3LPB5_PIG	6701600000	182670000	268150000	283220000	844540000	694010000	734100000	1233900000	1029900000	1431100000	1.63044	1	2.3316	1	0.70116	0
I3LPB8	I3LPB8_PIG	34038000	292880		422480	3471200	6238200	6304500	7277000	3462700	6568700	3.89955	1	4.0117	1	0.112148	0
I3LPP1	I3LPP1_PIG	618770000	20578000	26418000	21118000	53204000	58570000	42341000	124220000	110440000	161880000	1.17798	1	2.54144	1	1.36346	1
I3LPW0	I3LPW0_PIG	286810000	4320500	6165100	5160000	33168000	17927000	29723000	54667000	61275000	74403000	2.36892	1	3.60479	1	1.23587	1
I3LQ79	I3LQ79_PIG	15389000	502790	360610	425730	1513400	1278900	890930	3661900	3231300	3523000	1.51457	1	3.01436	1	1.49979	1
I3LQA8	I3LQA8_PIG	344690000	6662600	10893000	11235000	44567000	37078000	34474000	63165000	64943000	71670000	2.01193	1	2.79473	1	0.782794	0
I3LQI3	I3LQI3_PIG	192490000	457570	1474600	1067600	26419000	21129000	19283000	30811000	41277000	50568000	4.47759	1	5.35362	1	0.876028	0
I3LQI9	I3LQI9_PIG	157820000	706690	382880	270080	18445000	13749000	12280000	32775000	33598000	45610000	5.03165	1	6.3639	1	1.33225	1
I3LQN4	I3LQN4_PIG	277640000	5085600	8011000	7530200	24282000	31282000	20487000	61157000	50137000	69673000	1.88245	1	3.13313	1	1.25069	1
I3LQS0	I3LQS0_PIG	533910000	11727000	11772000	24665000	59219000	50018000	49102000	113160000	117570000	96676000	1.71699	1	2.76505	1	1.04806	1
I3LQT4	I3LQT4_PIG	120040000	882460	1419300	255880	20279000	14191000	10368000	29415000	20474000	22756000	4.13184	1	4.82798	1	0.696142	0
I3LRH5	I3LRH5_PIG	125010000	6592500	8375800	3796200	16715000	15567000	15213000	18648000	18144000	21955000	1.33977	1	1.64651	1	0.30674	0
I3LRR9	I3LRR9_PIG	80303000	1207400	1682500	688110	11761000	10318000	9284800	12657000	11176000	21528000	3.13187	1	3.66422	1	0.532352	0
I3LS04	I3LS04_PIG	25349000	635920	953110	1274600	4496000	3448800	2742000	3964700	3690800	4143200	1.89991	1	2.04271	1	0.142798	0
I3LS12	I3LS12_PIG	17715000			78571	2070200	1472500	1812000	3398200	4579400	4303900	4.5057	1	5.70331	1	1.19761	1
I3LS80	I3LS80_PIG	111360000	3614900	6787800	5079000	13016000	9898600	10437000	20386000	13128000	29016000	1.10719	1	2.01398	1	0.906793	0
I3LSZ1	I3LSZ1_PIG	30582000	684090	798100	1063100	2574400	4246800	2145300	5003900	4586800	9479600	1.81671	1	2.90543	1	1.08871	0
I3LT39	I3LT39_PIG	63337000	858250			10819000	7666100	8617800	12772000	10396000	12208000	3.39594	1	3.78027	1	0.384324	0
I3LTR9	I3LTR9_PIG	91188000			837540	7978800	5928100	6735700	24788000	26013000	18906000	3.03836	1	4.79404	1	1.75568	1
I3LTZ9	I3LTZ9_PIG	86652000	1013600	2072800	890990	13994000	12336000	11910000	15912000	12571000	15952000	3.26519	1	3.4818	1	0.216614	0
I3LUB8	I3LUB8_PIG	49022000	725770	511030	648980	5847100	3243100	4510100	11587000	9398100	12550000	2.85041	1	4.15244	1	1.30203	1
I3LUI4	I3LUI4_PIG	76765000	782700	800910	350940	14805000	9136400	8032000	16958000	14413000	11487000	4.0468	1	4.46949	1	0.422692	0
I3LVS7	I3LVS7_PIG	152890000	5719900	9184100	10217000	24328000	15092000	16284000	22874000	22133000	27061000	1.14889	1	1.52046	1	0.371578	0
I6VR45	I6VR45_PIG	21588000		498160	408630	2324400	1707200	2010300	4044400	4306500	6287900	2.1512	1	3.42792	1	1.27672	1
K7GMK3	K7GMK3_PIG	11029000	244270	390100	340670		1683300	1683800		2644400	4042200	2.37294	1	3.3627	1	0.989766	0
K7GMV4	K7GMV4_PIG	640360000	19520000	19740000	20529000	98682000	72450000	70113000	126210000	98767000	114350000	2.01255	1	2.50472	1	0.492177	0
K7GS49	K7GS49_PIG	253460000	8247800	4869600	5402300	25728000	21310000	24289000	48443000	46331000	68838000	1.94539	1	3.14315	1	1.19776	1
K9IVE8	K9IVE8_PIG	20248000	705880	1118900	1025000	2307300	1946300	1512500	3642900	4353900	3635600	1.01675	1	2.02923	1	1.01248	1
K9IVF7	K9IVF7_PIG	31495000		442880	647900	3749000	4902900	3708800	5445800	5778400	6819000	2.91737	1	3.46306	1	0.545695	0
K9IVQ6	K9IVQ6_PIG	41458000	289870	478760	160220	3965100	2886000	3418800	11665000	9417200	9176800	3.46683	1	5.02577	1	1.55894	1
K9IVR7	K9IVR7_PIG	325500000	4631200	9276100	12286000	47725000	43282000	38288000	52787000	50735000	66492000	2.3034	1	2.69838	1	0.394987	0
K9IW80	K9IW80_PIG	39631000	1023500	755860	523810	3262800	2945400	1867100	11426000	8561300	9265300	1.80989	1	3.66687	1	1.85698	1
K9IWD4	K9IWD4_PIG	67618000	934260	631960	725610	9567800	5603200	7004300	18656000	10832000	13663000	3.27438	1	4.23482	1	0.96044	0
K9IWG6	K9IWG6_PIG	458360000	8362600	7573400	7610000	59594000	47716000	46063000	105360000	83760000	92330000	2.70349	1	3.57932	1	0.875834	0
K9J4V0	K9J4V0_PIG	4203500	4848.6	45760	31152	542910	154200	387860	1545300	782390	709100	3.73011	1	5.215	1	1.48489	0
K9J6K8	K9J6K8_PIG	54212000	1517900	924440	1890400	6160800	6506900	4761900	13014000	9417500	10018000	2.00819	1	2.90484	1	0.896657	0
K9J6M4	K9J6M4_PIG	1905800	17980	38973	17685	196380	176010	93091	524030	450510	391110	2.64074	1	4.19353	1	1.55279	1
L7PBE6	L7PBE6_PIG	190530000	4060300	4358700	4901200	20473000	15680000	18998000	39337000	39101000	43621000	2.04977	1	3.19589	1	1.14612	1
M3TYC1	M3TYC1_PIG	17298000	251830	335920	246240	2990900	1573800	1821100	4450300	3348600	2279300	2.93677	1	3.59506	1	0.658299	0
M3TYC8	M3TYC8_PIG	57121000	575460	444040	418040	5450400	3797300	3914800	13738000	13681000	15102000	3.19476	1	4.8865	1	1.69174	1
M3UYX3	M3UYX3_PIG	4250900		172130	246370	724610	541620	750640	474440	684690	656390	1.68386	1	1.53212	1	-0.151735	0
M3UZ37	M3UZ37_PIG	1544500000	51066000	61003000	48053000	159340000	140120000	149620000	255400000	275840000	404040000	1.4878	1	2.54623	1	1.05843	1
M3UZ63	M3UZ63_PIG	94028000	452950	1012900		7555300	9403500	9742900	16451000	17985000	31425000	3.60216	1	4.90465	1	1.30249	0
M3V7Z1	M3V7Z1_PIG	34765000	300550	529440	225470	4815600	4368200	3503300	9080900	6327500	5613800	3.58742	1	4.31597	1	0.728551	0
M3V836	M3V836_PIG	3965300000	190880000	263830000	235700000	581890000	416620000	409710000	700630000	540690000	625350000	1.02835	1	1.43494	1	0.406594	0
M3VH45	M3VH45_PIG	121310000	2181400	2405500	2791700	12604000	11476000	6971100	23788000	23317000	35776000	2.07323	1	3.48962	1	1.4164	1
M3VHA2	M3VHA2_PIG	126500000	1489300	2606600	1665100	9939400	10170000	9265600	27728000	30721000	32910000	2.3502	1	3.98716	1	1.63696	1
M9TGS8	M9TGS8_PIG	84537000	1730200	1874900	1565000	11297000	10112000	6601500	19542000	15425000	16389000	2.4377	1	3.31227	1	0.874565	0
O77773	O77773_PIG	68073000	2944800	3968400	3812200	11196000	8050700	7655800	10318000	8404800	11721000	1.32671	1	1.50512	1	0.178408	0
Q06A94	Q06A94_PIG	492770000	12461000	9797900	9872500	56620000	48939000	58776000	90390000	101160000	104750000	2.35458	1	3.205	1	0.850419	0
Q06AS6	Q06AS6_PIG	1135000000	32729000	65311000	52720000	128130000	86984000	125270000	188360000	213310000	242200000	1.17491	1	2.09452	1	0.919606	0
Q06AS8	Q06AS8_PIG	31997000	946790	590730	1811400	5519700	4095200	3683100	4314500	4900900	6134700	1.98944	1	2.19648	1	0.207039	0
Q0R678	Q0R678_PIG	1968900000	83113000	99254000	70793000	294750000	229230000	238160000	375180000	273920000	304540000	1.59001	1	1.9134	1	0.323389	0
Q197W4	Q197W4_PIG	81235000	1626500	1637800	1060600	9179300	8546900	7756600	14618000	14143000	22667000	2.55879	1	3.57182	1	1.01303	1
Q1HL06	Q1HL06_PIG	317510000	7604000	7785700	8682400	30648000	36742000	38075000	59374000	67839000	60762000	2.13133	1	2.96511	1	0.833777	0
Q28956	Q28956_PIG	29178000	277850	467090	360020	3240300	1234700	2070700	6585700	6362800	8578800	2.56655	1	4.2841	1	1.71755	1
Q29009	Q29009_PIG	114620000	710110	636490	1752900	12645000	9513300	6283300	18198000	22827000	42054000	3.1979	1	4.74438	1	1.54648	0
Q2EHH8	Q2EHH8_PIG	123590000	1505400	3971500	2664400	11921000	12553000	16468000	25446000	22936000	26128000	2.33025	1	3.1941	1	0.863852	0
Q2EN80	Q2EN80_PIG	122880000	1273900		1355600	3178000	4158100	3434800	30773000	36402000	42309000	1.44932	1	4.79483	1	3.34551	1
Q3Y5G5	Q3Y5G5_PIG	42503000	555190	2526100	2276500	4628500	3931800	6029000	6410900	6242400	9902500	1.4452	1	2.07379	1	0.628588	0
Q684M6	Q684M6_PIG	127240000	1963100	4798700	5221800	11556000	19653000	18987000	15111000	22032000	27919000	2.06651	1	2.44075	1	0.374243	0
Q68RU1	Q68RU1_PIG	69686000	1069500	2848900	1918700	16935000	12499000	19983000	3291800	5004300	6136200	3.08168	1	1.30598	1	-1.77571	-1
Q6IM70	Q6IM70_PIG	648440000	17192000	24110000	5570100	78126000	71889000	71067000	112990000	116160000	151340000	2.23778	1	3.02106	1	0.783277	0
Q7JFN3	Q7JFN3_PIG	66949000	373920	934410	783150	7386700	6578200	8274300	12472000	13767000	16379000	3.41051	1	4.34887	1	0.938358	0
Q7YS28	Q7YS28_PIG	290510000	13974000	9811100	9946500	24686000	25260000	23515000	71508000	52307000	59499000	1.12288	1	2.44214	1	1.31927	1
Q8HZQ4	Q8HZQ4_PIG	62994000	449690	377620	1026200	8426700	7829400	7209100	10057000	14855000	12764000	3.66219	1	4.34531	1	0.683123	0
Q95MZ3	Q95MZ3_PIG	499590000	1032600	1139800	3459500	46225000	61322000	35772000	118440000	109040000	123160000	4.66946	1	5.96023	1	1.29076	1

## Sheet: Dataset(down)
Name of dataset: down
No. of identified items: 524 of 556
No. of unidentified items: 32
ID type: GeneSymbol
Number of mapped gene: 524
Is dataset quantitative :NO
Mapped items:
Dataset item (Gene symbol )		Entrez ID	Gene symbol	Description	Alternate names	Chromosome	Map location
AARS		16	AARS	alanyl-tRNA synthetase	CMT2N|EIEE29	16	16q22
ABHD11		83451	ABHD11	abhydrolase domain containing 11	PP1226|WBSCR21	7	7q11.23
ACAT2		39	ACAT2	acetyl-CoA acetyltransferase 2	-	6	6q25.3
ACO1		48	ACO1	aconitase 1, soluble	ACONS|HEL60|IREB1|IREBP|IREBP1|IRP1	9	9p21.1
ACO2		50	ACO2	aconitase 2, mitochondrial	ACONM|ICRD|OCA8	22	22q13.2
ACOT6		641372	ACOT6	acyl-CoA thioesterase 6	C14orf42|c14_5530	14	14q24.3
ACOT7		11332	ACOT7	acyl-CoA thioesterase 7	ACH1|ACT|BACH|CTE-II|LACH|LACH1|hBACH	1	1p36
ACSBG1		23205	ACSBG1	acyl-CoA synthetase bubblegum family member 1	BG|BG1|BGM|GR-LACS|LPD	15	15q23-q24
ACTG1		71	ACTG1	actin gamma 1	ACT|ACTG|BRWS2|DFNA20|DFNA26|HEL-176	17	17q25
ACTN4		81	ACTN4	actinin, alpha 4	ACTININ-4|FSGS|FSGS1	19	19q13
ACTR1A		10121	ACTR1A	ARP1 actin-related protein 1 homolog A, centractin alpha (yeast)	ARP1|Arp1A|CTRN1	10	10q24.32
ACTR2		10097	ACTR2	ARP2 actin-related protein 2 homolog (yeast)	ARP2	2	2p14
ACTR3		10096	ACTR3	ARP3 actin-related protein 3 homolog (yeast)	ARP3	2	2q14.1
ADD1		118	ADD1	adducin 1 (alpha)	ADDA	4	4p16.3
ADD3		120	ADD3	adducin 3 (gamma)	ADDL	10	10q25.2
AGL		178	AGL	amylo-alpha-1, 6-glucosidase, 4-alpha-glucanotransferase	GDE	1	1p21
AGO2		27161	AGO2	argonaute RISC catalytic component 2	EIF2C2|Q10	8	8q24
AHCYL1		10768	AHCYL1	adenosylhomocysteinase-like 1	DCAL|IRBIT|PPP1R78|PRO0233|XPVKONA	1	1p13.2
AHSA1		10598	AHSA1	AHA1, activator of heat shock 90kDa protein ATPase homolog 1 (yeast)	AHA1|C14orf3|p38	14	14q24
AK3		50808	AK3	adenylate kinase 3	AK3L1|AK6|AKL3L|AKL3L1|FIX	9	9p24.1
ALDH5A1		7915	ALDH5A1	aldehyde dehydrogenase 5 family, member A1	SSADH|SSDH	6	6p22
ALDH6A1		4329	ALDH6A1	aldehyde dehydrogenase 6 family, member A1	MMSADHA|MMSDH	14	14q24.3
ALDOC		230	ALDOC	aldolase C, fructose-bisphosphate	ALDC	17	17cen-q12
AMIGO3		386724	AMIGO3	adhesion molecule with Ig-like domain 3	ALI3|AMIGO-3	3	3p21
AMPH		273	AMPH	amphiphysin	AMPH1	7	7p14-p13
ANK2		287	ANK2	ankyrin 2, neuronal	ANK-2|LQT4|brank-2	4	4q25-q27
ANP32A		8125	ANP32A	acidic (leucine-rich) nuclear phosphoprotein 32 family, member A	C15orf1|HPPCn|I1PP2A|LANP|MAPM|PHAP1|PHAPI|PP32	15	15q23
ANXA6		309	ANXA6	annexin A6	ANX6|CBP68	5	5q33.1
AP1B1		162	AP1B1	adaptor-related protein complex 1, beta 1 subunit	ADTB1|AP105A|BAM22|CLAPB2	22	22q12.2
AP1M1		8907	AP1M1	adaptor-related protein complex 1, mu 1 subunit	AP47|CLAPM2|CLTNM|MU-1A	19	19p13.12
AP2A1		160	AP2A1	adaptor-related protein complex 2, alpha 1 subunit	ADTAA|AP2-ALPHA|CLAPA1	19	19q13.33
AP2A2		161	AP2A2	adaptor-related protein complex 2, alpha 2 subunit	ADTAB|CLAPA2|HIP-9|HIP9|HYPJ	11	11p15.5
AP2B1		163	AP2B1	adaptor-related protein complex 2, beta 1 subunit	ADTB2|AP105B|AP2-BETA|CLAPB1	17	17q12
AP2M1		1173	AP2M1	adaptor-related protein complex 2, mu 1 subunit	AP50|CLAPM1|mu2	3	3q28
AP3M2		10947	AP3M2	adaptor-related protein complex 3, mu 2 subunit	AP47B|CLA20|P47B	8	8p11.2
APOA1BP		128240	APOA1BP	apolipoprotein A-I binding protein	AIBP|YJEFN1	1	1q21
APOO		79135	APOO	apolipoprotein O	FAM121B|MIC26|Mic23|My025	X	Xp22.11
APPL1		26060	APPL1	adaptor protein, phosphotyrosine interaction, PH domain and leucine zipper containing 1	APPL|DIP13alpha	3	3p14.3
ARF5		381	ARF5	ADP-ribosylation factor 5	-	7	7q31.3
ARF6		382	ARF6	ADP-ribosylation factor 6	-	14	14q21.3
ARHGAP1		392	ARHGAP1	Rho GTPase activating protein 1	CDC42GAP|RHOGAP|RHOGAP1|p50rhoGAP	11	11p11.2
ARHGDIA		396	ARHGDIA	Rho GDP dissociation inhibitor (GDI) alpha	GDIA1|HEL-S-47e|NPHS8|RHOGDI|RHOGDI-1	17	17q25.3
ARMC1		55156	ARMC1	armadillo repeat containing 1	Arcp	8	8q13.1
ARPC1A		10552	ARPC1A	actin related protein 2/3 complex, subunit 1A, 41kDa	Arc40|HEL-68|SOP2Hs|SOP2L	7	7q22.1
ARPC3		10094	ARPC3	actin related protein 2/3 complex, subunit 3, 21kDa	ARC21|p21-Arc	12	12q24.11
ASRGL1		80150	ASRGL1	asparaginase like 1	ALP|ALP1|CRASH	11	11q12.3
ATP1B2		482	ATP1B2	ATPase, Na+/K+ transporting, beta 2 polypeptide	AMOG	17	17p13.1
ATP2B1		490	ATP2B1	ATPase, Ca++ transporting, plasma membrane 1	PMCA1|PMCA1kb	12	12q21.3
ATP2B2		491	ATP2B2	ATPase, Ca++ transporting, plasma membrane 2	PMCA2|PMCA2a|PMCA2i	3	3p25.3
ATP5A1		498	ATP5A1	ATP synthase, H+ transporting, mitochondrial F1 complex, alpha subunit 1, cardiac muscle	ATP5A|ATP5AL2|ATPM|COXPD22|HEL-S-123m|MC5DN4|MOM2|OMR|ORM|hATP1	18	18q21
ATP5B		506	ATP5B	ATP synthase, H+ transporting, mitochondrial F1 complex, beta polypeptide	ATPMB|ATPSB|HEL-S-271	12	12q13.13
ATP5C1		509	ATP5C1	ATP synthase, H+ transporting, mitochondrial F1 complex, gamma polypeptide 1	ATP5C|ATP5CL1	10	10p15.1
ATP6V0A1		535	ATP6V0A1	ATPase, H+ transporting, lysosomal V0 subunit a1	ATP6N1|ATP6N1A|Stv1|VPP1|Vph1|a1	17	17q21
ATP6V0D1		9114	ATP6V0D1	ATPase, H+ transporting, lysosomal 38kDa, V0 subunit d1	ATP6D|ATP6DV|P39|VATX|VMA6|VPATPD	16	16q22.1
ATP6V1A		523	ATP6V1A	ATPase, H+ transporting, lysosomal 70kDa, V1 subunit A	ATP6A1|ATP6V1A1|HO68|VA68|VPP2|Vma1	3	3q13.31
ATP6V1B2		526	ATP6V1B2	ATPase, H+ transporting, lysosomal 56/58kDa, V1 subunit B2	ATP6B1B2|ATP6B2|HO57|VATB|VPP3|Vma2	8	8p21.3
ATP6V1C1		528	ATP6V1C1	ATPase, H+ transporting, lysosomal 42kDa, V1 subunit C1	ATP6C|ATP6D|VATC|Vma5	8	8q22.3
ATP6V1E1		529	ATP6V1E1	ATPase, H+ transporting, lysosomal 31kDa, V1 subunit E1	ATP6E|ATP6E2|ATP6V1E|P31|Vma4	22	22q11.1
ATP6V1F		9296	ATP6V1F	ATPase, H+ transporting, lysosomal 14kDa, V1 subunit F	ATP6S14|VATF|Vma7	7	7q32
ATP6V1G2		534	ATP6V1G2	ATPase, H+ transporting, lysosomal 13kDa, V1 subunit G2	ATP6G|ATP6G2|NG38|VMA10	6	6p21.3
BCAN		63827	BCAN	brevican	BEHAB|CSPG7	1	1q31
BCAP31		10134	BCAP31	B-cell receptor-associated protein 31	6C6-AG|BAP31|CDM|DDCH|DXS1357E	X	Xq28
BCKDHA		593	BCKDHA	branched chain keto acid dehydrogenase E1, alpha polypeptide	BCKDE1A|MSU|MSUD1|OVD1A	19	19q13.1-q13.2
BDH2		56898	BDH2	3-hydroxybutyrate dehydrogenase, type 2	DHRS6|EFA6R|PRO20933|SDR15C1|UCPA-OR|UNQ6308	4	4q24
BLVRA		644	BLVRA	biliverdin reductase A	BLVR|BVR|BVRA	7	7p13
BPNT1		10380	BPNT1	3'(2'), 5'-bisphosphate nucleotidase 1	HEL20|PIP	1	1q41
BSG		682	BSG	basigin (Ok blood group)	5F7|CD147|EMMPRIN|M6|OK|TCSF	19	19p13.3
BUB3		9184	BUB3	BUB3 mitotic checkpoint protein	BUB3L|hBUB3	10	10q26
BZW1		9689	BZW1	basic leucine zipper and W2 domains 1	BZAP45|Nbla10236	2	2q33
C12orf10		60314	C12orf10	chromosome 12 open reading frame 10	Gamm1|MST024|MSTP024|MYG|MYG1	12	12q13
C14orf166		51637	C14orf166	chromosome 14 open reading frame 166	CGI-99|CGI99|CLE|CLE7|LCRP369|RLLM1	14	14q22.1
C1QBP		708	C1QBP	complement component 1, q subcomponent binding protein	GC1QBP|HABP1|SF2p32|gC1Q-R|gC1qR|p32	17	17p13.3
CA8		767	CA8	carbonic anhydrase VIII	CA-VIII|CALS|CAMRQ3|CARP	8	8q12.1
CAB39		51719	CAB39	calcium binding protein 39	CGI-66|MO25	2	2q37.1
CACNA2D1		781	CACNA2D1	calcium channel, voltage-dependent, alpha 2/delta subunit 1	CACNA2|CACNL2A|CCHL2A|LINC01112|lncRNA-N3	7	7q21-q22
CACYBP		27101	CACYBP	calcyclin binding protein	GIG5|PNAS-107|S100A6BP|SIP	1	1q24-q25
CADM3		57863	CADM3	cell adhesion molecule 3	BIgR|IGSF4B|NECL1|Necl-1|TSLL1|synCAM3	1	1q21.2-q22
CADM4		199731	CADM4	cell adhesion molecule 4	IGSF4C|NECL4|Necl-4|TSLL2|synCAM4	19	19q13.31
CADPS2		93664	CADPS2	Ca++-dependent secretion activator 2	-	7	7q31.3
CALB1		793	CALB1	calbindin 1, 28kDa	CALB|D-28K	8	8q21.3
CALB2		794	CALB2	calbindin 2	CAB29|CAL2|CR	16	16q22.2
CALM3		808	CALM3	calmodulin 3 (phosphorylase kinase, delta)	HEL-S-72|PHKD|PHKD3	19	19q13.2-q13.3
CAMK2A		815	CAMK2A	calcium/calmodulin-dependent protein kinase II alpha	CAMKA	5	5q32
CAND1		55832	CAND1	cullin-associated and neddylation-dissociated 1	TIP120|TIP120A	12	12q14
CANX		821	CANX	calnexin	CNX|IP90|P90	5	5q35
CAP1		10487	CAP1	CAP, adenylate cyclase-associated protein 1 (yeast)	CAP|CAP1-PEN	1	1p34.2
CBLN1		869	CBLN1	cerebellin 1 precursor	-	16	16q12.1
CCT2		10576	CCT2	chaperonin containing TCP1, subunit 2 (beta)	99D8.1|CCT-beta|CCTB|HEL-S-100n|PRO1633|TCP-1-beta	12	12q15
CCT3		7203	CCT3	chaperonin containing TCP1, subunit 3 (gamma)	CCT-gamma|CCTG|PIG48|TCP-1-gamma|TRIC5	1	1q23
CCT4		10575	CCT4	chaperonin containing TCP1, subunit 4 (delta)	CCT-DELTA|Cctd|SRB	2	2p15
CCT5		22948	CCT5	chaperonin containing TCP1, subunit 5 (epsilon)	CCT-epsilon|CCTE|HEL-S-69|PNAS-102|TCP-1-epsilon	5	5p15.2
CCT6B		10693	CCT6B	chaperonin containing TCP1, subunit 6B (zeta 2)	CCT-zeta-2|CCTZ-2|Cctz2|TCP-1-zeta-2|TSA303	17	17q12
CCT7		10574	CCT7	chaperonin containing TCP1, subunit 7 (eta)	CCTETA|CCTH|NIP7-1|TCP1ETA	2	2p13.2
CCT8		10694	CCT8	chaperonin containing TCP1, subunit 8 (theta)	C21orf112|Cctq|D21S246|PRED71	21	21q22.11
CDC37		11140	CDC37	cell division cycle 37	P50CDC37	19	19p13.2
CDIPT		10423	CDIPT	CDP-diacylglycerol--inositol 3-phosphatidyltransferase	PIS|PIS1	16	16p11.2
CDK5		1020	CDK5	cyclin-dependent kinase 5	LIS7|PSSALRE	7	7q36
CEP170B		283638	CEP170B	centrosomal protein 170B	CEP170R|FAM68C|KIAA0284	14	14q32.33
CHCHD3		54927	CHCHD3	coiled-coil-helix-coiled-coil-helix domain containing 3	MINOS3|Mic19|PPP1R22	7	7q33
CKB		1152	CKB	creatine kinase, brain	B-CK|BCK|CKBB|HEL-211|HEL-S-29	14	14q32
CKMT1A		548596	CKMT1A	creatine kinase, mitochondrial 1A	CKMT1	15	15q15
CLIC4		25932	CLIC4	chloride intracellular channel 4	CLIC4L|H1|MTCLIC|huH1|p64H1	1	1p36.11
CLTC		1213	CLTC	clathrin, heavy chain (Hc)	CHC|CHC17|CLH-17|CLTCL2|Hc	17	17q23.1
CNDP2		55748	CNDP2	CNDP dipeptidase 2 (metallopeptidase M20 family)	CN2|CPGL|HEL-S-13|HsT2298|PEPA	18	18q22.3
CNP		1267	CNP	2',3'-cyclic nucleotide 3' phosphodiesterase	CNP1	17	17q21
CNRIP1		25927	CNRIP1	cannabinoid receptor interacting protein 1	C2orf32|CRIP1	2	2p14
COPA		1314	COPA	coatomer protein complex, subunit alpha	AILJK|HEP-COP	1	1q23.2
COPE		11316	COPE	coatomer protein complex, subunit epsilon	epsilon-COP	19	19p13.11
COPG2		26958	COPG2	coatomer protein complex, subunit gamma 2	2-COP|gamma-2-COP	7	7q32
COPS3		8533	COPS3	COP9 signalosome subunit 3	CSN3|SGN3	17	17p11.2
COPS7A		50813	COPS7A	COP9 signalosome subunit 7A	CSN7|CSN7A|SGN7a	12	12p13.31
COPS8		10920	COPS8	COP9 signalosome subunit 8	COP9|CSN8|SGN8	2	2q37.3
CORO1B		57175	CORO1B	coronin, actin binding protein, 1B	CORONIN-2	11	11q13.2
CORO1C		23603	CORO1C	coronin, actin binding protein, 1C	HCRNN4	12	12q24.1
COX4I1		1327	COX4I1	cytochrome c oxidase subunit IV isoform 1	COX4|COX4-1|COXIV	16	16q24.1
COX7A2L		9167	COX7A2L	cytochrome c oxidase subunit VIIa polypeptide 2 like	COX7AR|COX7RP|EB1|SIG81	2	2p21
CPPED1		55313	CPPED1	calcineurin-like phosphoesterase domain containing 1	CSTP1	16	16p13.12
CRKL		1399	CRKL	v-crk avian sarcoma virus CT10 oncogene homolog-like	-	22	22q11.21
CRYM		1428	CRYM	crystallin, mu	DFNA40|THBP	16	16p12.2
CS		1431	CS	citrate synthase	-	12	12q13.2
CSE1L		1434	CSE1L	CSE1 chromosome segregation 1-like (yeast)	CAS|CSE1|XPO2	20	20q13
CSNK2A1		1457	CSNK2A1	casein kinase 2, alpha 1 polypeptide	CK2A1|CKII|CSNK2A3	20	20p13
CSNK2B		1460	CSNK2B	casein kinase 2, beta polypeptide	CK2B|CK2N|CSK2B|G5A	6	6p21.3
CSRP1		1465	CSRP1	cysteine and glycine-rich protein 1	CRP|CRP1|CSRP|CYRP|D1S181E|HEL-141	1	1q32
CTBP1		1487	CTBP1	C-terminal binding protein 1	BARS	4	4p16
CUL3		8452	CUL3	cullin 3	CUL-3|PHA2E	2	2q36.2
CYFIP1		23191	CYFIP1	cytoplasmic FMR1 interacting protein 1	P140SRA-1|SHYC|SRA-1|SRA1	15	15q11
DARS		1615	DARS	aspartyl-tRNA synthetase	HBSL|aspRS	2	2q21.3
DBI		1622	DBI	diazepam binding inhibitor (GABA receptor modulator, acyl-CoA binding protein)	ACBD1|ACBP|CCK-RP|EP	2	2q12-q21
DBNL		28988	DBNL	drebrin-like	ABP1|HIP-55|HIP55|SH3P7	7	7p13
DBT		1629	DBT	dihydrolipoamide branched chain transacylase E2	BCATE2|BCKAD-E2|BCKADE2|BCOADC-E2|E2|E2B	1	1p31
DCTN1		1639	DCTN1	dynactin 1	DAP-150|DP-150|P135	2	2p13
DDAH2		23564	DDAH2	dimethylarginine dimethylaminohydrolase 2	DDAH|DDAHII|G6a|HEL-S-277|NG30	6	6p21.3
DDB1		1642	DDB1	damage-specific DNA binding protein 1, 127kDa	DDBA|UV-DDB1|XAP1|XPCE|XPE|XPE-BF	11	11q12-q13
DDX1		1653	DDX1	DEAD (Asp-Glu-Ala-Asp) box helicase 1	DBP-RB|UKVH5d	2	2p24
DDX17		10521	DDX17	DEAD (Asp-Glu-Ala-Asp) box helicase 17	P72|RH70	22	22q13.1
DDX3X		1654	DDX3X	DEAD (Asp-Glu-Ala-Asp) box helicase 3, X-linked	CAP-Rf|DBX|DDX14|DDX3|HLP2	X	Xp11.3-p11.23
DHRS7		51635	DHRS7	dehydrogenase/reductase (SDR family) member 7	CGI-86|SDR34C1|retDSR4|retSDR4	14	14q23.1
DHX15		1665	DHX15	DEAH (Asp-Glu-Ala-His) box helicase 15	DBP1|DDX15|HRH2|PRP43|PRPF43|PrPp43p	4	4p15.3
DLAT		1737	DLAT	dihydrolipoamide S-acetyltransferase	DLTA|PDC-E2|PDCE2	11	11q23.1
DLD		1738	DLD	dihydrolipoamide dehydrogenase	DLDD|DLDH|E3|GCSL|LAD|PHE3	7	7q31-q32
DLG1		1739	DLG1	discs, large homolog 1 (Drosophila)	DLGH1|SAP-97|SAP97|dJ1061C18.1.1|hdlg	3	3q29
DLG4		1742	DLG4	discs, large homolog 4 (Drosophila)	PSD95|SAP-90|SAP90	17	17p13.1
DNAJC5		80331	DNAJC5	DnaJ (Hsp40) homolog, subfamily C, member 5	CLN4|CLN4B|CSP|DNAJC5A|NCL|mir-941-2|mir-941-3|mir-941-4|mir-941-5	20	20q13.33
DNM1		1759	DNM1	dynamin 1	DNM|EIEE31	9	9q34
DNM1L		10059	DNM1L	dynamin 1-like	DLP1|DRP1|DVLP|DYMPLE|EMPF|HDYNIV	12	12p11.21
DNM2		1785	DNM2	dynamin 2	CMT2M|CMTDI1|CMTDIB|DI-CMTB|DYN2|DYNII|LCCS5	19	19p13.2
DNPEP		23549	DNPEP	aspartyl aminopeptidase	ASPEP|DAP	2	2q35
DPP3		10072	DPP3	dipeptidyl-peptidase 3	DPPIII	11	11q13.2
DPYSL2		1808	DPYSL2	dihydropyrimidinase-like 2	CRMP-2|CRMP2|DHPRP2|DRP-2|DRP2|N2A3|ULIP-2|ULIP2	8	8p22-p21
DPYSL5		56896	DPYSL5	dihydropyrimidinase-like 5	CRAM|CRMP-5|CRMP5|Ulip6	2	2p23.3
DUSP3		1845	DUSP3	dual specificity phosphatase 3	VHR	17	17q21
DYNLL2		140735	DYNLL2	dynein, light chain, LC8-type 2	DNCL1B|Dlc2|RSPH22	17	17q22
ECH1		1891	ECH1	enoyl CoA hydratase 1, peroxisomal	HPXEL	19	19q13.1
EEF1A2		1917	EEF1A2	eukaryotic translation elongation factor 1 alpha 2	EEF1AL|EF-1-alpha-2|EF1A|EIEE33|HS1|MRD38|STN|STNL	20	20q13.3
EEF1G		1937	EEF1G	eukaryotic translation elongation factor 1 gamma	EF1G|GIG35	11	11q12.3
EEF2		1938	EEF2	eukaryotic translation elongation factor 2	EEF-2|EF-2|EF2|SCA26	19	19p13.3
EHD1		10938	EHD1	EH-domain containing 1	H-PAST|HPAST1|PAST|PAST1	11	11q13
EIF3A		8661	EIF3A	eukaryotic translation initiation factor 3, subunit A	EIF3|EIF3S10|P167|TIF32|eIF3-p170|eIF3-theta|p180|p185	10	10q26
EIF3B		8662	EIF3B	eukaryotic translation initiation factor 3, subunit B	EIF3-ETA|EIF3-P110|EIF3-P116|EIF3S9|PRT1	7	7p22.3
EIF3E		3646	EIF3E	eukaryotic translation initiation factor 3, subunit E	EIF3-P48|EIF3S6|INT6|eIF3-p46	8	8q22-q23
EIF3J		8669	EIF3J	eukaryotic translation initiation factor 3, subunit J	EIF3S1|eIF3-alpha|eIF3-p35	15	15q21.1
EIF4E		1977	EIF4E	eukaryotic translation initiation factor 4E	AUTS19|CBP|EIF4E1|EIF4EL1|EIF4F	4	4q23
EIF4H		7458	EIF4H	eukaryotic translation initiation factor 4H	WBSCR1|WSCR1|eIF-4H	7	7q11.23
ELAVL1		1994	ELAVL1	ELAV like RNA binding protein 1	ELAV1|HUR|Hua|MelG	19	19p13.2
ELAVL3		1995	ELAVL3	ELAV like neuron-specific RNA binding protein 3	HUC|HUCL|PLE21	19	19p13.2
ENO2		2026	ENO2	enolase 2 (gamma, neuronal)	HEL-S-279|NSE	12	12p13
EPDR1		54749	EPDR1	ependymin related 1	EPDR|MERP-1|MERP1|UCC1	7	7p14.1
EPHX2		2053	EPHX2	epoxide hydrolase 2, cytoplasmic	CEH|SEH	8	8p21
EPRS		2058	EPRS	glutamyl-prolyl-tRNA synthetase	EARS|GLUPRORS|PARS|PIG32|QARS|QPRS	1	1q41
ETFA		2108	ETFA	electron-transfer-flavoprotein, alpha polypeptide	EMA|GA2|MADD	15	15q23-q25
EXOC1		55763	EXOC1	exocyst complex component 1	BM-102|SEC3|SEC3L1|SEC3P	4	4q12
FAM49A		81553	FAM49A	family with sequence similarity 49, member A	-	2	2p24.2
FARSA		2193	FARSA	phenylalanyl-tRNA synthetase, alpha subunit	CML33|FARSL|FARSLA|FRSA|PheHA	19	19p13.2
FASN		2194	FASN	fatty acid synthase	FAS|OA-519|SDR27X1	17	17q25
FDPS		2224	FDPS	farnesyl diphosphate synthase	FPPS|FPS	1	1q22
FH		2271	FH	fumarate hydratase	FMRD|HLRCC|LRCC|MCL|MCUL1	1	1q42.1
FKBP4		2288	FKBP4	FK506 binding protein 4, 59kDa	FKBP51|FKBP52|FKBP59|HBI|Hsp56|PPIase|p52	12	12p13.33
FN3KRP		79672	FN3KRP	fructosamine 3 kinase related protein	FN3KL	17	17q25.3
FSCN1		6624	FSCN1	fascin actin-bundling protein 1	FAN1|HSN|SNL|p55	7	7p22
FXYD6		53826	FXYD6	FXYD domain containing ion transport regulator 6	-	11	11q23.3
G6PD		2539	G6PD	glucose-6-phosphate dehydrogenase	G6PD1	X	Xq28
GALK1		2584	GALK1	galactokinase 1	GALK|GK1|HEL-S-19	17	17q24
GANAB		23193	GANAB	glucosidase, alpha; neutral AB	G2AN|GLUII	11	11q12.3
GARS		2617	GARS	glycyl-tRNA synthetase	CMT2D|DSMAV|GlyRS|HMN5|SMAD1	7	7p15
GBP1		2633	GBP1	guanylate binding protein 1, interferon-inducible	-	1	1p22.2
GDI1		2664	GDI1	GDP dissociation inhibitor 1	1A|GDIL|MRX41|MRX48|OPHN2|RABGD1A|RABGDIA|XAP-4	X	Xq28
GDI2		2665	GDI2	GDP dissociation inhibitor 2	HEL-S-46e|RABGDIB	10	10p15
GFAP		2670	GFAP	glial fibrillary acidic protein	ALXDRD	17	17q21
GJA1		2697	GJA1	gap junction protein, alpha 1, 43kDa	AVSD3|CMDR|CX43|EKVP|GJAL|HLHS1|HSS|ODDD	6	6q22.31
GLO1		2739	GLO1	glyoxalase I	GLOD1|GLYI|HEL-S-74	6	6p21.3-p21.1
GLRX3		10539	GLRX3	glutaredoxin 3	GLRX4|GRX3|GRX4|PICOT|TXNL2|TXNL3	10	10q26
GLS		2744	GLS	glutaminase	AAD20|GAC|GAM|GLS1|KGA	2	2q32-q34
GLUD1		2746	GLUD1	glutamate dehydrogenase 1	GDH|GDH1|GLUD	10	10q23.3
GLUL		2752	GLUL	glutamate-ammonia ligase	GLNS|GS|PIG43|PIG59	1	1q31
GMDS		2762	GMDS	GDP-mannose 4,6-dehydratase	GMD|SDR3E1	6	6p25
GNAI1		2770	GNAI1	guanine nucleotide binding protein (G protein), alpha inhibiting activity polypeptide 1	Gi	7	7q21
GNAI2		2771	GNAI2	guanine nucleotide binding protein (G protein), alpha inhibiting activity polypeptide 2	GIP|GNAI2B|H_LUCA15.1|H_LUCA16.1	3	3p21.31
GNAI3		2773	GNAI3	guanine nucleotide binding protein (G protein), alpha inhibiting activity polypeptide 3	87U6|ARCND1	1	1p13
GNAQ		2776	GNAQ	guanine nucleotide binding protein (G protein), q polypeptide	CMC1|G-ALPHA-q|GAQ|SWS	9	9q21
GNAZ		2781	GNAZ	guanine nucleotide binding protein (G protein), alpha z polypeptide	-	22	22q11.22
GNB1		2782	GNB1	guanine nucleotide binding protein (G protein), beta polypeptide 1	-	1	1p36.33
GNB5		10681	GNB5	guanine nucleotide binding protein (G protein), beta 5	GB5	15	15q21.2
GPD1L		23171	GPD1L	glycerol-3-phosphate dehydrogenase 1-like	GPD1-L	3	3p22.3
GPD2		2820	GPD2	glycerol-3-phosphate dehydrogenase 2 (mitochondrial)	GDH2|GPDM|mGPDH	2	2q24.1
GPHN		10243	GPHN	gephyrin	GEPH|GPH|GPHRYN|HKPX1|MOCODC	14	14q23.3
GPM6B		2824	GPM6B	glycoprotein M6B	M6B	X	Xp22.2
GRB2		2885	GRB2	growth factor receptor-bound protein 2	ASH|EGFRBP-GRB2|Grb3-3|MST084|MSTP084|NCKAP2	17	17q24-q25
GSR		2936	GSR	glutathione reductase	HEL-75	8	8p21.1
GSTP1		2950	GSTP1	glutathione S-transferase pi 1	DFN7|FAEES3|GST3|GSTP|HEL-S-22|PI	11	11q13
GSTZ1		2954	GSTZ1	glutathione S-transferase zeta 1	GSTZ1-1|MAAI|MAI	14	14q24.3
GUK1		2987	GUK1	guanylate kinase 1	GMK	1	1q32-q41
GYG1		2992	GYG1	glycogenin 1	GSD15|GYG	3	3q24-q25.1
HAGH		3029	HAGH	hydroxyacylglutathione hydrolase	GLO2|GLX2|GLXII|HAGH1	16	16p13.3
HAPLN1		1404	HAPLN1	hyaluronan and proteoglycan link protein 1	CRT1|CRTL1	5	5q14.3
HARS		3035	HARS	histidyl-tRNA synthetase	HRS|USH3B	5	5q31.3
HDGF		3068	HDGF	hepatoma-derived growth factor	HMG1L2	1	1q23.1
HGS		9146	HGS	hepatocyte growth factor-regulated tyrosine kinase substrate	HRS	17	17q25
HIBADH		11112	HIBADH	3-hydroxyisobutyrate dehydrogenase	NS5ATP1	7	7p15.2
HINT1		3094	HINT1	histidine triad nucleotide binding protein 1	HINT|NMAN|PKCI-1|PRKCNH1	5	5q31.2
HIST2H2AC		8338	HIST2H2AC	histone cluster 2, H2ac	H2A|H2A-GL101|H2A/q|H2AFQ	1	1q21.2
HK1		3098	HK1	hexokinase 1	HK1-ta|HK1-tb|HK1-tc|HKD|HKI|HMSNR|HXK1	10	10q22
HMGB1		3146	HMGB1	high mobility group box 1	HMG1|HMG3|SBP-1	13	13q12
HMGCL		3155	HMGCL	3-hydroxymethyl-3-methylglutaryl-CoA lyase	HL	1	1p36.1-p35
HNRNPA1		3178	HNRNPA1	heterogeneous nuclear ribonucleoprotein A1	ALS19|ALS20|HNRPA1|HNRPA1L3|IBMPFD3|hnRNP A1|hnRNP-A1	12	12q13.1
HNRNPA2B1		3181	HNRNPA2B1	heterogeneous nuclear ribonucleoprotein A2/B1	HNRNPA2|HNRNPB1|HNRPA2|HNRPA2B1|HNRPB1|IBMPFD2|RNPA2|SNRPB1	7	7p15
HNRNPA3		220988	HNRNPA3	heterogeneous nuclear ribonucleoprotein A3	2610510D13Rik|D10S102|FBRNP|HNRPA3	2	2q31.2
HNRNPC		3183	HNRNPC	heterogeneous nuclear ribonucleoprotein C (C1/C2)	C1|C2|HNRNP|HNRPC|SNRPC	14	14q11.2
HNRNPD		3184	HNRNPD	heterogeneous nuclear ribonucleoprotein D (AU-rich element RNA binding protein 1, 37kDa)	AUF1|AUF1A|HNRPD|P37|hnRNPD0	4	4q21
HNRNPH1		3187	HNRNPH1	heterogeneous nuclear ribonucleoprotein H1 (H)	HNRPH|HNRPH1|hnRNPH	5	5q35.3
HNRNPK		3190	HNRNPK	heterogeneous nuclear ribonucleoprotein K	CSBP|HNRPK|TUNP	9	9q21.32-q21.33
HNRNPM		4670	HNRNPM	heterogeneous nuclear ribonucleoprotein M	CEAR|HNRNPM4|HNRPM|HNRPM4|HTGR1|NAGR1|hnRNP M	19	19p13.2
HNRNPU		3192	HNRNPU	heterogeneous nuclear ribonucleoprotein U (scaffold attachment factor A)	HNRPU|SAF-A|SAFA|U21.1|hnRNP U	1	1q44
HOMER3		9454	HOMER3	homer scaffolding protein 3	HOMER-3|VESL3	19	19p13.11
HPRT1		3251	HPRT1	hypoxanthine phosphoribosyltransferase 1	HGPRT|HPRT	X	Xq26.1
HRG		3273	HRG	histidine-rich glycoprotein	HPRG|HRGP|THPH11	3	3q27
HSD17B12		51144	HSD17B12	hydroxysteroid (17-beta) dehydrogenase 12	KAR|SDR12C1	11	11p11.2
HSD17B8		7923	HSD17B8	hydroxysteroid (17-beta) dehydrogenase 8	D6S2245E|FABG|FABGL|H2-KE6|HKE6|KE6|RING2|SDR30C1|dJ1033B10.9	6	6p21.3
HSP90AB1		3326	HSP90AB1	heat shock protein 90kDa alpha (cytosolic), class B member 1	D6S182|HSP84|HSP90B|HSPC2|HSPCB	6	6p12
HSPA1A		3303	HSPA1A	heat shock 70kDa protein 1A	HEL-S-103|HSP70-1|HSP70-1A|HSP70.1|HSP70I|HSP72|HSPA1	6	6p21.3
HSPA2		3306	HSPA2	heat shock 70kDa protein 2	HSP70-2|HSP70-3	14	14q24.1
HSPA4		3308	HSPA4	heat shock 70kDa protein 4	APG-2|HEL-S-5a|HS24/P52|HSPH2|RY|hsp70|hsp70RY	5	5q31.1
HSPA4L		22824	HSPA4L	heat shock 70kDa protein 4-like	APG-1|HSPH3|Osp94	4	4q28
HSPA8		3312	HSPA8	heat shock 70kDa protein 8	HEL-33|HEL-S-72p|HSC54|HSC70|HSC71|HSP71|HSP73|HSPA10|LAP-1|LAP1|NIP71	11	11q24.1
HSPA9		3313	HSPA9	heat shock 70kDa protein 9 (mortalin)	CRP40|CSA|GRP-75|GRP75|HEL-S-124m|HSPA9B|MOT|MOT2|MTHSP75|PBP74	5	5q31.1
HSPH1		10808	HSPH1	heat shock 105kDa/110kDa protein 1	HSP105|HSP105A|HSP105B|NY-CO-25	13	13q12.3
HUWE1		10075	HUWE1	HECT, UBA and WWE domain containing 1, E3 ubiquitin protein ligase	ARF-BP1|HECTH9|HSPC272|Ib772|LASU1|MULE|URE-B1|UREB1	X	Xp11.22
IARS2		55699	IARS2	isoleucyl-tRNA synthetase 2, mitochondrial	CAGSSS|ILERS	1	1q41
IDH1		3417	IDH1	isocitrate dehydrogenase 1 (NADP+), soluble	HEL-216|HEL-S-26|IDCD|IDH|IDP|IDPC|PICD	2	2q33.3
IDH3G		3421	IDH3G	isocitrate dehydrogenase 3 (NAD+) gamma	H-IDHG	X	Xq28
IGSF8		93185	IGSF8	immunoglobulin superfamily, member 8	CD316|CD81P3|EWI-2|EWI2|KCT-4|LIR-D1|PGRL	1	1q23.1
ILF2		3608	ILF2	interleukin enhancer binding factor 2	NF45|PRO3063	1	1q21.3
IMPA1		3612	IMPA1	inositol(myo)-1(or 4)-monophosphatase 1	IMP|IMPA	8	8q21.13-q21.3
INA		9118	INA	internexin neuronal intermediate filament protein, alpha	NEF5|NF-66|TXBP-1	10	10q24.33
INMT		11185	INMT	indolethylamine N-methyltransferase	TEMT	7	7p14.3
INPP1		3628	INPP1	inositol polyphosphate-1-phosphatase	-	2	2q32
INPP5A		3632	INPP5A	inositol polyphosphate-5-phosphatase, 40kDa	5PTASE	10	10q26.3
ISOC1		51015	ISOC1	isochorismatase domain containing 1	CGI-111	5	5q22.1-q33.3
ITPR1		3708	ITPR1	inositol 1,4,5-trisphosphate receptor, type 1	ACV|CLA4|INSP3R1|IP3R|IP3R1|PPP1R94|SCA15|SCA16|SCA29	3	3p26.1
ITPR3		3710	ITPR3	inositol 1,4,5-trisphosphate receptor, type 3	IP3R|IP3R3	6	6p21
IVD		3712	IVD	isovaleryl-CoA dehydrogenase	ACAD2	15	15q14-q15
KARS		3735	KARS	lysyl-tRNA synthetase	CMTRIB|DFNB89|KARS1|KARS2|KRS	16	16q23.1
KCTD12		115207	KCTD12	potassium channel tetramerization domain containing 12	C13orf2|PFET1|PFETIN	13	13q22.3
KHDRBS1		10657	KHDRBS1	KH domain containing, RNA binding, signal transduction associated 1	Sam68|p62|p68	1	1p32
KHSRP		8570	KHSRP	KH-type splicing regulatory protein	FBP2|FUBP2|KSRP	19	19p13.3
KIF5C		3800	KIF5C	kinesin family member 5C	CDCBM2|KINN|NKHC|NKHC-2|NKHC2	2	2q23.1
KRAS		3845	KRAS	Kirsten rat sarcoma viral oncogene homolog	C-K-RAS|CFC2|K-RAS2A|K-RAS2B|K-RAS4A|K-RAS4B|KI-RAS|KRAS1|KRAS2|NS|NS3|RASK2	12	12p12.1
KTN1		3895	KTN1	kinectin 1 (kinesin receptor)	CG1|KNT|MU-RMS-40.19	14	14q22.1
L1CAM		3897	L1CAM	L1 cell adhesion molecule	CAML1|CD171|HSAS|HSAS1|MASA|MIC5|N-CAM-L1|N-CAML1|NCAM-L1|S10|SPG1	X	Xq28
LANCL1		10314	LANCL1	LanC lantibiotic synthetase component C-like 1 (bacterial)	GPR69A|p40	2	2q34
LAP3		51056	LAP3	leucine aminopeptidase 3	HEL-S-106|LAP|LAPEP|PEPS	4	4p15.32
LGALSL		29094	LGALSL	lectin, galactoside-binding-like	GRP|HSPC159	2	2p14
LMNB1		4001	LMNB1	lamin B1	ADLD|LMN|LMN2|LMNB	5	5q23.2
LMNB2		84823	LMNB2	lamin B2	LAMB2|LMN2	19	19p13.3
LRPAP1		4043	LRPAP1	low density lipoprotein receptor-related protein associated protein 1	A2MRAP|A2RAP|HBP44|MRAP|MYP23|RAP|alpha-2-MRAP	4	4p16.3
LRPPRC		10128	LRPPRC	leucine-rich pentatricopeptide repeat containing	CLONE-23970|GP130|LRP130|LSFC	2	2p21
LSM8		51691	LSM8	LSM8 homolog, U6 small nuclear RNA associated	NAA38	7	7q31.31
MACF1		23499	MACF1	microtubule-actin crosslinking factor 1	ABP620|ACF7|MACF|OFC4	1	1p32-p31
MAG		4099	MAG	myelin associated glycoprotein	GMA|S-MAG|SIGLEC-4A|SIGLEC4A	19	19q13.1
MAN2C1		4123	MAN2C1	mannosidase, alpha, class 2C, member 1	MAN6A8|MANA|MANA1	15	15q24.2
MANF		7873	MANF	mesencephalic astrocyte-derived neurotrophic factor	ARMET|ARP	3	3p21.1
MAOB		4129	MAOB	monoamine oxidase B	-	X	Xp11.23
MAP1A		4130	MAP1A	microtubule-associated protein 1A	MAP1L|MTAP1A	15	15q15.3
MAP1B		4131	MAP1B	microtubule-associated protein 1B	FUTSCH|MAP5|PPP1R102	5	5q13
MAP1LC3A		84557	MAP1LC3A	microtubule-associated protein 1 light chain 3 alpha	ATG8E|LC3|LC3A|MAP1ALC3|MAP1BLC3	20	20q11.22
MAP1LC3B		81631	MAP1LC3B	microtubule-associated protein 1 light chain 3 beta	ATG8F|LC3B|MAP1A/1BLC3|MAP1LC3B-a	16	16q24.2
MAP2		4133	MAP2	microtubule-associated protein 2	MAP2A|MAP2B|MAP2C	2	2q34-q35
MAP2K1		5604	MAP2K1	mitogen-activated protein kinase kinase 1	CFC3|MAPKK1|MEK1|MKK1|PRKMK1	15	15q22.1-q22.33
MAP2K2		5605	MAP2K2	mitogen-activated protein kinase kinase 2	CFC4|MAPKK2|MEK2|MKK2|PRKMK2	19	19p13.3
MAP4		4134	MAP4	microtubule-associated protein 4	-	3	3p21
MAPRE3		22924	MAPRE3	microtubule-associated protein, RP/EB family, member 3	EB3|EBF3|EBF3-S|RP3	2	2p23.3-p23.1
MAPT		4137	MAPT	microtubule-associated protein tau	DDPAC|FTDP-17|MAPTL|MSTD|MTBT1|MTBT2|PPND|PPP1R103|TAU	17	17q21.1
MATR3		9782	MATR3	matrin 3	ALS21|MPD2|VCPDM	5	5q31.2
MDH2		4191	MDH2	malate dehydrogenase 2, NAD (mitochondrial)	M-MDH|MDH|MGC:3559|MOR1	7	7cen-q22
MGLL		11343	MGLL	monoglyceride lipase	HU-K5|HUK5|MAGL|MGL	3	3q21.3
MIF		4282	MIF	macrophage migration inhibitory factor (glycosylation-inhibiting factor)	GIF|GLIF|MMIF	22	22q11.23
MSN		4478	MSN	moesin	HEL70	X	Xq11.1
MVP		9961	MVP	major vault protein	LRP|VAULT1	16	16p11.2
MYH14		79784	MYH14	myosin, heavy chain 14, non-muscle	DFNA4|DFNA4A|FP17425|MHC16|MYH17|NMHC II-C|NMHC-II-C|PNMHH|myosin	19	19q13.33
NAPA		8775	NAPA	N-ethylmaleimide-sensitive factor attachment protein, alpha	SNAPA	19	19q13.33
NARS		4677	NARS	asparaginyl-tRNA synthetase	ASNRS|NARS1	18	18q21.31
NCAM1		4684	NCAM1	neural cell adhesion molecule 1	CD56|MSK39|NCAM	11	11q23.1
NDRG1		10397	NDRG1	N-myc downstream regulated 1	CAP43|CMT4D|DRG-1|DRG1|GC4|HMSNL|NDR1|NMSL|PROXY1|RIT42|RTP|TARG1|TDD5	8	8q24.3
NDRG2		57447	NDRG2	NDRG family member 2	SYLD	14	14q11.2
NDUFA10		4705	NDUFA10	NADH dehydrogenase (ubiquinone) 1 alpha subcomplex, 10, 42kDa	CI-42KD|CI-42k	2	2q37.3
NDUFA12		55967	NDUFA12	NADH dehydrogenase (ubiquinone) 1 alpha subcomplex, 12	B17.2|DAP13	12	12q22
NDUFA6		4700	NDUFA6	NADH dehydrogenase (ubiquinone) 1 alpha subcomplex, 6, 14kDa	B14|CI-B14|LYRM6|NADHB14	22	22q13.2
NDUFA9		4704	NDUFA9	NADH dehydrogenase (ubiquinone) 1 alpha subcomplex, 9, 39kDa	CC6|CI-39k|CI39k|NDUFS2L|SDR22E1	12	12p13.3
NDUFB10		4716	NDUFB10	NADH dehydrogenase (ubiquinone) 1 beta subcomplex, 10, 22kDa	PDSW	16	16p13.3
NDUFB6		4712	NDUFB6	NADH dehydrogenase (ubiquinone) 1 beta subcomplex, 6, 17kDa	B17|CI	9	9p21.1
NDUFB9		4715	NDUFB9	NADH dehydrogenase (ubiquinone) 1 beta subcomplex, 9, 22kDa	B22|CI-B22|LYRM3|UQOR22	8	8q13.3
NDUFS1		4719	NDUFS1	NADH dehydrogenase (ubiquinone) Fe-S protein 1, 75kDa (NADH-coenzyme Q reductase)	CI-75Kd|CI-75k|PRO1304	2	2q33-q34
NDUFS2		4720	NDUFS2	NADH dehydrogenase (ubiquinone) Fe-S protein 2, 49kDa (NADH-coenzyme Q reductase)	CI-49	1	1q23
NDUFS7		374291	NDUFS7	NADH dehydrogenase (ubiquinone) Fe-S protein 7, 20kDa (NADH-coenzyme Q reductase)	CI-20|CI-20KD|MY017|PSST	19	19p13.3
NDUFV1		4723	NDUFV1	NADH dehydrogenase (ubiquinone) flavoprotein 1, 51kDa	CI-51K|CI51KD|UQOR1	11	11q13
NDUFV2		4729	NDUFV2	NADH dehydrogenase (ubiquinone) flavoprotein 2, 24kDa	CI-24k	18	18p11.22
NECAP1		25977	NECAP1	NECAP endocytosis associated 1	EIEE21	12	12p13.31
NEFH		4744	NEFH	neurofilament, heavy polypeptide	NFH	22	22q12.2
NEFL		4747	NEFL	neurofilament, light polypeptide	CMT1F|CMT2E|NF-L|NF68|NFL|PPP1R110	8	8p21
NEFM		4741	NEFM	neurofilament, medium polypeptide	NEF3|NF-M|NFM	8	8p21
NEGR1		257194	NEGR1	neuronal growth regulator 1	DMML2433|IGLON4|KILON|Ntra	1	1p31.1
NFASC		23114	NFASC	neurofascin	NF|NRCAML	1	1q32.1
NIPSNAP3B		55335	NIPSNAP3B	nipsnap homolog 3B (C. elegans)	FP944|NIPSNAP3|SNAP1	9	9q31.1
NME3		4832	NME3	NME/NM23 nucleoside diphosphate kinase 3	DR-nm23|NDPK-C|NDPKC|NM23-H3|NM23H3|c371H6.2	16	16q13.3
NNT		23530	NNT	nicotinamide nucleotide transhydrogenase	GCCD4	5	5p12
NPEPPS		9520	NPEPPS	aminopeptidase puromycin sensitive	AAP-S|MP100|PSA	17	17q21
NPTN		27020	NPTN	neuroplastin	GP55|GP65|SDFR1|SDR1|np55|np65	15	15q22
NQO1		1728	NQO1	NAD(P)H dehydrogenase, quinone 1	DHQU|DIA4|DTD|NMOR1|NMORI|QR1	16	16q22.1
NRCAM		4897	NRCAM	neuronal cell adhesion molecule	-	7	7q31
NSF		4905	NSF	N-ethylmaleimide-sensitive factor	SKD2	17	17q21
OCIAD1		54940	OCIAD1	OCIA domain containing 1	ASRIJ|OCIA|TPA018	4	4p11
OGDH		4967	OGDH	oxoglutarate (alpha-ketoglutarate) dehydrogenase (lipoamide)	AKGDH|E1k|OGDC	7	7p14-p13
OSGEP		55644	OSGEP	O-sialoglycoprotein endopeptidase	GCPL1|KAE1|OSGEP1|PRSMG1	14	14q11.2
OTUB1		55611	OTUB1	OTU deubiquitinase, ubiquitin aldehyde binding 1	HSPC263|OTB1|OTU1	11	11q13.1
P4HB		5034	P4HB	prolyl 4-hydroxylase, beta polypeptide	CLCRP1|DSI|ERBA2L|GIT|P4Hbeta|PDI|PDIA1|PHDB|PO4DB|PO4HB|PROHB	17	17q25
PACSIN1		29993	PACSIN1	protein kinase C and casein kinase substrate in neurons 1	SDPI	6	6p21.3
PAFAH1B1		5048	PAFAH1B1	platelet-activating factor acetylhydrolase 1b, regulatory subunit 1 (45kDa)	LIS1|LIS2|MDCR|MDS|PAFAH	17	17p13.3
PAFAH1B2		5049	PAFAH1B2	platelet-activating factor acetylhydrolase 1b, catalytic subunit 2 (30kDa)	HEL-S-303	11	11q23
PAFAH1B3		5050	PAFAH1B3	platelet-activating factor acetylhydrolase 1b, catalytic subunit 3 (29kDa)	PAFAHG	19	19q13.1
PARK7		11315	PARK7	parkinson protein 7	DJ-1|DJ1|HEL-S-67p	1	1p36.23
PCBP1		5093	PCBP1	poly(rC) binding protein 1	HEL-S-85|HNRPE1|HNRPX|hnRNP-E1|hnRNP-X	2	2p13-p12
PCBP2		5094	PCBP2	poly(rC) binding protein 2	HNRNPE2|HNRPE2|hnRNP-E2	12	12q13.13
PCYOX1		51449	PCYOX1	prenylcysteine oxidase 1	PCL1	2	2p13.3
PDHB		5162	PDHB	pyruvate dehydrogenase (lipoamide) beta	PDHBD|PDHE1-B|PHE1B	3	3p21.1-p14.2
PDHX		8050	PDHX	pyruvate dehydrogenase complex, component X	DLDBP|E3BP|OPDX|PDX1|proX	11	11p13
PEBP1		5037	PEBP1	phosphatidylethanolamine binding protein 1	HCNP|HCNPpp|HEL-210|HEL-S-34|PBP|PEBP|PEBP-1|RKIP	12	12q24.23
PFKL		5211	PFKL	phosphofructokinase, liver	ATP-PFK|PFK-B|PFK-L	21	21q22.3
PGAM1		5223	PGAM1	phosphoglycerate mutase 1 (brain)	HEL-S-35|PGAM-B|PGAMA	10	10q25.3
PGAM5		192111	PGAM5	phosphoglycerate mutase family member 5	BXLBV68	12	12q24.33
PGLS		25796	PGLS	6-phosphogluconolactonase	6PGL	19	19p13.2
PGM1		5236	PGM1	phosphoglucomutase 1	CDG1T|GSD14	1	1p31
PHB		5245	PHB	prohibitin	HEL-215|HEL-S-54e|PHB1	17	17q21
PHB2		11331	PHB2	prohibitin 2	BAP|BCAP37|Bap37|PNAS-141|REA|hBAP|p22	12	12p13
PHYHIP		9796	PHYHIP	phytanoyl-CoA 2-hydroxylase interacting protein	DYRK1AP3|PAHX-AP|PAHXAP1	8	8p21.3
PI4KA		5297	PI4KA	phosphatidylinositol 4-kinase, catalytic, alpha	PI4K-ALPHA|PIK4CA|pi4K230	22	22q11.21
PICALM		8301	PICALM	phosphatidylinositol binding clathrin assembly protein	CALM|CLTH|LAP	11	11q14
PIN1		5300	PIN1	peptidylprolyl cis/trans isomerase, NIMA-interacting 1	DOD|UBL5	19	19p13
PITHD1		57095	PITHD1	PITH (C-terminal proteasome-interacting domain of thioredoxin-like) domain containing 1	C1orf128|HT014|TXNL1CL	1	1p36.11
PITPNA		5306	PITPNA	phosphatidylinositol transfer protein, alpha	HEL-S-36|PI-TPalpha|PITPN|VIB1A	17	17p13.3
PITPNM1		9600	PITPNM1	phosphatidylinositol transfer protein, membrane-associated 1	DRES9|NIR2|PITPNM|RDGB|RDGB1|RDGBA|RDGBA1|Rd9	11	11q13
PKM		5315	PKM	pyruvate kinase, muscle	CTHBP|HEL-S-30|OIP3|PK3|PKM2|TCB|THBP1	15	15q22
PLEC		5339	PLEC	plectin	EBS1|EBSO|HD1|LGMD2Q|PCN|PLEC1|PLEC1b|PLTN	8	8q24
PON1		5444	PON1	paraoxonase 1	ESA|MVCD5|PON	7	7q21.3
PON2		5445	PON2	paraoxonase 2	-	7	7q21.3
PPA1		5464	PPA1	pyrophosphatase (inorganic) 1	HEL-S-66p|IOPPP|PP|PP1|SID6-8061	10	10q11.1-q24
PPME1		51400	PPME1	protein phosphatase methylesterase 1	PME-1	11	11q13.4
PPP1CA		5499	PPP1CA	protein phosphatase 1, catalytic subunit, alpha isozyme	PP-1A|PP1A|PP1alpha|PPP1A	11	11q13
PPP1R7		5510	PPP1R7	protein phosphatase 1, regulatory subunit 7	SDS22	2	2q37.3
PPP2R5C		5527	PPP2R5C	protein phosphatase 2, regulatory subunit B', gamma	B56G|PR61G	14	14q32.31
PPP3CA		5530	PPP3CA	protein phosphatase 3, catalytic subunit, alpha isozyme	CALN|CALNA|CALNA1|CCN1|CNA1|PPP2B	4	4q24
PRDX3		10935	PRDX3	peroxiredoxin 3	AOP-1|AOP1|HBC189|MER5|PRO1748|SP-22|prx-III	10	10q25-q26
PRDX5		25824	PRDX5	peroxiredoxin 5	ACR1|AOEB166|B166|HEL-S-55|PLP|PMP20|PRDX6|PRXV|SBBI10|prx-V	11	11q13
PRKAR2A		5576	PRKAR2A	protein kinase, cAMP-dependent, regulatory, type II, alpha	PKR2|PRKAR2	3	3p21.3-p21.2
PRKCSH		5589	PRKCSH	protein kinase C substrate 80K-H	AGE-R2|G19P1|PCLD|PKCSH|PLD1	19	19p13.2
PSAT1		29968	PSAT1	phosphoserine aminotransferase 1	EPIP|NLS2|PSA|PSAT|PSATD	9	9q21.2
PSD3		23362	PSD3	pleckstrin and Sec7 domain containing 3	EFA6D|EFA6R|HCA67	8	8p21.3
PSIP1		11168	PSIP1	PC4 and SFRS1 interacting protein 1	DFS70|LEDGF|PAIP|PSIP2|p52|p75	9	9p22.3
PSMC1		5700	PSMC1	proteasome (prosome, macropain) 26S subunit, ATPase, 1	P26S4|S4|p56	14	14q32.11
PSMD1		5707	PSMD1	proteasome (prosome, macropain) 26S subunit, non-ATPase, 1	P112|Rpn2|S1	2	2q37.1
PSMD12		5718	PSMD12	proteasome (prosome, macropain) 26S subunit, non-ATPase, 12	Rpn5|p55	17	17q24.2
PSMD13		5719	PSMD13	proteasome (prosome, macropain) 26S subunit, non-ATPase, 13	HSPC027|Rpn9|S11|p40.5	11	11p15.5
PSMD2		5708	PSMD2	proteasome (prosome, macropain) 26S subunit, non-ATPase, 2	P97|RPN1|S2|TRAP2	3	3q27.1
PSMD3		5709	PSMD3	proteasome (prosome, macropain) 26S subunit, non-ATPase, 3	P58|RPN3|S3|TSTA2	17	17q21.1
PSMD5		5711	PSMD5	proteasome (prosome, macropain) 26S subunit, non-ATPase, 5	S5B	9	9q33.2
PTGR2		145482	PTGR2	prostaglandin reductase 2	HEL-S-298|PGR2|ZADH1	14	14q24.3
PTPRZ1		5803	PTPRZ1	protein tyrosine phosphatase, receptor-type, Z polypeptide 1	HPTPZ|HPTPzeta|PTP-ZETA|PTP18|PTPRZ|PTPZ|R-PTP-zeta-2|RPTPB|RPTPbeta|phosphacan	7	7q31.3
PVALB		5816	PVALB	parvalbumin	D22S749	22	22q13.1
PYGB		5834	PYGB	phosphorylase, glycogen; brain	GPBB	20	20p11.21
PYGL		5836	PYGL	phosphorylase, glycogen, liver	GSD6	14	14q21-q22
PYGM		5837	PYGM	phosphorylase, glycogen, muscle	-	11	11q12-q13.2
RAB10		10890	RAB10	RAB10, member RAS oncogene family	-	2	2p23.3
RAB11B		9230	RAB11B	RAB11B, member RAS oncogene family	H-YPT3	19	19p13.2
RAB1A		5861	RAB1A	RAB1A, member RAS oncogene family	RAB1|YPT1	2	2p14
RAB2A		5862	RAB2A	RAB2A, member RAS oncogene family	LHX|RAB2	8	8q12.1
RAB3C		115827	RAB3C	RAB3C, member RAS oncogene family	-	5	5q13
RAB6A		5870	RAB6A	RAB6A, member RAS oncogene family	RAB6	11	11q13.3
RAB7A		7879	RAB7A	RAB7A, member RAS oncogene family	PRO2706|RAB7	3	3q21.3
RABGGTB		5876	RABGGTB	Rab geranylgeranyltransferase, beta subunit	GGTB	1	1p31
RAD23B		5887	RAD23B	RAD23 homolog B, nucleotide excision repair protein	HHR23B|HR23B|P58	9	9q31.2
RALA		5898	RALA	v-ral simian leukemia viral oncogene homolog A (ras related)	RAL	7	7p15-p13
RAP1GDS1		5910	RAP1GDS1	RAP1, GTP-GDP dissociation stimulator 1	GDS1|SmgGDS	4	4q23-q25
RBMX		27316	RBMX	RNA binding motif protein, X-linked	HNRNPG|HNRPG|RBMXP1|RBMXRT|RNMX|hnRNP-G	X	Xq26.3
RGN		9104	RGN	regucalcin	GNL|HEL-S-41|RC|SMP30	X	Xp11.3
RHOA		387	RHOA	ras homolog family member A	ARH12|ARHA|RHO12|RHOH12	3	3p21.3
RPL12		6136	RPL12	ribosomal protein L12	L12	9	9q34
RPRD1B		58490	RPRD1B	regulation of nuclear pre-mRNA domain containing 1B	C20orf77|CREPT|NET60|dJ1057B20.2	20	20q11.23
RPS19		6223	RPS19	ribosomal protein S19	DBA|DBA1|S19	19	19q13.2
RPS2		6187	RPS2	ribosomal protein S2	LLREP3|S2	16	16p13.3
RPS3A		6189	RPS3A	ribosomal protein S3A	FTE1|MFTL|S3A	4	4q31.2-q31.3
RPS4X		6191	RPS4X	ribosomal protein S4, X-linked	CCG2|DXS306|RPS4|S4|SCAR|SCR10	X	Xq13.1
RRAS		6237	RRAS	related RAS viral (r-ras) oncogene homolog	-	19	19q13.33
RTCA		8634	RTCA	RNA 3'-terminal phosphate cyclase	RPC|RTC1|RTCD1	1	1p21.2
RTCB		51493	RTCB	RNA 2',3'-cyclic phosphate and 5'-OH ligase	C22orf28|DJ149A16.6|FAAP|HSPC117	22	22q12
RTN1		6252	RTN1	reticulon 1	NSP	14	14q23.1
RTN4		57142	RTN4	reticulon 4	ASY|NI220/250|NOGO|NOGO-A|NOGOC|NSP|NSP-CL|Nbla00271|Nbla10545|Nogo-B|Nogo-C|RTN-X|RTN4-A|RTN4-B1|RTN4-B2|RTN4-C	2	2p16.3
S100A14		57402	S100A14	S100 calcium binding protein A14	BCMP84|S100A15	1	1q21.3
SAE1		10055	SAE1	SUMO1 activating enzyme subunit 1	AOS1|HSPC140|SUA1|UBLE1A	19	19q13.32
SARS		6301	SARS	seryl-tRNA synthetase	SERRS|SERS	1	1p13.3
SCCPDH		51097	SCCPDH	saccharopine dehydrogenase (putative)	CGI-49|NET11	1	1q44
SCP2		6342	SCP2	sterol carrier protein 2	NLTP|NSL-TP|SCP-2|SCP-CHI|SCP-X|SCPX	1	1p32
SCRN1		9805	SCRN1	secernin 1	SES1	7	7p14.3
SDHA		6389	SDHA	succinate dehydrogenase complex, subunit A, flavoprotein (Fp)	CMD1GG|FP|PGL5|SDH1|SDH2|SDHF	5	5p15
SDHB		6390	SDHB	succinate dehydrogenase complex, subunit B, iron sulfur (Ip)	CWS2|IP|PGL4|SDH|SDH1|SDH2|SDHIP	1	1p36.1-p35
SEC22B		9554	SEC22B	SEC22 vesicle trafficking protein homolog B (S. cerevisiae) (gene/pseudogene)	ERS-24|SEC22L1	1	1q21.1
SEPT2		4735	SEPT2	septin 2	DIFF6|NEDD-5|NEDD5|Pnutl3|hNedd5	2	2q37
SEPT3		55964	SEPT3	septin 3	SEP3|bK250D10.3	22	22q13.2
SEPT4		5414	SEPT4	septin 4	ARTS|BRADEION|CE5B3|H5|MART|PNUTL2|SEP4|hCDCREL-2|hucep-7	17	17q22
SEPT5		5413	SEPT5	septin 5	CDCREL|CDCREL-1|CDCREL1|H5|HCDCREL-1|PNUTL1	22	22q11.21
SEPT6		23157	SEPT6	septin 6	SEP2|SEPT2	X	Xq24
SEPT7		989	SEPT7	septin 7	CDC10|CDC3|NBLA02942|SEPT7A	7	7p14.2
SEPT8		23176	SEPT8	septin 8	SEP2	5	5q31
SET		6418	SET	SET nuclear proto-oncogene	2PP2A|I2PP2A|IGAAD|IPP2A2|PHAPII|TAF-I|TAF-IBETA	9	9q34
SGTA		6449	SGTA	small glutamine-rich tetratricopeptide repeat (TPR)-containing, alpha	SGT|alphaSGT|hSGT	19	19p13
SH3GL2		6456	SH3GL2	SH3-domain GRB2-like 2	CNSA2|EEN-B1|SH3D2A|SH3P4	9	9p22
SH3GLB2		56904	SH3GLB2	SH3-domain GRB2-like endophilin B2	PP6569|PP9455|RRIG1	9	9q34
SLC12A5		57468	SLC12A5	solute carrier family 12 (potassium/chloride transporter), member 5	KCC2	20	20q13.12
SLC17A7		57030	SLC17A7	solute carrier family 17 (vesicular glutamate transporter), member 7	BNPI|VGLUT1	19	19q13
SLC1A2		6506	SLC1A2	solute carrier family 1 (glial high affinity glutamate transporter), member 2	EAAT2|GLT-1|HBGT	11	11p13-p12
SLC1A6		6511	SLC1A6	solute carrier family 1 (high affinity aspartate/glutamate transporter), member 6	EAAT4	19	19p13.12
SLC25A11		8402	SLC25A11	solute carrier family 25 (mitochondrial carrier; oxoglutarate carrier), member 11	OGC|SLC20A4	17	17p13.3
SLC25A22		79751	SLC25A22	solute carrier family 25 (mitochondrial carrier: glutamate), member 22	EIEE3|GC1|NET44	11	11p15.5
SLC25A3		5250	SLC25A3	solute carrier family 25 (mitochondrial carrier; phosphate carrier), member 3	OK/SW-cl.48|PHC|PTP	12	12q23
SLC25A4		291	SLC25A4	solute carrier family 25 (mitochondrial carrier; adenine nucleotide translocator), member 4	AAC1|ANT|ANT 1|ANT1|MTDPS12|PEO2|PEO3|T1	4	4q35
SLC25A5		292	SLC25A5	solute carrier family 25 (mitochondrial carrier; adenine nucleotide translocator), member 5	2F1|AAC2|ANT2|T2|T3	X	Xq24
SLC2A3		6515	SLC2A3	solute carrier family 2 (facilitated glucose transporter), member 3	GLUT3	12	12p13.3
SLC4A10		57282	SLC4A10	solute carrier family 4, sodium bicarbonate transporter, member 10	NBCn2|NCBE	2	2q24.2
SNAP25		6616	SNAP25	synaptosomal-associated protein, 25kDa	CMS18|RIC-4|RIC4|SEC9|SNAP|SNAP-25|bA416N4.2|dJ1068F16.2	20	20p12-p11.2
SNAP91		9892	SNAP91	synaptosomal-associated protein, 91kDa	AP180|CALM	6	6q14.2
SNCB		6620	SNCB	synuclein, beta	-	5	5q35
SNRNP200		23020	SNRNP200	small nuclear ribonucleoprotein 200kDa (U5)	ASCC3L1|BRR2|HELIC2|RP33|U5-200KD	2	2q11.2
SNX2		6643	SNX2	sorting nexin 2	TRG-9	5	5q23
SPAG8		26206	SPAG8	sperm associated antigen 8	BS-84|CILD28|CT142|HSD-1|SMP1|SPAG3|hSMP-1	9	9p13.3
SPTAN1		6709	SPTAN1	spectrin, alpha, non-erythrocytic 1	EIEE5|NEAS|SPTA2	9	9q34.11
SPTBN1		6711	SPTBN1	spectrin, beta, non-erythrocytic 1	ELF|HEL102|SPTB2|betaSpII	2	2p21
SRM		6723	SRM	spermidine synthase	PAPT|SPDSY|SPS1|SRML1	1	1p36-p22
SRSF7		6432	SRSF7	serine/arginine-rich splicing factor 7	9G8|AAG3|SFRS7	2	2p22.1
STIP1		10963	STIP1	stress-induced phosphoprotein 1	HEL-S-94n|HOP|IEF-SSP-3521|P60|STI1|STI1L	11	11q13
STRAP		11171	STRAP	serine/threonine kinase receptor associated protein	MAWD|PT-WD|UNRIP	12	12p12.3
STX12		23673	STX12	syntaxin 12	STX13|STX14	1	1p35.3
STX1A		6804	STX1A	syntaxin 1A (brain)	HPC-1|P35-1|STX1|SYN1A	7	7q11.23
STXBP1		6812	STXBP1	syntaxin binding protein 1	MUNC18-1|NSEC1|P67|RBSEC1|UNC18	9	9q34.1
STXBP5		134957	STXBP5	syntaxin binding protein 5 (tomosyn)	LGL3|LLGL3|Nbla04300	6	6q24.3
SV2A		9900	SV2A	synaptic vesicle glycoprotein 2A	SV2	1	1q21.2
SYN1		6853	SYN1	synapsin I	SYN1a|SYN1b|SYNI	X	Xp11.23
SYN2		6854	SYN2	synapsin II	SYNII	3	3p25
SYNJ1		8867	SYNJ1	synaptojanin 1	INPP5G|PARK20	21	21q22.2
SYP		6855	SYP	synaptophysin	MRX96|MRXSYP	X	Xp11.23-p11.22
SYT1		6857	SYT1	synaptotagmin I	P65|SVP65|SYT	12	12cen-q21
TARDBP		23435	TARDBP	TAR DNA binding protein	ALS10|TDP-43	1	1p36.22
TBCD		6904	TBCD	tubulin folding cofactor D	SSD-1|tfcD	17	17q25.3
TCEA1		6917	TCEA1	transcription elongation factor A (SII), 1	GTF2S|SII|TCEA|TF2S|TFIIS	8	8q11.2
TCP1		6950	TCP1	t-complex 1	CCT-alpha|CCT1|CCTa|D6S230E|TCP-1-alpha	6	6q25.3-q26
THOC5		8563	THOC5	THO complex 5	C22orf19|Fmip|PK1.3|fSAP79	22	22q12.2
TIPRL		261726	TIPRL	TOR signaling pathway regulator	TIP|TIP41	1	1q23.2
TMED9		54732	TMED9	transmembrane emp24 protein transport domain containing 9	GMP25|HSGP25L2G|p25	5	5q35.3
TNC		3371	TNC	tenascin C	150-225|DFNA56|GMEM|GP|HXB|JI|TN|TN-C	9	9q33
TNR		7143	TNR	tenascin R	TN-R	1	1q24
TPD52		7163	TPD52	tumor protein D52	D52|N8L|PC-1|PrLZ|hD52	8	8q21.13
TPI1		7167	TPI1	triosephosphate isomerase 1	HEL-S-49|TIM|TPI|TPID	12	12p13
TPP2		7174	TPP2	tripeptidyl peptidase II	TPP-2	13	13q32-q33
TPPP		11076	TPPP	tubulin polymerization promoting protein	TPPP/p25|TPPP1|p24|p25|p25alpha	5	5p15.3
TPR		7175	TPR	translocated promoter region, nuclear basket protein	-	1	1q25
TSN		7247	TSN	translin	BCLF-1|C3PO|RCHF1|REHF-1|TBRBP|TRSLN	2	2q21.1
TST		7263	TST	thiosulfate sulfurtransferase (rhodanese)	RDS	22	22q13.1
TUBA1B		10376	TUBA1B	tubulin, alpha 1b	K-ALPHA-1	12	12q13.12
TUBA4A		7277	TUBA4A	tubulin, alpha 4a	ALS22|H2-ALPHA|TUBA1	2	2q35
TUBB		203068	TUBB	tubulin, beta class I	CDCBM6|M40|OK/SW-cl.56|TUBB1|TUBB5	6	6p21.33
TUBB3		10381	TUBB3	tubulin, beta 3 class III	CDCBM|CDCBM1|CFEOM3|CFEOM3A|FEOM3|TUBB4|beta-4	16	16q24.3
TUBB4A		10382	TUBB4A	tubulin, beta 4A class IVa	DYT4|TUBB4|beta-5	19	19p13.3
TWF1		5756	TWF1	twinfilin actin binding protein 1	A6|PTK9	12	12q12
TXNDC12		51060	TXNDC12	thioredoxin domain containing 12 (endoplasmic reticulum)	AG1|AGR1|ERP16|ERP18|ERP19|PDIA16|TLP19|hAG-1|hTLP19	1	1p32.3
TXNL1		9352	TXNL1	thioredoxin-like 1	HEL-S-114|TRP32|TXL-1|TXNL|Txl	18	18q21.31
UBA1		7317	UBA1	ubiquitin-like modifier activating enzyme 1	A1S9|A1S9T|A1ST|AMCX1|CFAP124|GXP1|POC20|SMAX2|UBA1A|UBE1|UBE1X	X	Xp11.23
UBE2I		7329	UBE2I	ubiquitin-conjugating enzyme E2I	C358B7.1|P18|UBC9	16	16p13.3
UBR4		23352	UBR4	ubiquitin protein ligase E3 component n-recognin 4	RBAF600|ZUBR1|p600	1	1p36.13
UCHL3		7347	UCHL3	ubiquitin carboxyl-terminal esterase L3 (ubiquitin thiolesterase)	UCH-L3	13	13q22.2
UQCRC1		7384	UQCRC1	ubiquinol-cytochrome c reductase core protein I	D3S3191|QCR1|UQCR1	3	3p21.3
UQCRC2		7385	UQCRC2	ubiquinol-cytochrome c reductase core protein II	MC3DN5|QCR2|UQCR2	16	16p12
USO1		8615	USO1	USO1 vesicle transport factor	P115|TAP|VDP	4	4q21.1
USP5		8078	USP5	ubiquitin specific peptidase 5 (isopeptidase T)	ISOT	12	12p13
USP9X		8239	USP9X	ubiquitin specific peptidase 9, X-linked	DFFRX|FAF|FAM|MRX99	X	Xp11.4
VARS2		57176	VARS2	valyl-tRNA synthetase 2, mitochondrial	COXPD20|VALRS|VARS2L|VARSL	6	6p21.33
VAT1L		57687	VAT1L	vesicle amine transport 1-like	-	16	16q23.1
VCAN		1462	VCAN	versican	CSPG2|ERVR|GHAP|PG-M|WGN|WGN1	5	5q14.3
VDAC3		7419	VDAC3	voltage-dependent anion channel 3	HD-VDAC3|VDAC-3	8	8p11.2
VIM		7431	VIM	vimentin	CTRCT30|HEL113	10	10p13
VPS26A		9559	VPS26A	VPS26 retromer complex component A	HB58|Hbeta58|PEP8A|VPS26	10	10q21.1
VPS29		51699	VPS29	VPS29 retromer complex component	DC15|DC7|PEP11	12	12q24
VPS35		55737	VPS35	VPS35 retromer complex component	MEM3|PARK17	16	16q12
VSNL1		7447	VSNL1	visinin-like 1	HLP3|HPCAL3|HUVISL1|VILIP|VILIP-1	2	2p24.3
WARS		7453	WARS	tryptophanyl-tRNA synthetase	GAMMA-2|IFI53|IFP53	14	14q32.31
WDR1		9948	WDR1	WD repeat domain 1	AIP1|HEL-S-52|NORI-1	4	4p16.1
WDR61		80349	WDR61	WD repeat domain 61	REC14|SKI8	15	15q25.1
WDR92		116143	WDR92	WD repeat domain 92	-	2	2p14
XPNPEP1		7511	XPNPEP1	X-prolyl aminopeptidase (aminopeptidase P) 1, soluble	APP1|SAMP|XPNPEP|XPNPEPL|XPNPEPL1	10	10q25.3
XPO1		7514	XPO1	exportin 1	CRM1|emb|exp1	2	2p15
XPO5		57510	XPO5	exportin 5	exp5	6	6p21.1
XPO7		23039	XPO7	exportin 7	EXP7|RANBP16	8	8p21
YWHAB		7529	YWHAB	tyrosine 3-monooxygenase/tryptophan 5-monooxygenase activation protein, beta	GW128|HEL-S-1|HS1|KCIP-1|YWHAA	20	20q13.1
YWHAG		7532	YWHAG	tyrosine 3-monooxygenase/tryptophan 5-monooxygenase activation protein, gamma	14-3-3GAMMA|PPP1R170	7	7q11.23
YWHAH		7533	YWHAH	tyrosine 3-monooxygenase/tryptophan 5-monooxygenase activation protein, eta	YWHA1	22	22q12.3
YWHAQ		10971	YWHAQ	tyrosine 3-monooxygenase/tryptophan 5-monooxygenase activation protein, theta	14-3-3|1C5|HS1	2	2p25.1
YWHAZ		7534	YWHAZ	tyrosine 3-monooxygenase/tryptophan 5-monooxygenase activation protein, zeta	14-3-3-zeta|HEL-S-3|HEL4|KCIP-1|YWHAD	8	8q23.1
ZNF207		7756	ZNF207	zinc finger protein 207	BuGZ	17	17q11.2

## Sheet: Cellular component
Analysis: Cellular component
Dataset name: down
Number of genes in the dataset: 524
Number of genes in the dataset (which are available in Cellular component database) :510
Number of genes in background: 19230
Is analysis quantitative: No
						Corrected p-values
Cellular component	No. of genes in the dataset	No.of genes in the background dataset	Percentage of genes	Fold enrichment	P-value (Hypergeometric test)	Bonferroni method	BH method	Q-value (Storey-Tibshirani method)
Plasma membrane	130	3479	24.8092	1.37139	6.02077e-05	0.0472029	0.00188811	0.00985439	ACTN4; ADD3; AHCYL1; ANK2; ANP32A; ANXA6; AP2A1; AP2A2; AP2B1; AP2M1; ARF5; ARF6; ATP1B2; ATP2B1; ATP2B2; ATP5A1; ATP5B; ATP6V0A1; ATP6V1A; ATP6V1E1; ATP6V1F; BCAN; BSG; C1QBP; CACNA2D1; CADM3; CADPS2; CALB1; CALM3; CAMK2A; CANX; CBLN1; CLIC4; CLTC; CNP; CSNK2A1; CSNK2B; DLG1; DLG4; DNAJC5; DYNLL2; EEF1G; EHD1; FSCN1; FXYD6; GDI2; GJA1; GNAI1; GNAI2; GNAI3; GNAQ; GNAZ; GNB1; GPM6B; GRB2; HK1; HMG…
ER-Golgi intermediate compartment	3	30	0.572519	3.68078	0.0474038	1	0.470438	1	P4HB; SEC22B; TMED9;
Integral to membrane	17	1702	3.24427	0.36676	1	1	1	1	AMIGO3; CADM4; CDIPT; FXYD6; GPM6B; IGSF8; ITPR1; ITPR3; KTN1; LRPAP1; MAP1LC3B; NCAM1; PPP2R5C; SLC12A5; SLC17A7; SLC4A10; VPS26A;
Calcium- and calmodulin-dependent protein kinase complex	1	4	0.19084	9.24308	0.104629	1	0.759533	1	CAMK2A;
Integral to plasma membrane	16	934	3.05344	0.629042	0.984908	1	1	1	ATP2B1; ATP6V1A; BCAP31; GJA1; HNRNPM; ITPR3; KTN1; LANCL1; NRCAM; PHB; PTPRZ1; SLC1A6; SLC25A11; SLC25A3; SLC25A4; SLC25A5;
Golgi aparatus	51	897	9.73282	2.08688	5.83095e-07	0.000457147	2.85717e-05	0.00014912	ACO1; AP1B1; AP1M1; AP3M2; ARF5; ARF6; ATP6V1B2; ATP6V1E1; BCAP31; C1QBP; CANX; CDIPT; CDK5; CLTC; COPA; COPE; COPG2; COX7A2L; CUL3; DNM1L; FASN; FXYD6; GLS; GLUL; GNAI1; GNAQ; GNAZ; HSPA4; ITPR1; LRPAP1; MACF1; NAPA; NDRG2; NPEPPS; NSF; PI4KA; PICALM; PITPNM1; RAB10; RAB11B; RAB1A; RAB2A; RAB6A; RAB7A; STIP1; TXNDC12; USO1; VIM; VPS29; VPS35; YWHAG;
Nucleus	229	5847	43.7023	1.43734	5.17711e-11	4.05885e-08	4.05885e-09	2.11838e-08	ABHD11; ACO2; ACOT7; ACTN4; ACTR2; ACTR3; ADD1; ADD3; ALDH5A1; ANK2; ANP32A; APPL1; ARPC1A; ARPC3; ATP2B1; ATP5A1; ATP5B; ATP5C1; BCAP31; BLVRA; BSG; BUB3; BZW1; C14orf166; C1QBP; CACYBP; CADPS2; CALB1; CALB2; CALM3; CAMK2A; CAND1; CAP1; CCT2; CCT5; CCT8; CDK5; CHCHD3; CLIC4; COPA; COPS7A; CORO1B; CORO1C; COX4I1; CRKL; CSE1L; CSNK2A1; CSNK2B; CSRP1; CTBP1; CUL3; CYFIP1; DBNL; DDB1; DDX1; DDX17; D…
Perinuclear region of cytoplasm	10	119	1.9084	3.08667	0.00155236	1	0.0347728	0.181485	ACTN4; ANP32A; CLIC4; HSPA1A; LRPPRC; S100A14; SET; TPD52; TPPP; YWHAB;
Actin cytoskeleton	15	132	2.8626	4.17267	3.19888e-06	0.00250792	0.000125396	0.000654463	ACTN4; ACTR2; ACTR3; AMPH; ARPC1A; ARPC3; CLIC4; CORO1C; DBNL; FSCN1; HNRNPH1; RHOA; SEPT2; SEPT3; TWF1;
Ribonucleoprotein complex	14	65	2.67176	7.90857	1.78489e-09	1.39935e-06	1.16613e-07	6.08622e-07	ACTN4; DDX1; EEF2; HNRNPA1; HNRNPA2B1; HNRNPA3; HNRNPD; HNRNPU; HSPA1A; HSPA8; ILF2; RPS3A; RPS4X; XPO1;
Heterogeneous nuclear ribonucleoprotein complex	7	17	1.33588	15.1235	1.64465e-07	0.00012894	9.21001e-06	4.80686e-05	HNRNPA1; HNRNPA2B1; HNRNPD; HNRNPH1; HNRNPK; HNRNPU; RBMX;
Nucleolus	82	1257	15.6489	2.39424	1.11856e-13	8.76951e-11	1.09619e-11	5.72119e-11	ACTN4; ACTR2; ACTR3; ARPC1A; ARPC3; ATP5B; BUB3; BZW1; C14orf166; C1QBP; CCT2; CCT3; CCT4; CCT5; CCT7; CSNK2A1; CSNK2B; CSRP1; CTBP1; DDB1; DDX1; DDX17; DDX3X; DHX15; EEF1A2; EEF1G; EEF2; ELAVL1; FKBP4; HMGB1; HNRNPA1; HNRNPA2B1; HNRNPA3; HNRNPC; HNRNPH1; HNRNPK; HNRNPM; HNRNPU; HSP90AB1; HSPA1A; HSPA2; HSPA8; HSPA9; HUWE1; IDH3G; ILF2; KHDRBS1; LMNB1; MANF; MDH2; MSN; P4HB; PCBP1; PCBP2; PHB; PL…
Mitochondrion	157	1259	29.9618	4.57655	9.85792e-63	7.72861e-60	1.93215e-60	1.00842e-59	AARS; ABHD11; ACO2; ACOT7; ACSBG1; ACTN4; ADD1; AK3; ALDH5A1; ALDH6A1; ALDOC; ANXA6; AP2A1; AP2B1; APOO; ASRGL1; ATP2B1; ATP5A1; ATP5B; ATP5C1; ATP6V0A1; ATP6V1F; BCAP31; BCKDHA; BDH2; BUB3; C1QBP; CAND1; CANX; CCT2; CCT4; CCT7; CCT8; CKMT1A; CLIC4; CLTC; COPA; COX4I1; COX7A2L; CS; CSE1L; DBI; DBT; DLAT; DLD; DNM1; DNM2; ECH1; EEF1G; EEF2; ELAVL1; ETFA; FASN; FH; GARS; GLS; GLUD1; GLUL; GNB1; GPD…
Cytosolic small ribosomal subunit	4	36	0.763359	4.08659	0.0161106	1	0.231518	1	RPS19; RPS2; RPS3A; RPS4X;
Cytosol	134	1178	25.5725	4.17473	5.08041e-48	3.98304e-45	7.96609e-46	4.15764e-45	AARS; ACO1; ACOT6; ACOT7; ACTG1; ACTR1A; ADD1; AP1B1; AP1M1; AP2A1; AP2A2; AP2B1; AP2M1; APPL1; ARF6; ARHGDIA; BCAP31; BPNT1; BUB3; C12orf10; C14orf166; CALM3; CAMK2A; CCT2; CCT3; CCT4; CCT5; CCT7; CCT8; CDK5; CKB; CLIC4; COPA; COPE; CS; DARS; DBNL; DCTN1; DDB1; DLG1; DNM1L; DUSP3; DYNLL2; EEF1G; EEF2; EIF3A; EIF3B; EIF3E; EIF3J; EIF4E; EIF4H; EPHX2; EPRS; FARSA; FASN; FSCN1; G6PD; GALK1; GARS; G…
Mitochondrial nucleoid	5	31	0.954198	5.92892	0.0013933	1	0.0321278	0.167681	ATP5B; DBT; HSPA9; LRPPRC; SLC25A5;
Ribosome	6	144	1.14504	1.53152	0.200144	1	1	1	EEF2; EIF3B; RPL12; RPS2; RPS3A; RPS4X;
Membrane fraction	16	346	3.05344	1.69802	0.0284478	1	0.309765	1	ARF6; ATP6V1F; DLG1; GALK1; GNB5; KTN1; PI4KA; PITPNM1; PRKAR2A; RALA; SEPT5; SLC1A2; SLC1A6; SPTAN1; VIM; VPS35;
Cytoplasm	359	5684	68.5115	2.31788	9.17483e-78	7.19307e-75	2.39769e-75	1.25139e-74	AARS; ACAT2; ACO1; ACOT7; ACSBG1; ACTG1; ACTN4; ACTR1A; ACTR2; ACTR3; ADD1; ADD3; AGL; AGO2; AHCYL1; AHSA1; ALDOC; AMPH; ANK2; ANP32A; ANXA6; AP1M1; APOA1BP; APPL1; ARF5; ARF6; ARHGAP1; ARHGDIA; ARPC1A; ARPC3; ATP2B1; ATP2B2; ATP5A1; ATP6V1A; ATP6V1B2; ATP6V1E1; BDH2; BLVRA; BSG; BUB3; BZW1; C1QBP; CA8; CAB39; CACYBP; CADPS2; CALB1; CALB2; CALM3; CAMK2A; CAND1; CAP1; CCT2; CCT3; CCT4; CCT5; CCT6B…
Exosomes	236	2043	45.0382	4.23936	2.06702e-93	1.62054e-90	1.62054e-90	8.45789e-90	AARS; ACAT2; ACO1; ACOT7; ACTG1; ACTN4; ACTR1A; ACTR2; ACTR3; AHCYL1; AHSA1; ALDOC; ANXA6; AP1M1; AP2A1; AP2A2; AP2M1; APPL1; ARF5; ARF6; ARHGAP1; ARHGDIA; ARPC1A; ARPC3; ATP2B1; ATP2B2; ATP5A1; ATP5B; ATP6V0A1; ATP6V0D1; ATP6V1A; ATP6V1B2; ATP6V1C1; ATP6V1E1; ATP6V1F; BDH2; BLVRA; BSG; BUB3; CAB39; CACNA2D1; CACYBP; CALB1; CALM3; CAND1; CANX; CAP1; CCT2; CCT3; CCT4; CCT5; CCT7; CCT8; CDC37; CHCH…
Perinuclear region	8	131	1.52672	2.24372	0.0271196	1	0.300891	1	DNM1; DNM2; EIF4E; GJA1; HOMER3; MAP1A; NDRG2; PKM;
Midbody	1	19	0.19084	1.94975	0.408543	1	1	1	CLIC4;
Chromatin	1	32	0.19084	1.15791	0.587201	1	1	1	EIF3E;
Lysosome	202	1620	38.5496	4.5761	1.38729e-83	1.08764e-80	5.43819e-81	2.83828e-80	ABHD11; ACO1; ACTG1; ACTN4; ACTR1A; ACTR2; ACTR3; AGL; AK3; ALDOC; ANXA6; AP1B1; AP1M1; AP2A1; AP2A2; AP2M1; AP3M2; APOA1BP; ARF5; ARF6; ARHGAP1; ARHGDIA; ARPC3; ATP2B1; ATP5A1; ATP5B; ATP5C1; ATP6V0D1; ATP6V1A; ATP6V1B2; ATP6V1C1; ATP6V1E1; BCAP31; BSG; C14orf166; C1QBP; CAB39; CACNA2D1; CALM3; CAND1; CANX; CAP1; CCT2; CCT3; CCT4; CCT5; CCT7; CCT8; CKMT1A; CLIC4; CLTC; CNDP2; CNP; COPA; COPS3; C…
Endoplasmic reticulum	53	1104	10.1145	1.76208	4.45984e-05	0.0349652	0.00145688	0.00760372	ACAT2; ACO1; AHCYL1; AHSA1; ANK2; ANP32A; ANXA6; APOA1BP; ATP6V1E1; BCAP31; C1QBP; CANX; CDIPT; CLTC; COPA; COPE; DCTN1; DNAJC5; DNM1L; G6PD; GANAB; GDI2; GNAI2; GNAZ; HMGCL; HOMER3; HSD17B12; HSPA1A; HSPA9; INMT; ITPR1; ITPR3; KTN1; LRPAP1; P4HB; PRKCSH; PYGM; RAB1A; RAB2A; RRAS; RTN1; RTN4; SCP2; SEC22B; SET; SV2A; TMED9; TPD52; TXNDC12; VIM; VPS26A; VPS35; YWHAG;
Nucleosome	1	44	0.19084	0.84219	0.703876	1	1	1	HIST2H2AC;
Protein phosphatase type 2A complex	1	13	0.19084	2.84894	0.301813	1	1	1	PPP2R5C;
Endosome	18	303	3.43511	2.18121	0.00173617	1	0.0378099	0.197336	AP1M1; APPL1; ARF6; ATP6V1A; ATP6V1B2; ATP6V1E1; CLTC; EHD1; HGS; LRPAP1; NPEPPS; RAB10; RAB7A; SNX2; STX12; SYP; VPS29; VPS35;
Cell surface	16	205	3.05344	2.86587	0.000164985	0.129348	0.00497492	0.0259649	ATP5B; CLIC4; DNM1; DNM2; GDI2; GJA1; HMGB1; HSPA2; HSPA4; HSPA8; HSPA9; MIF; P4HB; PTPRZ1; RALA; SEPT8;
Very-low-density lipoprotein particle	1	14	0.19084	2.64559	0.32085	1	1	1	PCYOX1;
Mitochondrial intermembrane space	1	12	0.19084	3.08616	0.282242	1	1	1	NDUFS1;
Extracellular	58	1825	11.0687	1.16648	0.121383	1	0.836046	1	AGL; ALDH6A1; APOA1BP; ARHGAP1; ATP5A1; ATP5B; BCAN; CSE1L; CUL3; DBI; EPDR1; G6PD; GBP1; GNAQ; HAPLN1; HDGF; HGS; HMGB1; HMGCL; HOMER3; HRG; HSP90AB1; HSPA4; IDH3G; INMT; ITPR3; L1CAM; LRPAP1; LRPPRC; MAG; MAP1A; MDH2; MIF; NDUFS1; NEFL; NNT; P4HB; PAFAH1B2; PAFAH1B3; PARK7; PHB; PKM; PON1; PRDX3; PSMD2; PSMD5; PVALB; PYGB; PYGM; SDHB; SYN1; TNC; TNR; TPP2; USP5; VCAN; VIM; XPO7;
Kinetochore	6	90	1.14504	2.45032	0.0363213	1	0.379679	1	BUB3; DCTN1; PAFAH1B1; TPR; TUBB; XPO1;
Extracellular region	10	442	1.9084	0.831078	0.768122	1	1	1	APOA1BP; CALM3; HRG; MAP2K2; MIF; P4HB; PON1; TNC; TUBA4A; WDR1;
Internal side of plasma membrane	1	8	0.19084	4.62731	0.19833	1	1	1	G6PD;
Nuclear pore	2	42	0.381679	1.75583	0.317973	1	1	1	TPR; XPO7;
Membrane	21	350	4.00763	2.20285	0.000656852	0.514972	0.016612	0.0867009	ADD3; ATP2B1; ATP6V0A1; ATP6V0D1; ATP6V1F; BCAP31; C1QBP; CANX; GANAB; HSD17B12; INPP5A; KHDRBS1; KTN1; NFASC; RTN1; RTN4; SEC22B; SLC25A3; SPAG8; TMED9; TNC;
PML body	2	37	0.381679	1.99304	0.267276	1	1	1	EIF3E; UBE2I;
mRNA cap binding complex	2	5	0.381679	14.7231	0.00701706	1	0.119595	0.624187	AGO2; EIF4E;
Extracellular space	7	404	1.33588	0.636745	0.926664	1	1	1	CNP; COPA; HDGF; HMGB1; PON1; TNC; VCAN;
Extracellular matrix	3	120	0.572519	0.920426	0.638857	1	1	1	HAPLN1; TNC; VCAN;
Endoplasmic reticulum membrane	5	150	0.954198	1.22562	0.388496	1	1	1	ACO1; BCAP31; CANX; KTN1; RTN4;
Ubiquitin ligase complex	1	43	0.19084	0.861771	0.695562	1	1	1	CAND1;
Nucleoplasm	17	449	3.24427	1.39024	0.108886	1	0.78318	1	CALM3; CAMK2A; DDB1; DUSP3; EIF3E; HMGB1; HNRNPA1; HNRNPK; HNRNPM; PHB; PSIP1; RAD23B; RPS2; RTCA; TCEA1; TPR; XPO1;
Dendrite	4	27	0.763359	5.44828	0.00581495	1	0.101309	0.528751	DBNL; DLG4; GPHN; NDRG2;
Nuclear speck	1	31	0.19084	1.19525	0.575618	1	1	1	HSPA1A;
F-actin capping protein complex	1	6	0.19084	6.16718	0.152772	1	0.921332	1	ADD1;
Centrosome	100	656	19.084	5.59465	1.22284e-46	9.5871e-44	1.59785e-44	8.33945e-44	ACTG1; ACTR1A; ANXA6; ARHGAP1; ATP5A1; ATP5B; BUB3; C1QBP; CACYBP; CALM3; CAMK2A; CCT2; CCT3; CCT4; CCT5; CCT7; CCT8; CHCHD3; CLIC4; CLTC; COPA; CSNK2B; DARS; DCTN1; DDB1; DDX1; DDX17; DDX3X; DHX15; EEF1G; EEF2; EIF3E; ELAVL1; EPRS; FARSA; FASN; FKBP4; G6PD; GANAB; GARS; GDI2; HNRNPA1; HNRNPA2B1; HNRNPA3; HNRNPC; HNRNPD; HNRNPH1; HNRNPK; HNRNPM; HNRNPU; HSP90AB1; HSPA8; HSPA9; HSPH1; LMNB1; MATR3…
Soluble fraction	13	180	2.48092	2.65229	0.00135174	1	0.0321141	0.167609	AARS; ALDH5A1; CLIC4; COPA; DARS; EPHX2; EPRS; FARSA; GARS; KARS; NARS; SCP2; WARS;
Nuclear envelope	6	71	1.14504	3.10595	0.0127932	1	0.192881	1	GNAZ; LMNB1; PAFAH1B1; RTN4; TPR; XPO1;
Cytoskeleton	49	427	9.35115	4.21198	1.41698e-17	1.11091e-14	1.58702e-15	8.2829e-15	ACTG1; ACTN4; ACTR2; ACTR3; ADD1; ARF5; ARHGAP1; ARHGDIA; ARPC3; ATP6V0D1; CCT3; CHCHD3; CORO1B; CORO1C; DNM1; DNM2; GNAI2; GNAZ; HINT1; LRPPRC; MACF1; MAP2; MAP4; MAPRE3; MAPT; MSN; MYH14; PCBP1; PHB; PHB2; PLEC; PPP1CA; SEC22B; SEPT4; SEPT5; SEPT7; SLC25A3; SLC25A5; SPTBN1; TPPP; TUBB; USO1; VDAC3; VIM; YWHAB; YWHAG; YWHAH; YWHAQ; YWHAZ;
Cul4B-RING ubiquitin ligase complex	1	4	0.19084	9.24308	0.104629	1	0.759533	1	DDB1;
Cul3-RING ubiquitin ligase complex	1	9	0.19084	4.11374	0.220184	1	1	1	CUL3;
Intracellular	8	151	1.52672	1.94656	0.0549574	1	0.495248	1	CLIC4; EEF1G; FAM49A; FKBP4; HSPA8; LGALSL; MAP1LC3B; PRKCSH;
Cell-cell junction	2	38	0.381679	1.94061	0.277447	1	1	1	CLIC4; DLG1;
Platelet alpha granule lumen	1	35	0.19084	1.05869	0.62009	1	1	1	HRG;
Voltage-gated calcium channel complex	1	20	0.19084	1.85231	0.424676	1	1	1	CACNA2D1;
Microtubule	21	129	4.00763	5.97644	4.46999e-11	3.50448e-08	3.89386e-09	2.03227e-08	CCT2; CCT3; CCT4; CCT7; CCT8; CLTC; DNM1; DPYSL2; HSP90AB1; KTN1; MACF1; MAP1LC3A; MAP4; PPP1CA; SEPT2; SPAG8; TBCD; TCP1; TPPP; TUBA4A; TUBB4A;
Ruffle	1	24	0.19084	1.54372	0.484932	1	1	1	ARF6;
Connexon complex	1	5	0.19084	7.39816	0.129033	1	0.836046	1	GJA1;
Cortical cytoskeleton	1	7	0.19084	5.28741	0.175865	1	1	1	DLG4;
Peroxisomal membrane	1	13	0.19084	2.84894	0.301813	1	1	1	AP2M1;
Endosome membrane	1	27	0.19084	1.37226	0.525952	1	1	1	APPL1;
Stress fiber	1	16	0.19084	2.3151	0.357386	1	1	1	SEPT7;
Vacuolar proton-transporting V-type ATPase complex	2	6	0.381679	12.2733	0.0103364	1	0.162075	0.845895	ATP6V0D1; ATP6V1F;
Nuclear matrix	2	37	0.381679	1.99304	0.267276	1	1	1	CLIC4; HNRNPM;
Proteinaceous extracellular matrix	2	70	0.381679	1.0536	0.572372	1	1	1	HAPLN1; VCAN;
Protein complex	2	65	0.381679	1.13463	0.532133	1	1	1	ACTN4; SET;
Apical part of cell	2	13	0.381679	5.66968	0.0473966	1	0.470438	1	CLIC4; MSN;
Microvillus	2	11	0.381679	6.6996	0.0346361	1	0.366956	1	CLIC4; MSN;
Spherical high-density lipoprotein particle	1	8	0.19084	4.62731	0.19833	1	1	1	PON1;
U5 snRNP	1	6	0.19084	6.16718	0.152772	1	0.921332	1	SNRNP200;
Eukaryotic translation initiation factor 3 complex	4	15	0.763359	9.80401	0.000585682	0.459175	0.0158336	0.0826383	EIF3A; EIF3B; EIF3E; EIF3J;
Spindle	1	30	0.19084	1.23508	0.563711	1	1	1	CLTC;
Mitochondrial respiratory chain complex I	12	46	2.29008	9.57923	2.47552e-09	1.94081e-06	1.49293e-07	7.79185e-07	NDUFA10; NDUFA12; NDUFA6; NDUFA9; NDUFB10; NDUFB6; NDUFB9; NDUFS1; NDUFS2; NDUFS7; NDUFV1; NDUFV2;
Filopodium	1	10	0.19084	3.70277	0.241443	1	1	1	MSN;
Nuclear membrane	3	78	0.572519	1.41598	0.357739	1	1	1	CANX; SCRN1; TPR;
Late endosome	1	40	0.19084	0.926388	0.669195	1	1	1	RAB7A;
Proteasome complex	3	34	0.572519	3.24788	0.0645775	1	0.562542	1	PSMC1; PSMD3; PSMD5;
AP-type membrane coat adaptor complex	1	5	0.19084	7.39816	0.129033	1	0.836046	1	AP3M2;
Cell cortex	3	20	0.572519	5.52026	0.0162417	1	0.231518	1	ARF6; MACF1; PAFAH1B1;
Spindle pole	2	24	0.381679	3.07216	0.138226	1	0.888274	1	CALM3; DCTN1;
Cul4A-RING ubiquitin ligase complex	1	7	0.19084	5.28741	0.175865	1	1	1	DDB1;
Mitochondrial outer membrane	3	29	0.572519	3.80766	0.0435151	1	0.443062	1	DNM1L; MAOB; VDAC3;
Synaptic vesicle	6	24	1.14504	9.18591	3.52421e-05	0.0276298	0.0012013	0.00626977	AMPH; CADPS2; SEPT5; SYN2; SYNJ1; SYT1;
Microsome	6	156	1.14504	1.41372	0.252945	1	1	1	ACSBG1; APPL1; COPA; NQO1; RAB3C; SCP2;
Microtubule cytoskeleton	5	47	0.954198	3.911	0.0088125	1	0.143937	0.751234	CLIC4; DPYSL2; NDRG1; SPTAN1; TPPP;
Intracellular membrane-bounded organelle	8	127	1.52672	2.31438	0.02305	1	0.300891	1	ARHGAP1; ATP6V1B2; G6PD; HGS; MVP; PICALM; PITPNA; RAB7A;
Cell junction	1	38	0.19084	0.975132	0.650363	1	1	1	DLG1;
Cis-Golgi network	1	9	0.19084	4.11374	0.220184	1	1	1	DNM1L;
Beta-catenin destruction complex	1	6	0.19084	6.16718	0.152772	1	0.921332	1	CACYBP;
Mitochondrial matrix	16	79	3.05344	7.43617	3.2598e-10	2.55569e-07	2.32335e-08	1.2126e-07	ATP5A1; ATP5B; ATP5C1; CS; ETFA; FH; GARS; HAGH; HIBADH; HMGCL; HSD17B8; IARS2; KARS; MDH2; NDUFA9; TST;
Membrane raft	1	36	0.19084	1.02929	0.630461	1	1	1	STX12;
Mitochondrial alpha-ketoglutarate dehydrogenase complex	2	4	0.381679	18.3947	0.00428748	1	0.080033	0.417706	BCKDHA; DBT;
Condensed chromosome	1	10	0.19084	3.70277	0.241443	1	1	1	HMGB1;
Autophagic vacuole	1	6	0.19084	6.16718	0.152772	1	0.921332	1	MAP1LC3A;
Axon	4	27	0.763359	5.44828	0.00581495	1	0.101309	0.528751	MAPT; NEFH; NEFL; NEFM;
COPI vesicle coat	2	6	0.381679	12.2733	0.0103364	1	0.162075	0.845895	COPA; COPG2;
Peroxisome	9	111	1.71756	2.97853	0.00334519	1	0.0655656	0.342198	DDX3X; ECH1; EPHX2; FDPS; HMGCL; IDH1; PRDX5; PSMD3; SCP2;
THO complex part of transcription export complex	1	5	0.19084	7.39816	0.129033	1	0.836046	1	THOC5;
Pseudopodium	1	5	0.19084	7.39816	0.129033	1	0.836046	1	ACTN4;
Golgi membrane	4	55	0.763359	2.67512	0.0625987	1	0.551432	1	ACO1; BSG; GJA1; USO1;
Endocytic vesicle	2	16	0.381679	4.60728	0.0691359	1	0.595632	1	DNM1; RALA;
Brush border	1	12	0.19084	3.08616	0.282242	1	1	1	ATP6V0A1;
Polysome	1	7	0.19084	5.28741	0.175865	1	1	1	RPS4X;
Coated pit	1	13	0.19084	2.84894	0.301813	1	1	1	PICALM;
External side of plasma membrane	1	35	0.19084	1.05869	0.62009	1	1	1	NRCAM;
Eukaryotic translation initiation factor 4F complex	2	9	0.381679	8.18674	0.0234995	1	0.300891	1	EIF4E; EIF4H;
Calcineurin complex	1	2	0.19084	18.4402	0.053757	1	0.490064	1	PPP3CA;
Vesicle membrane	1	4	0.19084	9.24308	0.104629	1	0.759533	1	APPL1;
Spliceosomal complex	5	46	0.954198	3.996	0.00805107	1	0.134299	0.700928	HNRNPA1; HNRNPA2B1; HNRNPC; HNRNPM; SNRNP200;
Clathrin-coated vesicle	2	19	0.381679	3.8802	0.0934456	1	0.732614	1	CLTC; PICALM;
High-density lipoprotein particle	1	11	0.19084	3.36646	0.262124	1	1	1	PON1;
Basolateral plasma membrane	2	40	0.381679	1.8436	0.297755	1	1	1	ANK2; DLG1;
Integral to endoplasmic reticulum membrane	2	31	0.381679	2.37867	0.2065	1	1	1	RTN1; RTN4;
Transcriptional repressor complex	1	17	0.19084	2.179	0.374911	1	1	1	HMGB1;
Early endosome	2	69	0.381679	1.06887	0.564529	1	1	1	HGS; PRDX3;
Mitochondrial inner membrane	11	58	2.09924	6.96505	3.95856e-07	0.000310351	2.06901e-05	0.000107985	ATP5A1; NDUFV1; NNT; PHB; SDHA; SDHB; SLC25A11; SLC25A22; SLC25A3; SLC25A4; SLC25A5;
6-phosphofructokinase complex	1	3	0.19084	12.3139	0.079544	1	0.629924	1	PFKL;
Heterotrimeric G-protein complex	3	11	0.572519	10.0327	0.00281918	1	0.0566727	0.295784	GNAI1; GNB1; GNB5;
TSC1-TSC2 complex	1	3	0.19084	12.3139	0.079544	1	0.629924	1	NEFL;
Spindle microtubule	1	24	0.19084	1.54372	0.484932	1	1	1	CALM3;
Cytoplasmic vesicle	11	160	2.09924	2.52511	0.00449	1	0.0818642	0.427263	ANK2; DNAJC5; DNM1; HSPA9; RAB3C; RAB6A; SEPT6; SEPT8; SLC17A7; STXBP5; SYT1;
Nuclear inner membrane	1	10	0.19084	3.70277	0.241443	1	1	1	MATR3;
Sin3 complex	1	7	0.19084	5.28741	0.175865	1	1	1	CSNK2A1;
Arp2/3 protein complex	3	7	0.572519	15.7575	0.000648793	0.508653	0.016612	0.0867009	ACTR2; ACTR3; ARPC3;
Intermediate filament	2	36	0.381679	2.04839	0.257102	1	1	1	GFAP; VIM;
Neurofilament	4	6	0.763359	24.4855	7.82815e-06	0.00613727	0.000292251	0.00152531	INA; NEFH; NEFL; NEFM;
Spectrin	2	9	0.381679	8.18674	0.0234995	1	0.300891	1	SPTAN1; SPTBN1;
Inclusion body	1	6	0.19084	6.16718	0.152772	1	0.921332	1	HSPA1A;
Mitochondrial pyruvate dehydrogenase complex	1	1	0.19084	36.6978	0.0272491	1	0.300891	1	DLAT;
Annulate lamellae	1	2	0.19084	18.4402	0.053757	1	0.490064	1	XPO1;
Endocytic vesicle membrane	7	22	1.33588	11.6879	1.28097e-06	0.00100428	5.90753e-05	0.000308324	AP2A1; AP2A2; AP2B1; AP2M1; CAMK2A; DLG4; SYT1;
U12-type spliceosomal complex	1	9	0.19084	4.11374	0.220184	1	1	1	DHX15;
Chromosome	2	59	0.381679	1.25	0.480547	1	1	1	BUB3; PPP2R5C;
IkappaB kinase complex	1	8	0.19084	4.62731	0.19833	1	1	1	PRDX3;
Golgi-associated vesicle	1	6	0.19084	6.16718	0.152772	1	0.921332	1	PI4KA;
Microtubule associated complex	7	24	1.33588	10.7143	2.47935e-06	0.00194381	0.000107989	0.000563615	ACTR1A; MAP1A; MAP1B; MAP2; MAP4; MAPT; PAFAH1B1;
Condensed nuclear chromosome	1	12	0.19084	3.08616	0.282242	1	1	1	LRPPRC;
Others	7	51	1.33588	5.04316	0.000439119	0.344269	0.0122953	0.0641714	ANK2; APPL1; ATP6V0A1; HSPA4; HSPA9; SLC17A7; TPP2;
Dynactin complex	1	4	0.19084	9.24308	0.104629	1	0.759533	1	ACTR1A;
AP-2 adaptor complex	3	6	0.572519	18.3794	0.000378398	0.296664	0.0109875	0.0573459	AP2A1; AP2A2; PICALM;
Platelet dense tubular network membrane	2	3	0.381679	24.5058	0.00218316	1	0.0450421	0.235082	ITPR1; ITPR3;
Synapse	3	33	0.572519	3.34627	0.0600472	1	0.534966	1	CADPS2; DLG4; GPHN;
Platelet alpha granule	1	10	0.19084	3.70277	0.241443	1	1	1	STXBP1;
RNA-induced silencing complex	1	3	0.19084	12.3139	0.079544	1	0.629924	1	AGO2;
Neuron projection	1	12	0.19084	3.08616	0.282242	1	1	1	NRCAM;
Paraspeckles	1	5	0.19084	7.39816	0.129033	1	0.836046	1	HNRNPM;
Cleavage furrow	1	7	0.19084	5.28741	0.175865	1	1	1	RALA;
Clathrin coat of trans-Golgi network vesicle	1	3	0.19084	12.3139	0.079544	1	0.629924	1	AP2A1;
Small ribosomal subunit	1	13	0.19084	2.84894	0.301813	1	1	1	RPS4X;
Growth cone	1	8	0.19084	4.62731	0.19833	1	1	1	MAPT;
Lamin fiLament	1	3	0.19084	12.3139	0.079544	1	0.629924	1	LMNB1;
CRD-mediated mRNA stability complex	1	5	0.19084	7.39816	0.129033	1	0.836046	1	HNRNPU;
Kinesin complex	1	9	0.19084	4.11374	0.220184	1	1	1	KIF5C;
Golgi-associated vesicle membrane	1	5	0.19084	7.39816	0.129033	1	0.836046	1	GJA1;
THO complex	1	5	0.19084	7.39816	0.129033	1	0.836046	1	THOC5;
Astral microtubule	1	1	0.19084	36.6978	0.0272491	1	0.300891	1	PAFAH1B1;
NuRD complex	2	12	0.381679	6.14176	0.0408267	1	0.421159	1	APPL1; CSNK2A1;
Chromosome, centromeric region	1	19	0.19084	1.94975	0.408543	1	1	1	PPP2R5C;
Proteasome regulatory particle	4	8	0.763359	18.3718	3.4971e-05	0.0274173	0.0012013	0.00626977	PSMD1; PSMD12; PSMD13; PSMD2;
Phagocytic vesicle	1	4	0.19084	9.24308	0.104629	1	0.759533	1	STX12;
Isoamylase complex	1	1	0.19084	36.6978	0.0272491	1	0.300891	1	AGL;
Integral to synaptic vesicle membrane	1	2	0.19084	18.4402	0.053757	1	0.490064	1	SYP;
Mitochondrial membrane	7	56	1.33588	4.59296	0.000782518	0.613494	0.0191717	0.10006	ATP5B; HK1; NDUFA6; NDUFA9; NDUFB6; NNT; SLC25A3;
Mitochondrial respiratory chain	2	8	0.381679	9.20881	0.0186095	1	0.260534	1	NNT; UQCRC1;
Tubulin complex	1	2	0.19084	18.4402	0.053757	1	0.490064	1	MAPT;
MLL5-L complex	1	8	0.19084	4.62731	0.19833	1	1	1	PPP1CA;
Intermediate filament cytoskeleton	1	11	0.19084	3.36646	0.262124	1	1	1	VIM;
Mitochondrial proton-transporting ATP synthase, catalytic core	2	10	0.381679	7.36889	0.0288512	1	0.309854	1	ATP5B; ATP5C1;
Transcription export complex	1	8	0.19084	4.62731	0.19833	1	1	1	THOC5;
Acrosome	1	11	0.19084	3.36646	0.262124	1	1	1	SPAG8;
Postsynaptic membrane	2	7	0.381679	10.5225	0.0142114	1	0.210222	1	DLG4; DNM2;
Clathrin coat	1	3	0.19084	12.3139	0.079544	1	0.629924	1	CLTC;
Zymogen granule	5	34	0.954198	5.40594	0.0021338	1	0.0450421	0.235082	ATP5A1; ATP5B; ATP6V0A1; DNAJC5; P4HB;
Mitochondrial proton-transporting ATP synthase complex	3	18	0.572519	6.13328	0.0121022	1	0.186041	0.970981	ATP5A1; ATP5B; ATP5C1;
Stress granule	1	8	0.19084	4.62731	0.19833	1	1	1	DDX1;
Cell projection	1	41	0.19084	0.903798	0.678228	1	1	1	ARF6;
Proton-transporting two-sector ATPase complex	4	5	0.763359	29.3729	2.66704e-06	0.00209096	0.00011005	0.000574372	ATP6V1A; ATP6V1C1; ATP6V1E1; ATP6V1F;
Synaptonemal complex	1	4	0.19084	9.24308	0.104629	1	0.759533	1	UBE2I;
Immunological synapse	1	7	0.19084	5.28741	0.175865	1	1	1	DUSP3;
Platelet dense granule membrane	1	5	0.19084	7.39816	0.129033	1	0.836046	1	ITPR1;
Unknown membrane (None)	2	4	0.381679	18.3947	0.00428748	1	0.080033	0.417706	MAP1LC3A; SEPT4;
Golgi vesicle	1	6	0.19084	6.16718	0.152772	1	0.921332	1	RAB10;
Platelet dense tubular network	1	2	0.19084	18.4402	0.053757	1	0.490064	1	ITPR1;
Clathrin sculpted acetylcholine transport vesicle membrane	1	3	0.19084	12.3139	0.079544	1	0.629924	1	SYT1;
Chromaffin granule	1	3	0.19084	12.3139	0.079544	1	0.629924	1	SYT1;
Polar microtubule	1	4	0.19084	9.24308	0.104629	1	0.759533	1	CUL3;
Proteasome regulatory particle, base subcomplex	1	1	0.19084	36.6978	0.0272491	1	0.300891	1	PSMD5;
Micro-ribonucleoprotein complex	1	2	0.19084	18.4402	0.053757	1	0.490064	1	AGO2;
Cytosolic part	1	1	0.19084	36.6978	0.0272491	1	0.300891	1	PRDX5;
Node of Ranvier	1	1	0.19084	36.6978	0.0272491	1	0.300891	1	NFASC;
MMXD complex	1	5	0.19084	7.39816	0.129033	1	0.836046	1	SLC25A5;
Nuclear lamina	1	4	0.19084	9.24308	0.104629	1	0.759533	1	LMNB2;
Organelle membrane	1	1	0.19084	36.6978	0.0272491	1	0.300891	1	MAP1LC3A;
Protein kinase CK2 complex	1	1	0.19084	36.6978	0.0272491	1	0.300891	1	CSNK2B;
Mitochondrial envelope	1	5	0.19084	7.39816	0.129033	1	0.836046	1	MAOB;
Secretory vesicle (None)	1	6	0.19084	6.16718	0.152772	1	0.921332	1	ATP6V1A;
Mitochondrial respiratory chain complex II	1	1	0.19084	36.6978	0.0272491	1	0.300891	1	SDHA;
Mitochondrial proton-transporting ATP synthase complex, catalytic core F(1)	1	2	0.19084	18.4402	0.053757	1	0.490064	1	ATP5C1;
Exocyst	1	1	0.19084	36.6978	0.0272491	1	0.300891	1	EXOC1;
Clathrin coat of coated pit	1	1	0.19084	36.6978	0.0272491	1	0.300891	1	PICALM;

## Sheet: Molecular function
Analysis: Molecular function
Dataset name: down
Number of genes in the dataset: 524
Number of genes in the dataset (which are available in Molecular function database) :524
Number of genes in background: 19230
Is analysis quantitative: No
						Corrected p-values
Molecular function	No. of genes in the dataset	No.of genes in the background dataset	Percentage of genes	Fold enrichment	P-value (Hypergeometric test)	Bonferroni method	BH method	Q-value (Storey-Tibshirani method)
Molecular function unknown	56	5685	10.687	0.361555	1	1	1	1	ABHD11; ACOT6; AHSA1; AP2B1; APOA1BP; APOO; ARHGDIA; ARMC1; ASRGL1; C12orf10; CACYBP; CADM4; CAP1; CBLN1; CEP170B; CHCHD3; CNRIP1; COPS8; CORO1B; CPPED1; CYFIP1; DPYSL5; FAM49A; GLRX3; GPD1L; GPHN; GPM6B; GYG1; ISOC1; LGALSL; MANF; MAP1LC3B; NDRG1; NECAP1; NEGR1; OCIAD1; PHYHIP; PITHD1; RPRD1B; RTCB; SCCPDH; SEPT6; SH3GL2; SH3GLB2; SNCB; SPAG8; SYN2; THOC5; TIPRL; TMED9; TPD52; TPR; UBR4; VAT1L; …
Protease inhibitor activity	1	94	0.19084	0.394264	0.925975	1	1	1	PEBP1;
Acyltransferase activity	5	80	0.954198	2.29791	0.0672595	1	0.443121	1	ACAT2; CS; DBT; DLAT; PAFAH1B3;
Cell adhesion molecule activity	11	356	2.09924	1.13492	0.378651	1	1	1	AMIGO3; BCAN; DLG1; DLG4; EPDR1; L1CAM; MAG; NCAM1; NFASC; NRCAM; TNC;
Ligase activity	11	112	2.09924	3.6072	0.000243132	0.0544617	0.00544617	0.0237923	AARS; EPRS; FARSA; GARS; HARS; KARS; NARS; SAE1; SARS; VARS2; WARS;
Transaminase activity	2	23	0.381679	3.20567	0.128926	1	0.656893	1	GLUL; PSAT1;
Transporter activity	34	576	6.48855	2.16679	2.2162e-05	0.00496429	0.000827382	0.00361452	AP1B1; AP2A1; AP2A2; AP2B1; AP3M2; ARF6; ATP5A1; ATP5B; ATP5C1; ATP6V1A; ATP6V1B2; BCAP31; COPA; COPE; COPG2; CSE1L; EXOC1; NIPSNAP3B; PITPNA; SEC22B; SLC17A7; SLC25A3; SLC25A4; SNX2; STXBP1; STXBP5; SYN1; SYP; USO1; VPS26A; VPS35; XPO1; XPO5; XPO7;
Translation regulator activity	10	101	1.9084	3.63672	0.000432618	0.0969065	0.00880968	0.0384862	AGO2; EEF1A2; EEF1G; EEF2; EIF3A; EIF3B; EIF3E; EIF3J; EIF4E; EIF4H;
ATPase activity	12	111	2.29008	3.97028	5.03842e-05	0.0112861	0.0016123	0.00704352	ATP1B2; ATP2B1; ATP2B2; ATP6V0D1; ATP6V1C1; ATP6V1E1; ATP6V1F; ATP6V1G2; DARS; DDX17; HINT1; NSF;
Protein-tyrosine kinase activity	1	38	0.19084	0.975132	0.650363	1	1	1	TWF1;
Catalytic activity	49	532	9.35115	3.38069	8.79652e-14	1.97042e-11	1.97042e-11	8.60803e-11	ACO2; ACSBG1; AK3; ALDH5A1; ALDH6A1; BCKDHA; CA8; CKB; COX7A2L; DHRS7; DLD; ECH1; ENO2; FASN; FH; FN3KRP; G6PD; GALK1; GLUD1; GPD2; GSR; GUK1; HIBADH; HK1; HPRT1; HSD17B12; HSD17B8; IDH1; IDH3G; INPP1; IVD; MAOB; MDH2; NME3; OGDH; PCYOX1; PDHX; PFKL; PGAM1; PGAM5; PGM1; PKM; PPA1; PTGR2; SDHA; SDHB; TXNDC12; UQCRC1; UQCRC2;
Transferase activity	5	156	0.954198	1.17849	0.420891	1	1	1	CDIPT; CKMT1A; FDPS; RABGGTB; SRM;
GTPase activator activity	3	144	0.572519	0.767033	0.755656	1	1	1	ARHGAP1; GDI1; RAB11B;
Oxidoreductase activity	18	161	3.43511	4.10488	4.30335e-07	9.6395e-05	2.40987e-05	0.000105279	BDH2; BLVRA; COX4I1; NDUFA10; NDUFA12; NDUFA6; NDUFA9; NDUFB10; NDUFB9; NDUFS1; NDUFS2; NDUFS7; NDUFV1; NDUFV2; NNT; NQO1; PRDX5; TXNL1;
Ion channel activity	3	66	0.572519	1.67339	0.268085	1	1	1	ATP6V0A1; FXYD6; KCTD12;
Hydrolase activity	16	203	3.05344	2.8941	0.000147327	0.0330013	0.00366681	0.0160189	ACOT7; AHCYL1; BPNT1; DDAH2; EPHX2; GANAB; HAGH; MAN2C1; NDRG2; PAFAH1B1; PAFAH1B2; PGLS; PON1; PON2; SYNJ1; VPS29;
Isomerase activity	5	45	0.954198	4.08478	0.00733653	1	0.102711	0.448708	ACO1; FKBP4; P4HB; PIN1; TPI1;
Receptor binding	3	129	0.572519	0.856215	0.686717	1	1	1	DBI; GPHN; STRAP;
Structural molecule activity	13	269	2.48092	1.7748	0.0336162	1	0.289616	1	ADD1; CLTC; FSCN1; GFAP; LMNB1; LMNB2; MAPT; MYH14; NEFH; NEFL; NEFM; TUBA1B; TUBB3;
Structural constituent of cytoskeleton	16	137	3.05344	4.28824	1.04483e-06	0.000234042	4.68084e-05	0.000204488	ACTG1; ACTN4; ACTR1A; ACTR2; ACTR3; ARPC1A; DCTN1; INA; MSN; SPTAN1; SPTBN1; TPPP; TUBA4A; TUBB; TUBB4A; VIM;
Cytoskeletal protein binding	12	218	2.29008	2.02165	0.0167312	1	0.20821	0.909594	ADD3; ANK2; ARPC3; CORO1C; DPYSL2; MACF1; MAP1A; MAP1B; MAP1LC3A; MAP2; MAP4; MAPRE3;
Deaminase activity	1	19	0.19084	1.94975	0.408543	1	1	1	GLS;
Metallopeptidase activity	1	101	0.19084	0.366942	0.939052	1	1	1	CNDP2;
G-protein coupled receptor activity	1	736	0.19084	0.0503591	1	1	1	1	LANCL1;
Cytoskeletal anchoring activity	2	39	0.381679	1.89086	0.287609	1	1	1	KTN1; PLEC;
Lipid transporter activity	1	9	0.19084	4.11374	0.220184	1	0.93059	1	PITPNM1;
Protein serine/threonine kinase activity	5	301	0.954198	0.610797	0.91601	1	1	1	CAMK2A; CDK5; CSNK2A1; CSNK2B; PRKAR2A;
Lyase activity	3	21	0.572519	5.25751	0.0185727	1	0.208427	0.91054	ALDOC; GLO1; HMGCL;
Transcription regulator activity	9	832	1.71756	0.397408	0.999742	1	1	1	C14orf166; CAND1; COPS3; COPS7A; CTBP1; KHSRP; PHB2; PSIP1; TCEA1;
Extracellular matrix structural constituent	3	166	0.572519	0.665384	0.834084	1	1	1	HAPLN1; TNR; VCAN;
Receptor activity	1	361	0.19084	0.10267	0.999958	1	1	1	BSG;
Glucosidase activity	2	9	0.381679	8.18674	0.0234995	1	0.244152	1	AGL; PRKCSH;
Transcription factor activity	3	842	0.572519	0.131187	1	1	1	1	BZW1; ILF2; ZNF207;
Receptor signaling complex scaffold activity	19	322	3.62595	2.16647	0.00141587	0.317154	0.0264295	0.115461	AMPH; AP1M1; AP2M1; APPL1; CRKL; CSRP1; GRB2; HGS; HOMER3; NAPA; PACSIN1; PHB; SNAP91; STIP1; YWHAB; YWHAG; YWHAH; YWHAQ; YWHAZ;
Calcium ion binding	13	185	2.48092	2.58061	0.00172895	0.387285	0.0297912	0.130147	ANXA6; CAB39; CADPS2; CALB1; CALB2; CALM3; EHD1; PVALB; RGN; S100A14; SYT1; VSNL1; WDR92;
Hydro-lyase activity	1	7	0.19084	5.28741	0.175865	1	0.776062	1	GMDS;
Lipase activity	1	19	0.19084	1.94975	0.408543	1	1	1	MGLL;
Carboxy-lyase activity	1	20	0.19084	1.85231	0.424676	1	1	1	PDHB;
Ubiquitin-specific protease activity	14	377	2.67176	1.36372	0.151102	1	0.728104	1	CUL3; OTUB1; PSMC1; PSMD1; PSMD12; PSMD13; PSMD2; PSMD3; PSMD5; UBA1; UBE2I; UCHL3; USP5; USP9X;
Growth factor activity	1	110	0.19084	0.336922	0.952535	1	1	1	HDGF;
ATP binding	1	6	0.19084	6.16718	0.152772	1	0.728104	1	SLC25A5;
Binding	1	22	0.19084	1.684	0.455635	1	1	1	HRG;
DNA repair protein	1	57	0.19084	0.650145	0.793423	1	1	1	DDB1;
Protein binding	5	182	0.954198	1.01014	0.555485	1	1	1	HRG; RTN4; SEPT7; UBE2I; VPS29;
RNA binding	20	366	3.81679	2.00629	0.00264878	0.593328	0.0423805	0.185145	DDX1; DDX3X; DHX15; ELAVL1; ELAVL3; HNRNPA1; HNRNPA2B1; HNRNPA3; HNRNPC; HNRNPU; KHDRBS1; LRPPRC; LSM8; MATR3; PARK7; PCBP1; PCBP2; RBMX; RTCA; SRSF7;
GTPase activity	25	222	4.77099	4.1341	2.13955e-09	4.79259e-07	2.39629e-07	1.04685e-06	ARF5; DNM1; DNM1L; DNM2; GBP1; GNAI1; GNAI2; GNAI3; GNAQ; GNAZ; GNB1; GNB5; KRAS; RAB10; RAB1A; RAB2A; RAB3C; RAB6A; RAB7A; RALA; RHOA; RRAS; SEPT2; SEPT3; SEPT8;
Methyltransferase activity	3	59	0.572519	1.87189	0.21703	1	0.93059	1	INMT; PPME1; SRM;
DNA binding	8	654	1.52672	0.449457	0.997394	1	1	1	HIST2H2AC; HMGB1; HUWE1; PCBP2; RAD23B; TARDBP; TSN; ZNF207;
Chaperone activity	18	126	3.43511	5.24504	9.43899e-09	2.11433e-06	7.04778e-07	3.07891e-06	CANX; CCT2; CCT3; CCT4; CCT5; CCT6B; CCT7; CCT8; CDC37; DNAJC5; HSP90AB1; HSPA1A; HSPA4; HSPA9; LRPAP1; SGTA; TBCD; TCP1;
Auxiliary transport protein activity	14	333	2.67176	1.54391	0.0730569	1	0.467564	1	ETFA; GDI2; GJA1; SCP2; SLC12A5; SLC1A2; SLC1A6; SLC25A11; SLC25A22; SLC2A3; SLC4A10; SNAP25; STX12; STX1A;
Motor activity	2	79	0.381679	0.933585	0.638312	1	1	1	DYNLL2; KIF5C;
MHC class I receptor activity	2	37	0.381679	1.99304	0.267276	1	1	1	ANP32A; SET;
MHC class II receptor activity	2	38	0.381679	1.94061	0.277447	1	1	1	ANP32A; SET;
Voltage-gated ion channel activity	2	130	0.381679	0.567361	0.872968	1	1	1	CACNA2D1; VDAC3;
Antigen binding	3	42	0.572519	2.62938	0.106	1	0.608818	1	CADM3; IGSF8; NPTN;
Complement receptor activity	1	5	0.19084	7.39816	0.129033	1	0.656893	1	C1QBP;
Structural constituent of ribosome	5	152	0.954198	1.2095	0.399317	1	1	1	RPL12; RPS19; RPS2; RPS3A; RPS4X;
Peptidase activity	2	58	0.381679	1.27155	0.471614	1	1	1	OSGEP; SCRN1;
Transcription factor binding	1	10	0.19084	3.70277	0.241443	1	1	1	HNRNPA2B1;
Heat shock protein activity	4	27	0.763359	5.44828	0.00581495	1	0.0868366	0.379357	HSPA2; HSPA4L; HSPA8; HSPH1;
Kinase regulator activity	1	23	0.19084	1.61081	0.470486	1	1	1	DBNL;
Phosphatase regulator activity	1	16	0.19084	2.3151	0.357386	1	1	1	PPP2R5C;
Protein tyrosine/serine/threonine phosphatase activity	1	37	0.19084	1.00148	0.64055	1	1	1	DUSP3;
Kinase activity	1	14	0.19084	2.64559	0.32085	1	1	1	PKM;
Guanyl-nucleotide exchange factor activity	2	112	0.381679	0.658536	0.813395	1	1	1	PSD3; RAP1GDS1;
Lipid kinase activity	1	35	0.19084	1.05869	0.62009	1	1	1	PI4KA;
Intracellular ligand-gated ion channel activity	3	30	0.572519	3.68078	0.0474038	1	0.364896	1	CLIC4; ITPR1; ITPR3;
Protein threonine/tyrosine kinase activity	2	28	0.381679	2.63344	0.176693	1	0.776062	1	MAP2K1; MAP2K2;
Phosphoric diester hydrolase activity	1	29	0.19084	1.27765	0.551471	1	1	1	CNP;
Cytokine activity	1	107	0.19084	0.346367	0.948409	1	1	1	MIF;
Hormone binding	1	1	0.19084	36.6978	0.0272491	1	0.244152	1	CRYM;
Electron transporter activity	1	2	0.19084	18.4402	0.053757	1	0.364896	1	NDUFB6;
Aminopeptidase activity	6	29	1.14504	7.60268	0.000110785	0.0248159	0.00310199	0.0135515	DNPEP; DPP3; LAP3; NPEPPS; TPP2; XPNPEP1;
Ribonucleoprotein	4	41	0.763359	3.58835	0.0249172	1	0.244152	1	HNRNPH1; HNRNPK; HNRNPM; SNRNP200;
Metal ion binding	1	7	0.19084	5.28741	0.175865	1	0.776062	1	HRG;
Nucleocytoplasmic transporter activity	1	2	0.19084	18.4402	0.053757	1	0.364896	1	MVP;
Phosphorylase activity	3	20	0.572519	5.52026	0.0162417	1	0.20821	0.909594	PYGB; PYGL; PYGM;
GTP binding	2	8	0.381679	9.20881	0.0186095	1	0.208427	0.91054	SEPT4; SEPT5;
Signal transducer activity	1	31	0.19084	1.19525	0.575618	1	1	1	RTN1;
Peroxidase activity	1	20	0.19084	1.85231	0.424676	1	1	1	PRDX3;
Glutathione transferase activity	2	21	0.381679	3.51083	0.110808	1	0.620526	1	GSTP1; GSTZ1;
Complement binding	1	3	0.19084	12.3139	0.079544	1	0.49494	1	HRG;
MRNA binding	1	4	0.19084	9.24308	0.104629	1	0.608818	1	HNRNPD;
Immunoglobulin binding	1	2	0.19084	18.4402	0.053757	1	0.364896	1	HRG;
Polysaccharide binding	1	2	0.19084	18.4402	0.053757	1	0.364896	1	HRG;
Phosphoprotein phosphatase activity	1	6	0.19084	6.16718	0.152772	1	0.728104	1	IMPA1;
Lipid phosphatase activity	1	28	0.19084	1.32327	0.538888	1	1	1	INPP5A;
Sulfotransferase activity	1	53	0.19084	0.699203	0.769212	1	1	1	TST;
Antioxidant activity	1	2	0.19084	18.4402	0.053757	1	0.364896	1	PON2;
Protein serine/threonine phosphatase activity	3	44	0.572519	2.50989	0.11765	1	0.64277	1	PPP1CA; PPP1R7; PPP3CA;
Receptor signaling protein tyrosine phosphatase activity	1	16	0.19084	2.3151	0.357386	1	1	1	PTPRZ1;
Sterol transporter activity	1	1	0.19084	36.6978	0.0272491	1	0.244152	1	SCP2;
Neurotransmitter transporter activity	1	5	0.19084	7.39816	0.129033	1	0.656893	1	SV2A;
Clathrin binding	1	1	0.19084	36.6978	0.0272491	1	0.244152	1	PICALM;
Protein transporter activity	1	4	0.19084	9.24308	0.104629	1	0.608818	1	BUB3;
Caspase activator activity	1	7	0.19084	5.28741	0.175865	1	0.776062	1	WDR92;
TRNA ligase activity	1	2	0.19084	18.4402	0.053757	1	0.364896	1	IARS2;

## Sheet: Biological process
Analysis: Biological process
Dataset name: down
Number of genes in the dataset: 524
Number of genes in the dataset (which are available in Biological process database) :524
Number of genes in background: 19230
Is analysis quantitative: No
						Corrected p-values
Biological process	No. of genes in the dataset	No.of genes in the background dataset	Percentage of genes	Fold enrichment	P-value (Hypergeometric test)	Bonferroni method	BH method	Q-value (Storey-Tibshirani method)
Biological_process unknown	43	4731	8.20611	0.333623	1	1	1	1	ABHD11; ACOT6; AHSA1; AP2B1; APOA1BP; APOO; ARMC1; C12orf10; CAB39; CEP170B; CHCHD3; CNRIP1; CPPED1; CYFIP1; DPYSL5; FAM49A; GLRX3; GPD1L; GPM6B; ISOC1; L1CAM; LGALSL; MANF; MAP1LC3B; NECAP1; NEGR1; OCIAD1; PHYHIP; PITHD1; RTCB; S100A14; SCCPDH; SEPT6; SH3GLB2; SPAG8; SV2A; THOC5; TIPRL; TMED9; UBR4; VAT1L; WDR1; WDR61;
Protein metabolism	66	1323	12.5954	1.83099	1.31918e-06	0.000234814	7.82714e-05	0.00042861	AARS; AGO2; CACYBP; CCT2; CCT3; CCT4; CCT5; CCT6B; CCT8; CDC37; CNDP2; CUL3; DNAJC5; DNPEP; DPP3; EEF1A2; EEF1G; EEF2; EIF3A; EIF3B; EIF3E; EIF3J; EIF4E; EIF4H; EPRS; FARSA; GARS; HARS; HSPA1A; HSPA2; HSPA4; HSPA4L; HSPA8; HSPA9; HSPH1; LAP3; LRPAP1; NARS; NPEPPS; OSGEP; OTUB1; P4HB; PSMC1; PSMD1; PSMD12; PSMD13; PSMD2; PSMD3; PSMD5; RPL12; RPS19; RPS2; RPS3A; RPS4X; SGTA; TBCD; TCP1; TPP2; TXNDC…
Metabolism	124	1683	23.6641	2.70402	2.03132e-25	3.61575e-23	1.80787e-23	9.89983e-23	ACAT2; ACO2; ACOT7; ACSBG1; AHCYL1; AK3; ALDH5A1; ALDH6A1; ALDOC; ASRGL1; ATP5A1; ATP5B; ATP5C1; ATP6V1A; ATP6V1F; BCKDHA; BDH2; BLVRA; CA8; CDIPT; CKB; CNP; COX4I1; COX7A2L; CS; DARS; DBI; DBT; DDAH2; DHRS7; DLAT; DLD; ECH1; ENO2; EPHX2; ETFA; FASN; FDPS; FH; FKBP4; FN3KRP; G6PD; GALK1; GLO1; GLS; GLUD1; GLUL; GMDS; GPD2; GSR; GSTP1; GSTZ1; GYG1; HAGH; HIBADH; HK1; HMGCL; HPRT1; HSD17B12; HSD17B…
Energy pathways	126	1633	24.0458	2.83176	1.0053e-27	1.78944e-25	1.78944e-25	9.79889e-25	ACAT2; ACO2; ACOT7; ACSBG1; AGL; AHCYL1; AK3; ALDH5A1; ALDH6A1; ALDOC; ASRGL1; ATP5A1; ATP5B; ATP5C1; ATP6V1A; ATP6V1F; BCKDHA; BDH2; BLVRA; CA8; CDIPT; CKB; CKMT1A; CNP; COX4I1; COX7A2L; CS; DARS; DBI; DBT; DDAH2; DHRS7; DLAT; DLD; ECH1; ENO2; EPHX2; ETFA; FASN; FDPS; FH; FKBP4; FN3KRP; G6PD; GALK1; GLO1; GLS; GLUD1; GLUL; GMDS; GPD2; GSR; GSTP1; GSTZ1; GYG1; HAGH; HIBADH; HK1; HMGCL; HPRT1; HSD…
Cell growth and/or maintenance	47	1125	8.96947	1.53346	0.00239998	0.427196	0.0711994	0.389885	ACTG1; ACTN4; ACTR1A; ACTR2; ACTR3; ADD1; ADD3; AMIGO3; ANK2; ARHGDIA; ARPC1A; ARPC3; CAP1; CLTC; CORO1C; DYNLL2; FSCN1; GFAP; HAPLN1; INA; KIF5C; KTN1; LMNB1; LMNB2; MAP1A; MAP1B; MAP2; MAP4; MAPRE3; MAPT; MSN; MVP; MYH14; NEFH; NEFL; NEFM; SPTAN1; SPTBN1; TNR; TPPP; TUBA1B; TUBA4A; TUBB; TUBB3; TUBB4A; VCAN; VIM;
Transport	55	1215	10.4962	1.66151	0.000150117	0.0267208	0.0066802	0.0365804	AP1B1; AP2A1; AP2A2; AP2B1; AP2M1; AP3M2; ARF6; ATP1B2; ATP2B1; ATP2B2; ATP6V0A1; ATP6V0D1; ATP6V1B2; ATP6V1C1; ATP6V1E1; ATP6V1G2; BCAP31; CACNA2D1; CLIC4; COPA; COPE; COPG2; CSE1L; DCTN1; EXOC1; FXYD6; GDI2; GJA1; KCTD12; NAPA; NIPSNAP3B; PITPNA; RAB3C; SCP2; SLC12A5; SLC17A7; SLC1A2; SLC1A6; SLC25A11; SLC25A22; SLC25A3; SLC25A4; SLC2A3; SLC4A10; SNAP25; SNX2; STX12; SYN1; SYP; USO1; VDAC3; VPS…
Cell communication	98	3713	18.7023	0.968689	0.656664	1	1	1	AMPH; ANXA6; AP1M1; APPL1; ARF5; ARHGAP1; BCAN; BPNT1; BSG; CALB1; CALB2; CALM3; CAMK2A; CBLN1; CDK5; COPS3; CRKL; CSNK2B; CSRP1; DLG1; DLG4; DNM1; DNM2; DPYSL2; DUSP3; EHD1; EPDR1; GBP1; GDI1; GNAI1; GNAI2; GNAI3; GNAQ; GNAZ; GNB1; GPHN; GUK1; HDGF; HGS; HINT1; HOMER3; HSP90AB1; INPP1; ITPR1; ITPR3; MACF1; MAP2K1; MAP2K2; MIF; NCAM1; NDRG1; NFASC; PACSIN1; PAFAH1B2; PEBP1; PHB; PI4KA; PITPNM1; P…
Signal transduction	109	3934	20.8015	1.01688	0.439214	1	1	1	AMPH; ANXA6; AP1M1; APPL1; ARF5; ARHGAP1; BCAN; BPNT1; BSG; BUB3; CALB1; CALB2; CALM3; CAMK2A; CBLN1; CDK5; COPS3; CORO1B; CRKL; CSNK2A1; CSNK2B; CSRP1; DBNL; DLG1; DLG4; DNM1; DNM2; DPYSL2; DUSP3; EHD1; EPDR1; GBP1; GDI1; GNAI1; GNAI2; GNAI3; GNAQ; GNAZ; GNB1; GNB5; GPHN; GRB2; GUK1; HDGF; HGS; HINT1; HOMER3; HSP90AB1; INPP1; INPP5A; ITPR1; ITPR3; KRAS; MACF1; MAP2K1; MAP2K2; MIF; NCAM1; NDRG1; …
Regulation of nucleobase, nucleoside, nucleotide and nucleic acid metabolism	48	2828	9.16031	0.623004	0.999955	1	1	1	ACO1; BZW1; C14orf166; CAND1; COPS7A; CTBP1; DDB1; DDX1; DDX17; DDX3X; DHX15; ELAVL1; ELAVL3; HIST2H2AC; HMGB1; HNRNPA1; HNRNPA2B1; HNRNPA3; HNRNPC; HNRNPD; HNRNPH1; HNRNPK; HNRNPM; HNRNPU; HUWE1; ILF2; KHDRBS1; KHSRP; LRPPRC; LSM8; MATR3; PARK7; PCBP1; PCBP2; PHB2; PPP1R7; PSIP1; RAD23B; RBMX; RPRD1B; RTCA; SET; SNRNP200; SRSF7; TARDBP; TPR; TSN; ZNF207;
RNA metabolism	1	26	0.19084	1.42502	0.512654	1	1	1	WDR92;
Regulation of cell cycle	4	57	0.763359	2.58127	0.0695561	1	0.952384	1	BUB3; GRB2; WDR92; YWHAZ;
Vesicle-mediated transport	1	17	0.19084	2.179	0.374911	1	1	1	SEPT8;
Carbohydrate metabolism	2	8	0.381679	9.20881	0.0186095	1	0.368055	1	AGL; GANAB;
Immune response	9	576	1.71756	0.57403	0.977061	1	1	1	ANP32A; C1QBP; CADM3; CADM4; IGSF8; LANCL1; MAG; NPTN; SCRN1;
Anti-apoptosis	1	32	0.19084	1.15791	0.587201	1	1	1	RGN;
Synapse organization and biogenesis	1	5	0.19084	7.39816	0.129033	1	0.962323	1	GPHN;
Proteolysis and peptidolysis	1	16	0.19084	2.3151	0.357386	1	1	1	UBA1;
Cell cycle	2	22	0.381679	3.35132	0.119781	1	0.962323	1	PITPNM1; SEPT2;
Apoptosis	4	220	0.763359	0.66887	0.853537	1	1	1	GRB2; HRG; SEPT4; WDR92;
Regulation of cell growth	1	21	0.19084	1.76415	0.440369	1	1	1	RTN4;
Protein folding	3	16	0.572519	6.89946	0.00864687	1	0.192393	1	CANX; CCT7; TBCD;
Cell motility	1	20	0.19084	1.85231	0.424676	1	1	1	ACTR2;
Synaptic transmission	1	4	0.19084	9.24308	0.104629	1	0.962323	1	NQO1;
Osmoregulation	1	2	0.19084	18.4402	0.053757	1	0.797396	1	CRYM;
Hormone metabolism	1	3	0.19084	12.3139	0.079544	1	0.962323	1	CRYM;
Cell proliferation	3	39	0.572519	2.83159	0.0894444	1	0.962323	1	NDRG2; PPP1CA; TPD52;
Cell differentiation	1	29	0.19084	1.27765	0.551471	1	1	1	NDRG2;
Protein modification	1	20	0.19084	1.85231	0.424676	1	1	1	CSNK2A1;
Xenobiotic metabolism	1	6	0.19084	6.16718	0.152772	1	1	1	NQO1;
Regulation of signal transduction	1	24	0.19084	1.54372	0.484932	1	1	1	COPS8;
Lipid metabolism	5	33	0.954198	5.5697	0.0018611	0.331276	0.0662552	0.36281	ACOT7; MGLL; PITPNM1; PON2; SCP2;
TRNA aminoacylation	1	1	0.19084	36.6978	0.0272491	1	0.485034	1	KARS;
Microtubule-based process	1	5	0.19084	7.39816	0.129033	1	0.962323	1	MAP1LC3A;
Cytoskeletal anchoring	1	4	0.19084	9.24308	0.104629	1	0.962323	1	PLEC;
Transcription	3	46	0.572519	2.40079	0.129751	1	0.962323	1	TCEA1; WDR92; ZNF207;
Electron transport	1	6	0.19084	6.16718	0.152772	1	1	1	NDUFB6;
Protein targeting	1	5	0.19084	7.39816	0.129033	1	0.962323	1	VPS29;
Neurotransmitter transport	1	4	0.19084	9.24308	0.104629	1	0.962323	1	STXBP1;
Regulation of endocytosis	1	4	0.19084	9.24308	0.104629	1	0.962323	1	PICALM;
Mitochondrion organization and biogenesis	1	2	0.19084	18.4402	0.053757	1	0.797396	1	DNM1L;
Regulation of exocytosis	2	5	0.381679	14.7231	0.00701706	1	0.178434	0.977095	CADPS2; SEPT8;

## Sheet: Biological pathway
Analysis: Biological pathway
Dataset name: down
Number of genes in the dataset: 524
Number of genes in the dataset (which are available in Biological pathway database) :351
Number of genes in background: 19230
Is analysis quantitative: No
						Corrected p-values
Biological pathway	No. of genes in the dataset	No.of genes in the background dataset	Percentage of genes	Fold enrichment	P-value (Hypergeometric test)	Bonferroni method	BH method	Q-value (Storey-Tibshirani method)
The role of Nef in HIV-1 replication and disease pathogenesis	6	27	1.14504	8.16563	7.23045e-05	0.120604	0.000744469	0.00267439	AP1B1; AP1M1; AP2A1; AP2A2; AP2B1; AP2M1;
Vif-mediated degradation of APOBEC3G	7	69	1.33588	3.72774	0.00268889	1	0.016798	0.0603444	PSMC1; PSMD1; PSMD12; PSMD13; PSMD2; PSMD3; PSMD5;
APOBEC3G mediated resistance to HIV-1 infection	1	5	0.19084	7.39816	0.129033	1	0.406051	1	PSIP1;
Nuclear import of Rev protein	1	30	0.19084	1.23508	0.563711	1	1	1	TPR;
Interactions of Rev with host cellular proteins	2	33	0.381679	2.23455	0.226653	1	0.602001	1	TPR; XPO1;
Nef mediated downregulation of MHC class I complex cell surface expression	2	9	0.381679	8.18674	0.0234995	1	0.110104	0.395533	AP1B1; AP1M1;
Nef Mediated CD4 Down-regulation	4	9	0.763359	16.3328	6.15906e-05	0.102733	0.000642082	0.00230658	AP2A1; AP2A2; AP2B1; AP2M1;
Nef-mediates down modulation of cell surface receptors by recruiting them to clathrin adapters	6	20	1.14504	11.0222	1.11355e-05	0.0185741	0.000153505	0.000551442	AP1B1; AP1M1; AP2A1; AP2A2; AP2B1; AP2M1;
Nef mediated downregulation of CD28 cell surface expression	1	2	0.19084	18.4402	0.053757	1	0.207562	0.745635	AP2M1;
Developmental Biology	37	432	7.06107	3.14387	8.43322e-10	1.40666e-06	2.51189e-08	9.0236e-08	ANK2; AP2A1; AP2A2; AP2B1; AP2M1; CAP1; CDK5; CLTC; CSNK2A1; CSNK2B; DLG1; DLG4; DPYSL2; DPYSL5; GRB2; HSP90AB1; KRAS; L1CAM; MAP2K1; MAP2K2; MYH14; NCAM1; NFASC; NRCAM; PITPNA; RHOA; RPL12; RPS19; RPS2; RPS3A; RPS4X; RRAS; SH3GL2; SPTAN1; SPTBN1; STIP1; YWHAB;
Vpu mediated degradation of CD4	7	67	1.33588	3.839	0.00227053	1	0.0144551	0.0519279	PSMC1; PSMD1; PSMD12; PSMD13; PSMD2; PSMD3; PSMD5;
Nef Mediated CD8 Down-regulation	4	7	0.763359	20.9926	1.78712e-05	0.0298091	0.000225826	0.000811247	AP2A1; AP2A2; AP2B1; AP2M1;
MicroRNA (miRNA) Biogenesis	2	22	0.381679	3.35132	0.119781	1	0.389464	1	AGO2; XPO5;
Regulatory RNA pathways	2	22	0.381679	3.35132	0.119781	1	0.389464	1	AGO2; XPO5;
Sema4D in semaphorin signaling	3	27	0.572519	4.08961	0.0362414	1	0.156608	0.56259	MYH14; RHOA; RRAS;
Sema4D mediated inhibition of cell attachment and migration	2	8	0.381679	9.20881	0.0186095	1	0.0884351	0.31769	RHOA; RRAS;
Sema4D induced cell migration and growth-cone collapse	2	22	0.381679	3.35132	0.119781	1	0.389464	1	MYH14; RHOA;
SEMA3A-Plexin repulsion signaling by inhibiting Integrin adhesion	1	14	0.19084	2.64559	0.32085	1	0.799968	1	RRAS;
Axon guidance	32	219	6.10687	5.36367	8.20288e-15	1.36824e-11	2.73648e-12	9.8304e-12	ANK2; AP2A1; AP2A2; AP2B1; AP2M1; CAP1; CDK5; CLTC; CSNK2A1; CSNK2B; DLG1; DLG4; DPYSL2; DPYSL5; GRB2; HSP90AB1; KRAS; L1CAM; MAP2K1; MAP2K2; MYH14; NCAM1; NFASC; NRCAM; PITPNA; RHOA; RRAS; SH3GL2; SPTAN1; SPTBN1; STIP1; YWHAB;
Semaphorin interactions	7	64	1.33588	4.01893	0.00173919	1	0.0118892	0.0427102	CDK5; DPYSL2; DPYSL5; HSP90AB1; MYH14; RHOA; RRAS;
NCAM signaling for neurite out-growth	8	57	1.52672	5.1561	0.000147163	0.245468	0.00138683	0.00498196	GRB2; KRAS; MAP2K1; MAP2K2; NCAM1; SPTAN1; SPTBN1; YWHAB;
CRMPs in Sema3A signaling	3	16	0.572519	6.89946	0.00864687	1	0.0447919	0.160908	CDK5; DPYSL2; DPYSL5;
Sema3A PAK dependent Axon repulsion	1	15	0.19084	2.46934	0.33937	1	0.837033	1	HSP90AB1;
CHL1 interactions	1	5	0.19084	7.39816	0.129033	1	0.406051	1	STIP1;
Signal transduction by L1	14	35	2.67176	14.6854	1.43807e-13	2.3987e-10	2.66522e-11	9.57441e-11	ANK2; AP2A1; AP2A2; AP2B1; AP2M1; CLTC; CSNK2A1; CSNK2B; L1CAM; MAP2K1; MAP2K2; NCAM1; RHOA; SH3GL2;
NrCAM interactions	3	7	0.572519	15.7575	0.000648793	1	0.00512884	0.0184246	DLG1; DLG4; NRCAM;
Neurofascin interactions	4	9	0.763359	16.3328	6.15906e-05	0.102733	0.000642082	0.00230658	ANK2; L1CAM; NFASC; NRCAM;
Regulation of beta-cell development	5	108	0.954198	1.70221	0.172297	1	0.503801	1	RPL12; RPS19; RPS2; RPS3A; RPS4X;
Signaling by Robo receptor	1	23	0.19084	1.61081	0.470486	1	1	1	CAP1;
Role of second messengers in netrin-1 signaling	1	10	0.19084	3.70277	0.241443	1	0.635217	1	PITPNA;
Role of Abl in Robo-Slit signaling	1	9	0.19084	4.11374	0.220184	1	0.588569	1	CAP1;
Recycling pathway of L1	8	32	1.52672	9.18305	1.70269e-06	0.00284009	2.84009e-05	0.000102026	AP2A1; AP2A2; AP2B1; AP2M1; CLTC; DPYSL2; L1CAM; SH3GL2;
L1CAM interactions	22	79	4.19847	10.223	1.13572e-16	1.89439e-13	6.31463e-14	2.26844e-13	ANK2; AP2A1; AP2A2; AP2B1; AP2M1; CLTC; CSNK2A1; CSNK2B; DLG1; DLG4; DPYSL2; L1CAM; MAP2K1; MAP2K2; NCAM1; NFASC; NRCAM; RHOA; SH3GL2; SPTAN1; SPTBN1; STIP1;
Interaction between L1 and Ankyrins	6	12	1.14504	18.3642	3.19762e-07	0.000533364	7.01794e-06	2.52109e-05	ANK2; L1CAM; NFASC; NRCAM; SPTAN1; SPTBN1;
Signal amplification	5	16	0.954198	11.4838	5.01879e-05	0.0837135	0.000547147	0.00196554	GNAI1; GNAI2; GNAI3; GNAQ; GNB1;
Reduction of cytosolic Ca++ levels	2	10	0.381679	7.36889	0.0288512	1	0.127989	0.459781	ATP2B1; ATP2B2;
Platelet calcium homeostasis	2	16	0.381679	4.60728	0.0691359	1	0.256834	0.922639	ATP2B1; ATP2B2;
Prostacyclin signalling through prostacyclin receptor	1	4	0.19084	9.24308	0.104629	1	0.346962	1	GNB1;
GP1b-IX-V activation signalling	1	9	0.19084	4.11374	0.220184	1	0.588569	1	YWHAZ;
Platelet activation, signaling and aggregation	15	138	2.8626	3.99126	5.56926e-06	0.00928952	8.5225e-05	0.000306158	AP2B1; AP2M1; CALM3; CAP1; GNAI1; GNAI2; GNAI3; GNAQ; GNB1; GRB2; MGLL; RHOA; TUBA4A; WDR1; YWHAZ;
Elongation arrest and recovery	1	31	0.19084	1.19525	0.575618	1	1	1	TCEA1;
Regulation of gene expression in beta cells	5	98	0.954198	1.87589	0.129495	1	0.406051	1	RPL12; RPS19; RPS2; RPS3A; RPS4X;
Hemostasis	25	375	4.77099	2.44743	3.94723e-05	0.0658397	0.000438931	0.0015768	AK3; AP2B1; AP2M1; ATP2B1; ATP2B2; BSG; C1QBP; CALM3; CAP1; CDK5; EHD1; GNAI1; GNAI2; GNAI3; GNAQ; GNB1; GRB2; HRG; KRAS; MGLL; PRKAR2A; RHOA; TUBA4A; WDR1; YWHAZ;
APC-Cdc20 mediated degradation of Nek2A	1	23	0.19084	1.61081	0.470486	1	1	1	BUB3;
Platelet homeostasis	3	40	0.572519	2.76082	0.0948345	1	0.330238	1	ATP2B1; ATP2B2; GNB1;
Tie2 Signaling	2	18	0.381679	4.09564	0.0850919	1	0.301986	1	GRB2; KRAS;
Cell surface interactions at the vascular wall	3	72	0.572519	1.53396	0.312827	1	0.78821	1	BSG; GRB2; KRAS;
Dissolution of Fibrin Clot	1	10	0.19084	3.70277	0.241443	1	0.635217	1	HRG;
Disinhibition of SNARE formation	2	8	0.381679	9.20881	0.0186095	1	0.0884351	0.31769	AP2B1; AP2M1;
Platelet degranulation	4	28	0.763359	5.25377	0.00664045	1	0.0359619	0.129188	CALM3; CAP1; TUBA4A; WDR1;
Arachidonate production from DAG	1	3	0.19084	12.3139	0.079544	1	0.28411	1	MGLL;
Response to elevated platelet cytosolic Ca2+	6	39	1.14504	5.65377	0.000604237	1	0.00484552	0.0174068	AP2B1; AP2M1; CALM3; CAP1; TUBA4A; WDR1;
Intrinsic Pathway	1	18	0.19084	2.05801	0.391959	1	0.933983	1	C1QBP;
Formation of Fibrin Clot (Clotting Cascade)	1	33	0.19084	1.12283	0.598468	1	1	1	C1QBP;
Effects of PIP2 hydrolysis	1	20	0.19084	1.85231	0.424676	1	0.994887	1	MGLL;
ADP signalling through P2Y purinoceptor 12	4	6	0.763359	24.4855	7.82815e-06	0.0130573	0.000111006	0.000398773	GNAI1; GNAI2; GNAI3; GNB1;
ADP signalling through P2Y purinoceptor 1	2	10	0.381679	7.36889	0.0288512	1	0.127989	0.459781	GNAQ; GNB1;
Thromboxane signalling through TP receptor	2	8	0.381679	9.20881	0.0186095	1	0.0884351	0.31769	GNAQ; GNB1;
Thrombin signalling through proteinase activated receptors (PARs)	2	17	0.381679	4.33642	0.0769819	1	0.281592	1	GNAQ; GNB1;
GPVI-mediated activation cascade	1	27	0.19084	1.37226	0.525952	1	1	1	RHOA;
Platelet Aggregation (Plug Formation)	1	29	0.19084	1.27765	0.551471	1	1	1	GRB2;
Integrin alphaIIb beta3 signaling	1	20	0.19084	1.85231	0.424676	1	0.994887	1	GRB2;
GRB2:SOS provides linkage to MAPK signaling for Intergrins	1	10	0.19084	3.70277	0.241443	1	0.635217	1	GRB2;
Mitotic Prometaphase	3	99	0.572519	1.11565	0.508595	1	1	1	BUB3; PAFAH1B1; XPO1;
Mitotic Prophase	7	62	1.33588	4.14855	0.00144253	1	0.0100676	0.0361662	ACTR1A; DCTN1; PAFAH1B1; TUBA4A; TUBB; TUBB4A; YWHAG;
Golgi Cisternae Pericentriolar Stack Reorganization	7	62	1.33588	4.14855	0.00144253	1	0.0100676	0.0361662	ACTR1A; DCTN1; PAFAH1B1; TUBA4A; TUBB; TUBB4A; YWHAG;
Mitotic M-M/G1 phases	16	242	3.05344	2.42772	0.00102901	1	0.0075612	0.0271625	ACTR1A; BUB3; DCTN1; PAFAH1B1; PSMC1; PSMD1; PSMD12; PSMD13; PSMD2; PSMD3; PSMD5; TUBA4A; TUBB; TUBB4A; XPO1; YWHAG;
M Phase	9	158	1.71756	2.09257	0.0293359	1	0.12945	0.465031	ACTR1A; BUB3; DCTN1; PAFAH1B1; TUBA4A; TUBB; TUBB4A; XPO1; YWHAG;
DNA Replication	16	261	3.05344	2.25099	0.00223824	1	0.0144551	0.0519279	ACTR1A; BUB3; DCTN1; PAFAH1B1; PSMC1; PSMD1; PSMD12; PSMD13; PSMD2; PSMD3; PSMD5; TUBA4A; TUBB; TUBB4A; XPO1; YWHAG;
Post-Elongation Processing of the Transcript	1	43	0.19084	0.861771	0.695562	1	1	1	SRSF7;
Post-Elongation Processing of Intron-Containing pre-mRNA	1	34	0.19084	1.08982	0.609428	1	1	1	SRSF7;
mRNA 3'-end processing	1	34	0.19084	1.08982	0.609428	1	1	1	SRSF7;
Basigin interactions	1	9	0.19084	4.11374	0.220184	1	0.588569	1	BSG;
Factors involved in megakaryocyte development and platelet production	4	119	0.763359	1.23652	0.407846	1	0.9625	1	AK3; CDK5; EHD1; PRKAR2A;
Netrin-1 signaling	1	45	0.19084	0.823479	0.711964	1	1	1	PITPNA;
ERK activation	2	6	0.381679	12.2733	0.0103364	1	0.0520879	0.187118	MAP2K1; MAP2K2;
ERK1 activation	1	3	0.19084	12.3139	0.079544	1	0.28411	1	MAP2K1;
ERK2 activation	1	2	0.19084	18.4402	0.053757	1	0.207562	0.745635	MAP2K2;
NCAM1 interactions	1	23	0.19084	1.61081	0.470486	1	1	1	NCAM1;
RAF/MAP kinase cascade	4	11	0.763359	13.3659	0.000154437	0.257601	0.00143112	0.00514107	KRAS; MAP2K1; MAP2K2; YWHAB;
RAF activation	2	5	0.381679	14.7231	0.00701706	1	0.0375143	0.134764	KRAS; YWHAB;
MEK activation	4	7	0.763359	20.9926	1.78712e-05	0.0298091	0.000225826	0.000811247	KRAS; MAP2K1; MAP2K2; YWHAB;
RAF phosphorylates MEK	4	7	0.763359	20.9926	1.78712e-05	0.0298091	0.000225826	0.000811247	KRAS; MAP2K1; MAP2K2; YWHAB;
Neurotransmitter uptake and Metabolism In Glial Cells	1	2	0.19084	18.4402	0.053757	1	0.207562	0.745635	GLUL;
Astrocytic Glutamate-Glutamine Uptake And Metabolism	1	2	0.19084	18.4402	0.053757	1	0.207562	0.745635	GLUL;
Neurotransmitter Receptor Binding And Downstream Transmission In The Postsynaptic Cell	13	89	2.48092	5.36387	8.35286e-07	0.00139326	1.58325e-05	5.68757e-05	AP2B1; AP2M1; CALM3; CAMK2A; DLG1; DLG4; GNAI1; GNAI2; GNAI3; GNB1; NEFL; NSF; RRAS;
Glutamate Binding, Activation of AMPA Receptors and Synaptic Plasticity	6	21	1.14504	10.4976	1.5232e-05	0.025407	0.000203256	0.000730166	AP2B1; AP2M1; CAMK2A; DLG1; DLG4; NSF;
Trafficking of AMPA receptors	6	21	1.14504	10.4976	1.5232e-05	0.025407	0.000203256	0.000730166	AP2B1; AP2M1; CAMK2A; DLG1; DLG4; NSF;
Trafficking of GluR2-containing AMPA receptors	3	7	0.572519	15.7575	0.000648793	1	0.00512884	0.0184246	AP2B1; AP2M1; NSF;
Activation of NMDA receptor upon glutamate binding and postsynaptic events	5	34	0.954198	5.40594	0.0021338	1	0.0139575	0.0501403	CALM3; CAMK2A; DLG4; NEFL; RRAS;
Unblocking of NMDA receptor, glutamate binding and activation	3	11	0.572519	10.0327	0.00281918	1	0.0175462	0.0630322	CAMK2A; DLG4; NEFL;
Post NMDA receptor activation events	5	34	0.954198	5.40594	0.0021338	1	0.0139575	0.0501403	CALM3; CAMK2A; DLG4; NEFL; RRAS;
Neuronal System	22	188	4.19847	4.29615	9.77195e-09	1.62996e-05	2.67207e-07	9.599e-07	ALDH5A1; AP2B1; AP2M1; CALM3; CAMK2A; DLG1; DLG4; DNAJC5; GLUL; GNAI1; GNAI2; GNAI3; GNB1; HSPA8; NEFL; NSF; RRAS; SLC17A7; SNAP25; STX1A; STXBP1; SYT1;
Smooth Muscle Contraction	1	24	0.19084	1.54372	0.484932	1	1	1	CALM3;
Striated Muscle Contraction	1	30	0.19084	1.23508	0.563711	1	1	1	VIM;
Muscle contraction	2	50	0.381679	1.47496	0.397032	1	0.943375	1	CALM3; VIM;
Inactivation of APC/C via direct inhibition of the APC/C complex	1	18	0.19084	2.05801	0.391959	1	0.933983	1	BUB3;
Inhibition of the proteolytic activity of APC/C required for the onset of anaphase by mitotic spindle checkpoint components	1	18	0.19084	2.05801	0.391959	1	0.933983	1	BUB3;
Transmission across Chemical Synapses	22	121	4.19847	6.67481	1.5413e-12	2.57089e-09	2.57089e-10	9.23554e-10	ALDH5A1; AP2B1; AP2M1; CALM3; CAMK2A; DLG1; DLG4; DNAJC5; GLUL; GNAI1; GNAI2; GNAI3; GNB1; HSPA8; NEFL; NSF; RRAS; SLC17A7; SNAP25; STX1A; STXBP1; SYT1;
Acetylcholine Neurotransmitter Release Cycle	4	11	0.763359	13.3659	0.000154437	0.257601	0.00143112	0.00514107	SNAP25; STX1A; STXBP1; SYT1;
Dopamine Neurotransmitter Release Cycle	4	9	0.763359	16.3328	6.15906e-05	0.102733	0.000642082	0.00230658	SNAP25; STX1A; STXBP1; SYT1;
Norepinephrine Neurotransmitter Release Cycle	4	11	0.763359	13.3659	0.000154437	0.257601	0.00143112	0.00514107	SNAP25; STX1A; STXBP1; SYT1;
Neurotransmitter Release Cycle	8	26	1.52672	11.3014	2.92096e-07	0.000487215	6.58399e-06	2.3652e-05	ALDH5A1; DNAJC5; HSPA8; SLC17A7; SNAP25; STX1A; STXBP1; SYT1;
Glutamate Neurotransmitter Release Cycle	5	11	0.954198	16.699	5.94453e-06	0.00991548	8.93287e-05	0.0003209	SLC17A7; SNAP25; STX1A; STXBP1; SYT1;
Serotonin Neurotransmitter Release Cycle	4	9	0.763359	16.3328	6.15906e-05	0.102733	0.000642082	0.00230658	SNAP25; STX1A; STXBP1; SYT1;
Degradation of GABA	1	2	0.19084	18.4402	0.053757	1	0.207562	0.745635	ALDH5A1;
GABA synthesis, release, reuptake and degradation	7	17	1.33588	15.1235	1.64465e-07	0.000274327	3.81009e-06	1.36872e-05	ALDH5A1; DNAJC5; HSPA8; SNAP25; STX1A; STXBP1; SYT1;
CREB phosphorylation through the activation of Ras	5	28	0.954198	6.56394	0.000861917	1	0.00647602	0.0232641	CALM3; CAMK2A; DLG4; NEFL; RRAS;
Ras activation uopn Ca2+ infux through NMDA receptor	4	17	0.763359	8.65127	0.000977924	1	0.00723418	0.0259877	CALM3; CAMK2A; DLG4; NEFL;
Activation of G protein gated Potassium channels	1	15	0.19084	2.46934	0.33937	1	0.837033	1	GNB1;
G protein gated Potassium channels	1	15	0.19084	2.46934	0.33937	1	0.837033	1	GNB1;
Inwardly rectifying K+ channels	1	23	0.19084	1.61081	0.470486	1	1	1	GNB1;
Potassium Channels	1	76	0.19084	0.48763	0.878012	1	1	1	GNB1;
Inhibition of adenylate cyclase pathway	3	13	0.572519	8.49042	0.00469223	1	0.026648	0.0957289	GNAI1; GNAI2; GNAI3;
Activation of GABAB receptors	4	28	0.763359	5.25377	0.00664045	1	0.0359619	0.129188	GNAI1; GNAI2; GNAI3; GNB1;
Inhibition of voltage gated Ca2+ channels via Gbeta/gamma subunits	1	15	0.19084	2.46934	0.33937	1	0.837033	1	GNB1;
Adenylate cyclase inhibitory pathway	3	13	0.572519	8.49042	0.00469223	1	0.026648	0.0957289	GNAI1; GNAI2; GNAI3;
GABA B receptor activation	4	28	0.763359	5.25377	0.00664045	1	0.0359619	0.129188	GNAI1; GNAI2; GNAI3; GNB1;
Presynaptic function of Kainate receptors	1	6	0.19084	6.16718	0.152772	1	0.455856	1	GNB1;
GABA receptor activation	4	36	0.763359	4.08659	0.0161106	1	0.0785744	0.282267	GNAI1; GNAI2; GNAI3; GNB1;
Activation of Kainate Receptors upon glutamate binding	1	8	0.19084	4.62731	0.19833	1	0.548615	1	GNB1;
Activation of CaMK IV	1	5	0.19084	7.39816	0.129033	1	0.406051	1	CALM3;
CREB phosphorylation through the activation of CaMKK	1	6	0.19084	6.16718	0.152772	1	0.455856	1	CALM3;
CREB phosphorylation through the activation of CaMKII	4	15	0.763359	9.80401	0.000585682	0.976918	0.00476545	0.0171192	CALM3; CAMK2A; DLG4; NEFL;
Vpr-mediated nuclear import of PICs	2	31	0.381679	2.37867	0.2065	1	0.569326	1	PSIP1; TPR;
Vpr-mediated induction of apoptosis by mitochondrial outer membrane permeabilization	2	3	0.381679	24.5058	0.00218316	1	0.0141693	0.0509012	SLC25A4; SLC25A5;
Interactions of Vpr with host cellular proteins	4	34	0.763359	4.32691	0.0132342	1	0.0660918	0.237425	PSIP1; SLC25A4; SLC25A5; TPR;
Host Interactions of HIV factors	18	141	3.43511	4.68709	5.6467e-08	9.4187e-05	1.44219e-06	5.18084e-06	AP1B1; AP1M1; AP2A1; AP2A2; AP2B1; AP2M1; PSIP1; PSMC1; PSMD1; PSMD12; PSMD13; PSMD2; PSMD3; PSMD5; SLC25A4; SLC25A5; TPR; XPO1;
Rev-mediated nuclear export of HIV-1 RNA	2	32	0.381679	2.30436	0.216555	1	0.588569	1	TPR; XPO1;
Pausing and recovery of Tat-mediated HIV-1 elongation	1	30	0.19084	1.23508	0.563711	1	1	1	TCEA1;
Pausing and recovery of HIV-1 elongation	1	31	0.19084	1.19525	0.575618	1	1	1	TCEA1;
Tat-mediated HIV-1 elongation arrest and recovery	1	30	0.19084	1.23508	0.563711	1	1	1	TCEA1;
Formation of HIV-1 elongation complex in the absence of HIV-1 Tat	1	42	0.19084	0.882284	0.687015	1	1	1	TCEA1;
HIV-1 elongation arrest and recovery	1	31	0.19084	1.19525	0.575618	1	1	1	TCEA1;
HIV-1 Transcription Elongation	1	41	0.19084	0.903798	0.678228	1	1	1	TCEA1;
Tat-mediated elongation of the HIV-1 transcript	1	41	0.19084	0.903798	0.678228	1	1	1	TCEA1;
Formation of HIV-1 elongation complex containing HIV-1 Tat	1	41	0.19084	0.903798	0.678228	1	1	1	TCEA1;
Transcription of the HIV genome	1	60	0.19084	0.617643	0.809902	1	1	1	TCEA1;
Late Phase of HIV Life Cycle	3	92	0.572519	1.20053	0.46005	1	1	1	TCEA1; TPR; XPO1;
Autointegration results in viral DNA circles	1	3	0.19084	12.3139	0.079544	1	0.28411	1	PSIP1;
Early Phase of HIV Life Cycle	1	11	0.19084	3.36646	0.262124	1	0.67577	1	PSIP1;
Integration of provirus	1	8	0.19084	4.62731	0.19833	1	0.548615	1	PSIP1;
2-LTR circle formation	1	7	0.19084	5.28741	0.175865	1	0.503801	1	PSIP1;
HIV Life Cycle	4	103	0.763359	1.42858	0.308796	1	0.781595	1	PSIP1; TCEA1; TPR; XPO1;
Botulinum neurotoxicity	3	5	0.572519	22.048	0.000193113	0.322112	0.00177963	0.00639304	SNAP25; STX1A; SYT1;
Translocation of BoNT Light chain	1	2	0.19084	18.4402	0.053757	1	0.207562	0.745635	SYT1;
Proteolytic cleavage of SNARE complex proteins	2	3	0.381679	24.5058	0.00218316	1	0.0141693	0.0509012	SNAP25; STX1A;
BoNT Light Chain Types A, C1, E cleave SNAP-25	1	1	0.19084	36.6978	0.0272491	1	0.123194	0.442557	SNAP25;
HIV Infection	19	203	3.62595	3.43641	3.13235e-06	0.00522476	5.07258e-05	0.000182225	AP1B1; AP1M1; AP2A1; AP2A2; AP2B1; AP2M1; PSIP1; PSMC1; PSMD1; PSMD12; PSMD13; PSMD2; PSMD3; PSMD5; SLC25A4; SLC25A5; TCEA1; TPR; XPO1;
PLC-gamma1 signalling	2	30	0.381679	2.45793	0.196497	1	0.548615	1	CALM3; PRKAR2A;
PI3K/AKT activation	1	30	0.19084	1.23508	0.563711	1	1	1	RHOA;
Retrograde neurotrophin signalling	6	11	1.14504	20.0321	1.63652e-07	0.000272972	3.81009e-06	1.36872e-05	AP2A1; AP2A2; AP2B1; AP2M1; CLTC; SH3GL2;
Insulin receptor recycling	8	28	1.52672	10.4944	5.5385e-07	0.000923822	1.07421e-05	3.85894e-05	ATP6V0A1; ATP6V0D1; ATP6V1A; ATP6V1B2; ATP6V1C1; ATP6V1E1; ATP6V1F; ATP6V1G2;
Signal attenuation	1	11	0.19084	3.36646	0.262124	1	0.67577	1	GRB2;
SOS-mediated signalling	5	15	0.954198	12.2489	3.52932e-05	0.0588691	0.000397764	0.00142891	GRB2; KRAS; MAP2K1; MAP2K2; YWHAB;
p75 NTR receptor-mediated signalling	4	39	0.763359	3.77232	0.0211109	1	0.0991913	0.35633	ARHGDIA; MAG; RHOA; RTN4;
Signalling by NGF	17	143	3.24427	4.36494	3.73478e-07	0.000622962	8.0805e-06	2.9028e-05	AP2A1; AP2A2; AP2B1; AP2M1; ARHGDIA; CALM3; CLTC; GRB2; KRAS; MAG; MAP2K1; MAP2K2; PRKAR2A; RHOA; RTN4; SH3GL2; YWHAB;
mTOR signalling	2	27	0.381679	2.73094	0.166914	1	0.489302	1	CAB39; EIF4E;
S6K1-mediated signalling	1	11	0.19084	3.36646	0.262124	1	0.67577	1	EIF4E;
mTORC1-mediated signalling	1	11	0.19084	3.36646	0.262124	1	0.67577	1	EIF4E;
Release of eIF4E	1	6	0.19084	6.16718	0.152772	1	0.455856	1	EIF4E;
Regulation of AMPK activity via LKB1	1	16	0.19084	2.3151	0.357386	1	0.872879	1	CAB39;
Energy dependent regulation of mTOR by LKB1-AMPK	1	17	0.19084	2.179	0.374911	1	0.902383	1	CAB39;
Signalling to p38 via RIT and RIN	4	16	0.763359	9.19164	0.00076418	1	0.00584703	0.0210046	KRAS; MAP2K1; MAP2K2; YWHAB;
p38MAPK events	1	9	0.19084	4.11374	0.220184	1	0.588569	1	KRAS;
Signalling to RAS	5	21	0.954198	8.75088	0.000208863	0.348384	0.00187303	0.00672858	GRB2; KRAS; MAP2K1; MAP2K2; YWHAB;
Signalling to ERKs	5	30	0.954198	6.12649	0.00119502	1	0.00870433	0.031269	GRB2; KRAS; MAP2K1; MAP2K2; YWHAB;
Frs2-mediated activation	4	19	0.763359	7.74109	0.00152527	1	0.0106006	0.0380812	KRAS; MAP2K1; MAP2K2; YWHAB;
ARMS-mediated activation	4	18	0.763359	8.17091	0.00123045	1	0.00884648	0.0317797	KRAS; MAP2K1; MAP2K2; YWHAB;
Prolonged ERK activation events	4	20	0.763359	7.35423	0.0018659	1	0.0126005	0.0452653	KRAS; MAP2K1; MAP2K2; YWHAB;
Axonal growth stimulation	2	5	0.381679	14.7231	0.00701706	1	0.0375143	0.134764	ARHGDIA; RHOA;
p75NTR regulates axonogenesis	4	8	0.763359	18.3718	3.4971e-05	0.0583316	0.000397764	0.00142891	ARHGDIA; MAG; RHOA; RTN4;
Axonal growth inhibition (RHOA activation)	4	7	0.763359	20.9926	1.78712e-05	0.0298091	0.000225826	0.000811247	ARHGDIA; MAG; RHOA; RTN4;
NGF signalling via TRKA from the plasma membrane	14	107	2.67176	4.80456	1.2486e-06	0.00208267	2.16944e-05	7.7934e-05	AP2A1; AP2A2; AP2B1; AP2M1; CALM3; CLTC; GRB2; KRAS; MAP2K1; MAP2K2; PRKAR2A; RHOA; SH3GL2; YWHAB;
EGFR downregulation	8	27	1.52672	10.883	4.05227e-07	0.000675918	8.44898e-06	3.03517e-05	AP2A1; AP2A2; AP2B1; AP2M1; CLTC; GRB2; HGS; SH3GL2;
Signaling by FGFR	7	95	1.33588	2.70763	0.0151104	1	0.0743483	0.267085	CALM3; GRB2; KRAS; MAP2K1; MAP2K2; PRKAR2A; YWHAB;
SHC1 events in EGFR signaling	5	16	0.954198	11.4838	5.01879e-05	0.0837135	0.000547147	0.00196554	GRB2; KRAS; MAP2K1; MAP2K2; YWHAB;
GAB1 signalosome	1	32	0.19084	1.15791	0.587201	1	1	1	GRB2;
GRB2 events in EGFR signaling	5	15	0.954198	12.2489	3.52932e-05	0.0588691	0.000397764	0.00142891	GRB2; KRAS; MAP2K1; MAP2K2; YWHAB;
IRS-mediated signalling	7	51	1.33588	5.04316	0.000439119	0.73245	0.00364403	0.0130906	CAB39; EIF4E; GRB2; KRAS; MAP2K1; MAP2K2; YWHAB;
PI3K Cascade	2	38	0.381679	1.94061	0.277447	1	0.711972	1	CAB39; EIF4E;
PKB-mediated events	2	28	0.381679	2.63344	0.176693	1	0.503801	1	CAB39; EIF4E;
SHC-related events	5	16	0.954198	11.4838	5.01879e-05	0.0837135	0.000547147	0.00196554	GRB2; KRAS; MAP2K1; MAP2K2; YWHAB;
SHC-mediated signalling	5	13	0.954198	14.1319	1.5826e-05	0.0263978	0.000206233	0.00074086	GRB2; KRAS; MAP2K1; MAP2K2; YWHAB;
IRS-related events	7	53	1.33588	4.85289	0.000557899	0.930575	0.00457844	0.0164473	CAB39; EIF4E; GRB2; KRAS; MAP2K1; MAP2K2; YWHAB;
Signaling by Insulin receptor	15	79	2.8626	6.9717	3.01186e-09	5.02378e-06	8.37297e-08	3.00786e-07	ATP6V0A1; ATP6V0D1; ATP6V1A; ATP6V1B2; ATP6V1C1; ATP6V1E1; ATP6V1F; ATP6V1G2; CAB39; EIF4E; GRB2; KRAS; MAP2K1; MAP2K2; YWHAB;
Insulin receptor signalling cascade	7	56	1.33588	4.59296	0.000782518	1	0.00596	0.0214104	CAB39; EIF4E; GRB2; KRAS; MAP2K1; MAP2K2; YWHAB;
Spry regulation of FGF signaling	1	16	0.19084	2.3151	0.357386	1	0.872879	1	GRB2;
PI-3K cascade	1	27	0.19084	1.37226	0.525952	1	1	1	GRB2;
Negative regulation of FGFR signaling	1	17	0.19084	2.179	0.374911	1	0.902383	1	GRB2;
Phospholipase C-mediated cascade	2	27	0.381679	2.73094	0.166914	1	0.489302	1	CALM3; PRKAR2A;
SHC-mediated cascade	2	6	0.381679	12.2733	0.0103364	1	0.0520879	0.187118	GRB2; KRAS;
Downstream signaling of activated FGFR	7	66	1.33588	3.89716	0.00208116	1	0.0137209	0.0492901	CALM3; GRB2; KRAS; MAP2K1; MAP2K2; PRKAR2A; YWHAB;
FRS2-mediated cascade	5	15	0.954198	12.2489	3.52932e-05	0.0588691	0.000397764	0.00142891	GRB2; KRAS; MAP2K1; MAP2K2; YWHAB;
Signaling by EGFR	14	98	2.67176	5.24575	4.19094e-07	0.000699049	8.63024e-06	3.10028e-05	AP2A1; AP2A2; AP2B1; AP2M1; CALM3; CLTC; GRB2; HGS; KRAS; MAP2K1; MAP2K2; PRKAR2A; SH3GL2; YWHAB;
Signal Transduction	48	1208	9.16031	1.45848	0.00563153	1	0.0313113	0.112481	AP2A1; AP2A2; AP2B1; AP2M1; ARHGDIA; ATP6V0A1; ATP6V0D1; ATP6V1A; ATP6V1B2; ATP6V1C1; ATP6V1E1; ATP6V1F; ATP6V1G2; BSG; CAB39; CALM3; CDK5; CLTC; EIF4E; GDI1; GDI2; GNAI1; GNAI2; GNAI3; GNAQ; GNAZ; GNB1; GRB2; HGS; KRAS; MAG; MAP2K1; MAP2K2; MGLL; PPP1CA; PRKAR2A; PSMC1; PSMD1; PSMD12; PSMD13; PSMD2; PSMD3; PSMD5; RHOA; RTN4; SH3GL2; TNC; YWHAB;
PKA activation	2	19	0.381679	3.8802	0.0934456	1	0.326082	1	CALM3; PRKAR2A;
PKA-mediated phosphorylation of CREB	2	20	0.381679	3.68628	0.102024	1	0.346962	1	CALM3; PRKAR2A;
Cam-PDE 1 activation	1	3	0.19084	12.3139	0.079544	1	0.28411	1	CALM3;
CaMK IV-mediated phosphorylation of CREB	1	5	0.19084	7.39816	0.129033	1	0.406051	1	CALM3;
DAG and IP3 signaling	2	27	0.381679	2.73094	0.166914	1	0.489302	1	CALM3; PRKAR2A;
EGFR interacts with phospholipase C-gamma	2	29	0.381679	2.54266	0.186558	1	0.528316	1	CALM3; PRKAR2A;
Calmodulin induced events	2	25	0.381679	2.94932	0.147668	1	0.453608	1	CALM3; PRKAR2A;
CaM pathway	2	25	0.381679	2.94932	0.147668	1	0.453608	1	CALM3; PRKAR2A;
Assembly of the pre-replicative complex	7	83	1.33588	3.09904	0.00748256	1	0.0393719	0.141438	PSMC1; PSMD1; PSMD12; PSMD13; PSMD2; PSMD3; PSMD5;
DNA Replication Pre-Initiation	7	98	1.33588	2.62475	0.017661	1	0.0853871	0.30674	PSMC1; PSMD1; PSMD12; PSMD13; PSMD2; PSMD3; PSMD5;
M/G1 Transition	7	98	1.33588	2.62475	0.017661	1	0.0853871	0.30674	PSMC1; PSMD1; PSMD12; PSMD13; PSMD2; PSMD3; PSMD5;
Autodegradation of Cdh1 by Cdh1:APC/C	7	60	1.33588	4.28681	0.00118691	1	0.00868315	0.0311929	PSMC1; PSMD1; PSMD12; PSMD13; PSMD2; PSMD3; PSMD5;
Pyrophosphate hydrolysis	1	2	0.19084	18.4402	0.053757	1	0.207562	0.745635	PPA1;
APC/C:Cdc20 mediated degradation of Securin	7	66	1.33588	3.89716	0.00208116	1	0.0137209	0.0492901	PSMC1; PSMD1; PSMD12; PSMD13; PSMD2; PSMD3; PSMD5;
APC/C:Cdh1 mediated degradation of Cdc20 and other APC/C:Cdh1 targeted proteins in late mitosis/early G1	7	69	1.33588	3.72774	0.00268889	1	0.016798	0.0603444	PSMC1; PSMD1; PSMD12; PSMD13; PSMD2; PSMD3; PSMD5;
Loss of Nlp from mitotic centrosomes	7	61	1.33588	4.21655	0.00130985	1	0.00929717	0.0333987	ACTR1A; DCTN1; PAFAH1B1; TUBA4A; TUBB; TUBB4A; YWHAG;
Regulation of mitotic cell cycle	8	81	1.52672	3.62856	0.00162166	1	0.0111774	0.040153	BUB3; PSMC1; PSMD1; PSMD12; PSMD13; PSMD2; PSMD3; PSMD5;
Loss of proteins required for interphase microtubule organizationÃÂ from the centrosome	7	61	1.33588	4.21655	0.00130985	1	0.00929717	0.0333987	ACTR1A; DCTN1; PAFAH1B1; TUBA4A; TUBB; TUBB4A; YWHAG;
APC/C-mediated degradation of cell cycle proteins	8	81	1.52672	3.62856	0.00162166	1	0.0111774	0.040153	BUB3; PSMC1; PSMD1; PSMD12; PSMD13; PSMD2; PSMD3; PSMD5;
Regulation of APC/C activators between G1/S and early anaphase	8	78	1.52672	3.7681	0.00126894	1	0.00908407	0.0326332	BUB3; PSMC1; PSMD1; PSMD12; PSMD13; PSMD2; PSMD3; PSMD5;
APC/C:Cdc20 mediated degradation of mitotic proteins	8	71	1.52672	4.13955	0.000679502	1	0.00534627	0.0192057	BUB3; PSMC1; PSMD1; PSMD12; PSMD13; PSMD2; PSMD3; PSMD5;
Activation of APC/C and APC/C:Cdc20 mediated degradation of mitotic proteins	8	72	1.52672	4.08206	0.000746545	1	0.00573842	0.0206144	BUB3; PSMC1; PSMD1; PSMD12; PSMD13; PSMD2; PSMD3; PSMD5;
SCF-beta-TrCP mediated degradation of Emi1	7	70	1.33588	3.6745	0.00291906	1	0.0178351	0.06407	PSMC1; PSMD1; PSMD12; PSMD13; PSMD2; PSMD3; PSMD5;
Ubiquitin-dependent degradation of Cyclin D	7	66	1.33588	3.89716	0.00208116	1	0.0137209	0.0492901	PSMC1; PSMD1; PSMD12; PSMD13; PSMD2; PSMD3; PSMD5;
Ubiquitin-dependent degradation of Cyclin D1	7	66	1.33588	3.89716	0.00208116	1	0.0137209	0.0492901	PSMC1; PSMD1; PSMD12; PSMD13; PSMD2; PSMD3; PSMD5;
Mitotic G2-G2/M phases	8	99	1.52672	2.96889	0.00565225	1	0.0313221	0.11252	ACTR1A; DCTN1; PAFAH1B1; TUBA4A; TUBB; TUBB4A; XPO1; YWHAG;
G2/M Transition	8	96	1.52672	3.06165	0.00469695	1	0.026648	0.0957289	ACTR1A; DCTN1; PAFAH1B1; TUBA4A; TUBB; TUBB4A; XPO1; YWHAG;
Cyclin A/B1 associated events during G2/M transition	1	14	0.19084	2.64559	0.32085	1	0.799968	1	XPO1;
Recruitment of mitotic centrosome proteins and complexes	7	70	1.33588	3.6745	0.00291906	1	0.0178351	0.06407	ACTR1A; DCTN1; PAFAH1B1; TUBA4A; TUBB; TUBB4A; YWHAG;
Centrosome maturation	7	70	1.33588	3.6745	0.00291906	1	0.0178351	0.06407	ACTR1A; DCTN1; PAFAH1B1; TUBA4A; TUBB; TUBB4A; YWHAG;
SCF(Skp2)-mediated degradation of p27/p21	7	67	1.33588	3.839	0.00227053	1	0.0144551	0.0519279	PSMC1; PSMD1; PSMD12; PSMD13; PSMD2; PSMD3; PSMD5;
Cyclin E associated events during G1/S transition	7	78	1.33588	3.29767	0.00534429	1	0.0299137	0.10746	PSMC1; PSMD1; PSMD12; PSMD13; PSMD2; PSMD3; PSMD5;
G1/S Transition	7	117	1.33588	2.19854	0.0410747	1	0.174777	0.62786	PSMC1; PSMD1; PSMD12; PSMD13; PSMD2; PSMD3; PSMD5;
S Phase	7	121	1.33588	2.12587	0.0477694	1	0.200704	0.720998	PSMC1; PSMD1; PSMD12; PSMD13; PSMD2; PSMD3; PSMD5;
Cyclin A:Cdk2-associated events at S phase entry	7	90	1.33588	2.85803	0.0114597	1	0.0575747	0.206828	PSMC1; PSMD1; PSMD12; PSMD13; PSMD2; PSMD3; PSMD5;
Transport of Mature mRNA Derived from an Intronless Transcript	2	35	0.381679	2.1069	0.246935	1	0.648642	1	EIF4E; TPR;
Transport of the SLBP independent Mature mRNA	2	32	0.381679	2.30436	0.216555	1	0.588569	1	EIF4E; TPR;
Mitotic G1-G1/S phases	7	140	1.33588	1.83738	0.0886797	1	0.31405	1	PSMC1; PSMD1; PSMD12; PSMD13; PSMD2; PSMD3; PSMD5;
Cell Cycle, Mitotic	16	317	3.05344	1.85335	0.0137738	1	0.0683772	0.245635	ACTR1A; BUB3; DCTN1; PAFAH1B1; PSMC1; PSMD1; PSMD12; PSMD13; PSMD2; PSMD3; PSMD5; TUBA4A; TUBB; TUBB4A; XPO1; YWHAG;
Transport of Mature mRNA derived from an Intron-Containing Transcript	3	51	0.572519	2.16546	0.161752	1	0.477526	1	EIF4E; SRSF7; TPR;
Transport of Mature Transcript to Cytoplasm	3	55	0.572519	2.008	0.188865	1	0.533944	1	EIF4E; SRSF7; TPR;
Transport of the SLBP Dependant Mature mRNA	2	33	0.381679	2.23455	0.226653	1	0.602001	1	EIF4E; TPR;
Transport of Mature mRNAs Derived from Intronless Transcripts	2	36	0.381679	2.04839	0.257102	1	0.673229	1	EIF4E; TPR;
mRNA Splicing - Minor Pathway	2	42	0.381679	1.75583	0.317973	1	0.798762	1	SNRNP200; SRSF7;
mRNA Splicing - Major Pathway	14	107	2.67176	4.80456	1.2486e-06	0.00208267	2.16944e-05	7.7934e-05	HNRNPA1; HNRNPA2B1; HNRNPA3; HNRNPC; HNRNPD; HNRNPH1; HNRNPK; HNRNPM; HNRNPU; PCBP1; PCBP2; RBMX; SNRNP200; SRSF7;
mRNA Splicing	14	107	2.67176	4.80456	1.2486e-06	0.00208267	2.16944e-05	7.7934e-05	HNRNPA1; HNRNPA2B1; HNRNPA3; HNRNPC; HNRNPD; HNRNPH1; HNRNPK; HNRNPM; HNRNPU; PCBP1; PCBP2; RBMX; SNRNP200; SRSF7;
Processing of Capped Intron-Containing Pre-mRNA	16	138	3.05344	4.25717	1.15265e-06	0.00192262	2.0898e-05	7.5073e-05	EIF4E; HNRNPA1; HNRNPA2B1; HNRNPA3; HNRNPC; HNRNPD; HNRNPH1; HNRNPK; HNRNPM; HNRNPU; PCBP1; PCBP2; RBMX; SNRNP200; SRSF7; TPR;
mRNA Processing	16	157	3.05344	3.742	6.3226e-06	0.0105461	9.41616e-05	0.000338261	EIF4E; HNRNPA1; HNRNPA2B1; HNRNPA3; HNRNPC; HNRNPD; HNRNPH1; HNRNPK; HNRNPM; HNRNPU; PCBP1; PCBP2; RBMX; SNRNP200; SRSF7; TPR;
Unfolded Protein Response	4	63	0.763359	2.33547	0.0926722	1	0.326082	1	ADD1; ATP6V0D1; DCTN1; HDGF;
Insulin Synthesis and Processing	9	132	1.71756	2.50471	0.0102164	1	0.0519542	0.186638	EXOC1; RPL12; RPS19; RPS2; RPS3A; RPS4X; SNAP25; STX1A; STXBP1;
Activation of Chaperones by IRE1alpha	4	45	0.763359	3.26945	0.0336991	1	0.147395	0.529494	ADD1; ATP6V0D1; DCTN1; HDGF;
Diabetes pathways	13	216	2.48092	2.21026	0.00648068	1	0.0354419	0.12732	ADD1; ATP6V0D1; DCTN1; EXOC1; HDGF; RPL12; RPS19; RPS2; RPS3A; RPS4X; SNAP25; STX1A; STXBP1;
Removal of licensing factors from origins	7	85	1.33588	3.02613	0.00849433	1	0.0441388	0.158562	PSMC1; PSMD1; PSMD12; PSMD13; PSMD2; PSMD3; PSMD5;
Regulation of DNA replication	7	88	1.33588	2.92298	0.0101957	1	0.0519542	0.186638	PSMC1; PSMD1; PSMD12; PSMD13; PSMD2; PSMD3; PSMD5;
CDT1 association with the CDC6:ORC:origin complex	7	74	1.33588	3.4759	0.00399366	1	0.0235386	0.084559	PSMC1; PSMD1; PSMD12; PSMD13; PSMD2; PSMD3; PSMD5;
Synthesis of DNA	7	109	1.33588	2.35989	0.0295924	1	0.130238	0.46786	PSMC1; PSMD1; PSMD12; PSMD13; PSMD2; PSMD3; PSMD5;
Switching of origins to a post-replicative state	7	83	1.33588	3.09904	0.00748256	1	0.0393719	0.141438	PSMC1; PSMD1; PSMD12; PSMD13; PSMD2; PSMD3; PSMD5;
Orc1 removal from chromatin	7	83	1.33588	3.09904	0.00748256	1	0.0393719	0.141438	PSMC1; PSMD1; PSMD12; PSMD13; PSMD2; PSMD3; PSMD5;
CDK-mediated phosphorylation and removal of Cdc6	7	66	1.33588	3.89716	0.00208116	1	0.0137209	0.0492901	PSMC1; PSMD1; PSMD12; PSMD13; PSMD2; PSMD3; PSMD5;
Signaling by Rho GTPases	4	8	0.763359	18.3718	3.4971e-05	0.0583316	0.000397764	0.00142891	ARHGDIA; GDI1; GDI2; RHOA;
Rho GTPase cycle	4	8	0.763359	18.3718	3.4971e-05	0.0583316	0.000397764	0.00142891	ARHGDIA; GDI1; GDI2; RHOA;
Signaling by GPCR	12	800	2.29008	0.550919	0.993091	1	1	1	CALM3; CDK5; GNAI1; GNAI2; GNAI3; GNAQ; GNAZ; GNB1; MGLL; PPP1CA; PRKAR2A; RHOA;
Signaling by PDGF	7	78	1.33588	3.29767	0.00534429	1	0.0299137	0.10746	CALM3; GRB2; KRAS; MAP2K1; MAP2K2; PRKAR2A; YWHAB;
Downstream signal transduction	7	75	1.33588	3.42956	0.00430388	1	0.0249266	0.0895451	CALM3; GRB2; KRAS; MAP2K1; MAP2K2; PRKAR2A; YWHAB;
Signaling by SCF-KIT	5	66	0.954198	2.78527	0.0338443	1	0.147395	0.529494	GRB2; KRAS; MAP2K1; MAP2K2; YWHAB;
G alpha (i) signalling events	5	31	0.954198	5.92892	0.0013933	1	0.00980601	0.0352266	GNAI1; GNAI2; GNAI3; GNAZ; GNB1;
G alpha (s) signalling events	5	31	0.954198	5.92892	0.0013933	1	0.00980601	0.0352266	GNAI1; GNAI2; GNAI3; GNAZ; GNB1;
GPCR downstream signaling	8	530	1.52672	0.554611	0.978032	1	1	1	GNAI1; GNAI2; GNAI3; GNAQ; GNAZ; GNB1; MGLL; RHOA;
G-protein beta:gamma signalling	2	11	0.381679	6.6996	0.0346361	1	0.150451	0.540471	GNB1; RHOA;
G alpha (12/13) signalling events	2	21	0.381679	3.51083	0.110808	1	0.364552	1	GNB1; RHOA;
G alpha (q) signalling events	3	120	0.572519	0.920426	0.638857	1	1	1	GNAQ; GNB1; MGLL;
G alpha (z) signalling events	5	22	0.954198	8.35329	0.000264275	0.44081	0.00234474	0.00842311	GNAI1; GNAI2; GNAI3; GNAZ; GNB1;
G-protein activation	5	13	0.954198	14.1319	1.5826e-05	0.0263978	0.000206233	0.00074086	GNAI1; GNAI2; GNAI3; GNAZ; GNB1;
Opioid Signalling	9	53	1.71756	6.23745	1.17841e-05	0.0196559	0.000161114	0.000578779	CALM3; CDK5; GNAI1; GNAI2; GNAI3; GNAZ; GNB1; PPP1CA; PRKAR2A;
PLC beta mediated events	6	39	1.14504	5.65377	0.000604237	1	0.00484552	0.0174068	CALM3; GNAI1; GNAI2; GNAI3; GNAZ; PRKAR2A;
G-protein mediated events	6	40	1.14504	5.51247	0.000694712	1	0.00541486	0.0194521	CALM3; GNAI1; GNAI2; GNAI3; GNAZ; PRKAR2A;
G beta:gamma signalling through PI3Kgamma	2	8	0.381679	9.20881	0.0186095	1	0.0884351	0.31769	GNB1; RHOA;
Olfactory Signaling Pathway	1	349	0.19084	0.1062	0.999941	1	1	1	GNB1;
G beta:gamma signalling through PLC beta	1	5	0.19084	7.39816	0.129033	1	0.406051	1	GNB1;
Ca-dependent events	2	27	0.381679	2.73094	0.166914	1	0.489302	1	CALM3; PRKAR2A;
Adaptive Immune System	16	237	3.05344	2.47893	0.00082487	1	0.00625402	0.0224666	CANX; GRB2; NCAM1; NPEPPS; PSMC1; PSMD1; PSMD12; PSMD13; PSMD2; PSMD3; PSMD5; SPTAN1; SPTBN1; TPP2; YWHAB; YWHAZ;
tRNA Aminoacylation	13	42	2.48092	11.3649	4.88119e-11	8.14183e-08	5.08864e-09	1.82802e-08	AARS; DARS; EPRS; FARSA; GARS; HARS; IARS2; KARS; NARS; PPA1; SARS; VARS2; WARS;
Cytosolic tRNA aminoacylation	11	24	2.09924	16.8281	1.00402e-11	1.6747e-08	1.52246e-09	5.46921e-09	AARS; DARS; EPRS; FARSA; GARS; HARS; KARS; NARS; PPA1; SARS; WARS;
Mitochondrial tRNA aminoacylation	4	21	0.763359	7.0042	0.00225579	1	0.0144551	0.0519279	GARS; IARS2; KARS; VARS2;
Immune System	24	522	4.58015	1.68793	0.00917222	1	0.0472199	0.169631	CANX; GBP1; GRB2; HSP90AB1; KRAS; MAP2K1; MAP2K2; NCAM1; NPEPPS; PCBP2; PIN1; PRKCSH; PSMC1; PSMD1; PSMD12; PSMD13; PSMD2; PSMD3; PSMD5; SPTAN1; SPTBN1; TPP2; YWHAB; YWHAZ;
RNA Polymerase II Transcription	2	101	0.381679	0.73025	0.765688	1	1	1	SRSF7; TCEA1;
Formation and Maturation of mRNA Transcript	17	185	3.24427	3.37403	1.30949e-05	0.0218424	0.00017758	0.00063793	EIF4E; HNRNPA1; HNRNPA2B1; HNRNPA3; HNRNPC; HNRNPD; HNRNPH1; HNRNPK; HNRNPM; HNRNPU; PCBP1; PCBP2; RBMX; SNRNP200; SRSF7; TCEA1; TPR;
DARPP-32 events	4	18	0.763359	8.17091	0.00123045	1	0.00884648	0.0317797	CALM3; CDK5; PPP1CA; PRKAR2A;
Signaling by Wnt	7	75	1.33588	3.42956	0.00430388	1	0.0249266	0.0895451	PSMC1; PSMD1; PSMD12; PSMD13; PSMD2; PSMD3; PSMD5;
Degradation of beta-catenin by the destruction complex	7	75	1.33588	3.42956	0.00430388	1	0.0249266	0.0895451	PSMC1; PSMD1; PSMD12; PSMD13; PSMD2; PSMD3; PSMD5;
Integrin cell surface interactions	3	72	0.572519	1.53396	0.312827	1	0.78821	1	BSG; GRB2; TNC;
Gene Expression	42	378	8.01527	4.0784	1.00855e-14	1.68226e-11	2.80377e-12	1.00721e-11	AARS; DARS; EEF1G; EEF2; EIF3A; EIF3B; EIF3E; EIF3J; EIF4E; EIF4H; EPRS; FARSA; GARS; HARS; HNRNPA1; HNRNPA2B1; HNRNPA3; HNRNPC; HNRNPD; HNRNPH1; HNRNPK; HNRNPM; HNRNPU; IARS2; KARS; NARS; PCBP1; PCBP2; PPA1; RBMX; RPL12; RPS19; RPS2; RPS3A; RPS4X; SARS; SNRNP200; SRSF7; TCEA1; TPR; VARS2; WARS;
Cleavage of Growing Transcript in the Termination Region	1	43	0.19084	0.861771	0.695562	1	1	1	SRSF7;
RNA Polymerase II Transcription Termination	1	43	0.19084	0.861771	0.695562	1	1	1	SRSF7;
Formation of RNA Pol II elongation complex	1	42	0.19084	0.882284	0.687015	1	1	1	TCEA1;
RNA Polymerase II Pre-transcription Events	1	58	0.19084	0.638938	0.799069	1	1	1	TCEA1;
RNA Polymerase II Transcription Elongation	1	42	0.19084	0.882284	0.687015	1	1	1	TCEA1;
Pyruvate metabolism	5	10	0.954198	18.3672	3.31686e-06	0.00553252	5.31973e-05	0.000191103	BSG; DLAT; DLD; PDHB; PDHX;
Pyruvate metabolism and Citric Acid (TCA) cycle	14	31	2.67176	16.5797	1.81703e-14	3.03081e-11	4.32973e-12	1.55539e-11	ACO2; BSG; CS; DLAT; DLD; FH; IDH3G; MDH2; NNT; OGDH; PDHB; PDHX; SDHA; SDHB;
The citric acid (TCA) cycle and respiratory electron transport	34	118	6.48855	10.5762	1.26601e-25	2.1117e-22	1.05585e-22	3.79298e-22	ACO2; ATP5A1; ATP5B; ATP5C1; BSG; COX4I1; COX7A2L; CS; DLAT; DLD; ETFA; FH; IDH3G; MDH2; NDUFA10; NDUFA12; NDUFA6; NDUFA9; NDUFB10; NDUFB6; NDUFB9; NDUFS1; NDUFS2; NDUFS7; NDUFV1; NDUFV2; NNT; OGDH; PDHB; PDHX; SDHA; SDHB; UQCRC1; UQCRC2;
Synthesis and interconversion of nucleotide di- and triphosphates	2	16	0.381679	4.60728	0.0691359	1	0.256834	0.922639	GSR; GUK1;
Purine salvage	1	7	0.19084	5.28741	0.175865	1	0.503801	1	HPRT1;
DNA Repair	3	106	0.572519	1.04198	0.554761	1	1	1	DDB1; RAD23B; TCEA1;
Amino acid and oligopeptide SLC transporters	3	48	0.572519	2.30078	0.142269	1	0.439455	1	SLC17A7; SLC1A2; SLC1A6;
Bile acid and bile salt metabolism	1	27	0.19084	1.37226	0.525952	1	1	1	SCP2;
Synthesis of bile acids and bile salts	1	19	0.19084	1.94975	0.408543	1	0.9625	1	SCP2;
Synthesis of bile acids and bile salts via 7alpha-hydroxycholesterol	1	15	0.19084	2.46934	0.33937	1	0.837033	1	SCP2;
Beta-oxidation of pristanoyl-CoA	1	8	0.19084	4.62731	0.19833	1	0.548615	1	SCP2;
Regulation of Lipid Metabolism by Peroxisome proliferator-activated receptor alpha (PPARalpha)	1	32	0.19084	1.15791	0.587201	1	1	1	FASN;
Peroxisomal lipid metabolism	2	20	0.381679	3.68628	0.102024	1	0.346962	1	IDH1; SCP2;
Synthesis of Ketone Bodies	1	4	0.19084	9.24308	0.104629	1	0.346962	1	HMGCL;
Ketone body metabolism	1	5	0.19084	7.39816	0.129033	1	0.406051	1	HMGCL;
NADPH regeneration	1	1	0.19084	36.6978	0.0272491	1	0.123194	0.442557	IDH1;
DNA Damage Recognition in GG-NER	1	2	0.19084	18.4402	0.053757	1	0.207562	0.745635	RAD23B;
Formation of incision complex in GG-NER	2	20	0.381679	3.68628	0.102024	1	0.346962	1	DDB1; RAD23B;
Nucleotide Excision Repair	3	49	0.572519	2.25383	0.148674	1	0.455024	1	DDB1; RAD23B; TCEA1;
Global Genomic NER (GG-NER)	2	33	0.381679	2.23455	0.226653	1	0.602001	1	DDB1; RAD23B;
Metabolism	84	823	16.0305	3.74598	3.56936e-26	5.95369e-23	5.95369e-23	2.13877e-22	ACO2; ALDH6A1; ANP32A; ATP5A1; ATP5B; ATP5C1; BCKDHA; BPNT1; BSG; CALM3; CNDP2; COX4I1; COX7A2L; CS; DBT; DLAT; DLD; EIF4E; ELAVL1; ETFA; FASN; FH; GLUD1; GLUL; GNB1; GPHN; GSR; GSTP1; GSTZ1; GUK1; HIBADH; HNRNPD; HPRT1; HSPA1A; HSPA8; IDH3G; IVD; KHSRP; MAOB; MDH2; NDUFA10; NDUFA12; NDUFA6; NDUFA9; NDUFB10; NDUFB6; NDUFB9; NDUFS1; NDUFS2; NDUFS7; NDUFV1; NDUFV2; NNT; NQO1; OGDH; PDHB; PDHX; PRKA…
L13a-mediated translational silencing of Ceruloplasmin expression	11	102	2.09924	3.96081	0.000105335	0.175698	0.00102747	0.00369105	EIF3A; EIF3B; EIF3E; EIF3J; EIF4E; EIF4H; RPL12; RPS19; RPS2; RPS3A; RPS4X;
Tetrahydrobiopterin (BH4) synthesis, recycling, salvage and regulation	1	12	0.19084	3.08616	0.282242	1	0.719847	1	CALM3;
Purine metabolism	1	24	0.19084	1.54372	0.484932	1	1	1	HPRT1;
Metabolism of nucleotides	3	58	0.572519	1.90416	0.209905	1	0.577758	1	GSR; GUK1; HPRT1;
eNOS activation and regulation	1	18	0.19084	2.05801	0.391959	1	0.933983	1	CALM3;
Metabolism of nitric oxide	1	18	0.19084	2.05801	0.391959	1	0.933983	1	CALM3;
eNOS activation	1	9	0.19084	4.11374	0.220184	1	0.588569	1	CALM3;
3' -UTR-mediated translational regulation	11	102	2.09924	3.96081	0.000105335	0.175698	0.00102747	0.00369105	EIF3A; EIF3B; EIF3E; EIF3J; EIF4E; EIF4H; RPL12; RPS19; RPS2; RPS3A; RPS4X;
Dual incision reaction in TC-NER	1	28	0.19084	1.32327	0.538888	1	1	1	TCEA1;
Formation of transcription-coupled NER (TC-NER) repair complex	1	28	0.19084	1.32327	0.538888	1	1	1	TCEA1;
Transcription-coupled NER (TC-NER)	1	44	0.19084	0.84219	0.703876	1	1	1	TCEA1;
Dual incision reaction in GG-NER	2	20	0.381679	3.68628	0.102024	1	0.346962	1	DDB1; RAD23B;
Stabilization of p53	7	69	1.33588	3.72774	0.00268889	1	0.016798	0.0603444	PSMC1; PSMD1; PSMD12; PSMD13; PSMD2; PSMD3; PSMD5;
p53-Dependent G1 DNA Damage Response	7	72	1.33588	3.57244	0.00342435	1	0.020695	0.0743436	PSMC1; PSMD1; PSMD12; PSMD13; PSMD2; PSMD3; PSMD5;
p53-Dependent G1/S DNA damage checkpoint	7	72	1.33588	3.57244	0.00342435	1	0.020695	0.0743436	PSMC1; PSMD1; PSMD12; PSMD13; PSMD2; PSMD3; PSMD5;
G1/S DNA Damage Checkpoints	7	76	1.33588	3.38444	0.00463196	1	0.0266418	0.0957066	PSMC1; PSMD1; PSMD12; PSMD13; PSMD2; PSMD3; PSMD5;
Cell Cycle Checkpoints	8	118	1.52672	2.49088	0.0155004	1	0.0760431	0.273173	BUB3; PSMC1; PSMD1; PSMD12; PSMD13; PSMD2; PSMD3; PSMD5;
Pausing and recovery of elongation	1	31	0.19084	1.19525	0.575618	1	1	1	TCEA1;
Autodegradation of the E3 ubiquitin ligase COP1	7	68	1.33588	3.78255	0.00247291	1	0.0156837	0.0563414	PSMC1; PSMD1; PSMD12; PSMD13; PSMD2; PSMD3; PSMD5;
p53-Independent G1/S DNA damage checkpoint	7	70	1.33588	3.6745	0.00291906	1	0.0178351	0.06407	PSMC1; PSMD1; PSMD12; PSMD13; PSMD2; PSMD3; PSMD5;
Ubiquitin Mediated Degradation of Phosphorylated Cdc25A	7	69	1.33588	3.72774	0.00268889	1	0.016798	0.0603444	PSMC1; PSMD1; PSMD12; PSMD13; PSMD2; PSMD3; PSMD5;
p53-Independent DNA Damage Response	7	70	1.33588	3.6745	0.00291906	1	0.0178351	0.06407	PSMC1; PSMD1; PSMD12; PSMD13; PSMD2; PSMD3; PSMD5;
Mitotic Spindle Checkpoint	1	19	0.19084	1.94975	0.408543	1	0.9625	1	BUB3;
Asparagine N-linked glycosylation	3	77	0.572519	1.43436	0.350268	1	0.861722	1	CANX; GANAB; PRKCSH;
N-glycan trimming in the ER and Calnexin/Calreticulin cycle	3	13	0.572519	8.49042	0.00469223	1	0.026648	0.0957289	CANX; GANAB; PRKCSH;
Calnexin/calreticulin cycle	3	12	0.572519	9.19737	0.00368335	1	0.0219422	0.0788241	CANX; GANAB; PRKCSH;
Folding of actin by CCT/TriC	7	9	1.33588	28.5518	3.68199e-10	6.14155e-07	1.18107e-08	4.24281e-08	CCT2; CCT3; CCT4; CCT5; CCT7; CCT8; TCP1;
Association of TriC/CCT with target proteins during biosynthesis	7	9	1.33588	28.5518	3.68199e-10	6.14155e-07	1.18107e-08	4.24281e-08	CCT2; CCT3; CCT4; CCT5; CCT7; CCT8; TCP1;
Post-chaperonin tubulin folding pathway	3	12	0.572519	9.19737	0.00368335	1	0.0219422	0.0788241	TBCD; TUBB3; TUBB4A;
Post-translational protein modification	3	114	0.572519	0.968865	0.604225	1	1	1	CANX; GANAB; PRKCSH;
Prefoldin mediated transfer of substrate to CCT/TriC	7	14	1.33588	18.362	3.11663e-08	5.19855e-05	8.12273e-07	2.91797e-06	CCT2; CCT3; CCT4; CCT5; CCT7; CCT8; TCP1;
Formation of tubulin folding intermediates by CCT/TriC	7	8	1.33588	32.1163	8.37932e-11	1.39767e-07	6.98835e-09	2.51046e-08	CCT2; CCT3; CCT4; CCT5; CCT7; CCT8; TCP1;
Cooperation of Prefoldin and TriC/CCT in actin and tubulin folding	7	15	1.33588	17.1387	5.7065e-08	9.51844e-05	1.44219e-06	5.18084e-06	CCT2; CCT3; CCT4; CCT5; CCT7; CCT8; TCP1;
Chaperonin-mediated protein folding	7	16	1.33588	16.0682	9.9068e-08	0.000165245	2.43008e-06	8.7297e-06	CCT2; CCT3; CCT4; CCT5; CCT7; CCT8; TCP1;
Eukaryotic Translation Termination	5	82	0.954198	2.24187	0.0731313	1	0.269278	0.967342	RPL12; RPS19; RPS2; RPS3A; RPS4X;
Protein folding	10	28	1.9084	13.1148	1.74953e-09	2.91821e-06	5.0314e-08	1.80745e-07	CCT2; CCT3; CCT4; CCT5; CCT7; CCT8; TBCD; TCP1; TUBB3; TUBB4A;
Eukaryotic Translation Elongation	7	85	1.33588	3.02613	0.00849433	1	0.0441388	0.158562	EEF1G; EEF2; RPL12; RPS19; RPS2; RPS3A; RPS4X;
Peptide chain elongation	6	82	1.14504	2.68935	0.0244248	1	0.1138	0.408811	EEF2; RPL12; RPS19; RPS2; RPS3A; RPS4X;
Ribosomal scanning and start codon recognition	10	54	1.9084	6.80142	1.68814e-06	0.00281581	2.84009e-05	0.000102026	EIF3A; EIF3B; EIF3E; EIF3J; EIF4E; EIF4H; RPS19; RPS2; RPS3A; RPS4X;
GTP hydrolysis and joining of the 60S ribosomal subunit	11	103	2.09924	3.92236	0.000115085	0.191962	0.00109693	0.00394054	EIF3A; EIF3B; EIF3E; EIF3J; EIF4E; EIF4H; RPL12; RPS19; RPS2; RPS3A; RPS4X;
Translation initiation complex formation	10	54	1.9084	6.80142	1.68814e-06	0.00281581	2.84009e-05	0.000102026	EIF3A; EIF3B; EIF3E; EIF3J; EIF4E; EIF4H; RPS19; RPS2; RPS3A; RPS4X;
Activation of the mRNA upon binding of the cap-binding complex and eIFs, and subsequent binding to 43S	10	55	1.9084	6.67778	2.01351e-06	0.00335854	3.32528e-05	0.000119456	EIF3A; EIF3B; EIF3E; EIF3J; EIF4E; EIF4H; RPS19; RPS2; RPS3A; RPS4X;
Formation of the ternary complex, and subsequently, the 43S complex	8	47	1.52672	6.25291	3.55469e-05	0.0592922	0.000397934	0.00142952	EIF3A; EIF3B; EIF3E; EIF3J; RPS19; RPS2; RPS3A; RPS4X;
Translation	13	117	2.48092	4.08032	1.83797e-05	0.0306573	0.000230506	0.000828059	EEF1G; EEF2; EIF3A; EIF3B; EIF3E; EIF3J; EIF4E; EIF4H; RPL12; RPS19; RPS2; RPS3A; RPS4X;
Eukaryotic Translation Initiation	11	110	2.09924	3.67278	0.00020739	0.345927	0.00187303	0.00672858	EIF3A; EIF3B; EIF3E; EIF3J; EIF4E; EIF4H; RPL12; RPS19; RPS2; RPS3A; RPS4X;
Cap-dependent Translation Initiation	11	110	2.09924	3.67278	0.00020739	0.345927	0.00187303	0.00672858	EIF3A; EIF3B; EIF3E; EIF3J; EIF4E; EIF4H; RPL12; RPS19; RPS2; RPS3A; RPS4X;
Formation of a pool of free 40S subunits	9	92	1.71756	3.5936	0.000904553	1	0.00673569	0.024197	EIF3A; EIF3B; EIF3E; EIF3J; RPL12; RPS19; RPS2; RPS3A; RPS4X;
Metabolism of proteins	26	259	4.96183	3.68522	1.16771e-08	1.94775e-05	3.14153e-07	1.12855e-06	CANX; CCT2; CCT3; CCT4; CCT5; CCT7; CCT8; EEF1G; EEF2; EIF3A; EIF3B; EIF3E; EIF3J; EIF4E; EIF4H; GANAB; PRKCSH; RPL12; RPS19; RPS2; RPS3A; RPS4X; TBCD; TCP1; TUBB3; TUBB4A;
Assembly of Viral Components at the Budding Site	1	2	0.19084	18.4402	0.053757	1	0.207562	0.745635	CANX;
Viral RNP Complexes in the Host Cell Nucleus	1	2	0.19084	18.4402	0.053757	1	0.207562	0.745635	HSPA1A;
NEP/NS2 Interacts with the Cellular Export Machinery	2	29	0.381679	2.54266	0.186558	1	0.528316	1	TPR; XPO1;
Viral mRNA Translation	5	82	0.954198	2.24187	0.0731313	1	0.269278	0.967342	RPL12; RPS19; RPS2; RPS3A; RPS4X;
Export of Viral Ribonucleoproteins from Nucleus	3	31	0.572519	3.56209	0.0514573	1	0.207562	0.745635	HSPA1A; TPR; XPO1;
Virus Assembly and Release	1	2	0.19084	18.4402	0.053757	1	0.207562	0.745635	CANX;
Influenza Viral RNA Transcription and Replication	5	98	0.954198	1.87589	0.129495	1	0.406051	1	RPL12; RPS19; RPS2; RPS3A; RPS4X;
Influenza Life Cycle	10	135	1.9084	2.72087	0.003914	1	0.0231509	0.0831661	CANX; CLTC; HSPA1A; RPL12; RPS19; RPS2; RPS3A; RPS4X; TPR; XPO1;
Entry of Influenza Virion into Host Cell via Endocytosis	1	2	0.19084	18.4402	0.053757	1	0.207562	0.745635	CLTC;
Transport of Ribonucleoproteins into the Host Nucleus	1	29	0.19084	1.27765	0.551471	1	1	1	TPR;
Influenza Infection	10	140	1.9084	2.6237	0.0050587	1	0.0285065	0.102405	CANX; CLTC; HSPA1A; RPL12; RPS19; RPS2; RPS3A; RPS4X; TPR; XPO1;
Meiotic Synapsis	3	47	0.572519	2.34972	0.135961	1	0.422313	1	HSPA2; LMNB1; UBE2I;
Meiosis	3	72	0.572519	1.53396	0.312827	1	0.78821	1	HSPA2; LMNB1; UBE2I;
Activated AMPK stimulates fatty-acid oxidation in muscle	1	18	0.19084	2.05801	0.391959	1	0.933983	1	CAB39;
Endosomal Sorting Complex Required For Transport (ESCRT)	1	28	0.19084	1.32327	0.538888	1	1	1	HGS;
Regulation of gap junction activity	1	2	0.19084	18.4402	0.053757	1	0.207562	0.745635	GJA1;
c-src mediated regulation of Cx43 function and closure of gap junctions	1	2	0.19084	18.4402	0.053757	1	0.207562	0.745635	GJA1;
Gap junction degradation	1	1	0.19084	36.6978	0.0272491	1	0.123194	0.442557	AP2M1;
Formation of annular gap junctions	1	1	0.19084	36.6978	0.0272491	1	0.123194	0.442557	AP2M1;
Oligomerization of connexins into connexons	1	3	0.19084	12.3139	0.079544	1	0.28411	1	GJA1;
Microtubule-dependent trafficking of connexons from Golgi to the plasma membrane	1	1	0.19084	36.6978	0.0272491	1	0.123194	0.442557	GJA1;
Transport of connexons to the plasma membrane	1	2	0.19084	18.4402	0.053757	1	0.207562	0.745635	GJA1;
Gap junction trafficking and regulation	2	6	0.381679	12.2733	0.0103364	1	0.0520879	0.187118	AP2M1; GJA1;
Gap junction trafficking	2	5	0.381679	14.7231	0.00701706	1	0.0375143	0.134764	AP2M1; GJA1;
Gap junction assembly	1	4	0.19084	9.24308	0.104629	1	0.346962	1	GJA1;
Transport of connexins along the secretory pathway	1	1	0.19084	36.6978	0.0272491	1	0.123194	0.442557	GJA1;
trans-Golgi Network Vesicle Budding	7	33	1.33588	7.79314	2.47392e-05	0.0412649	0.000292659	0.00105133	AP1B1; AP1M1; CLTC; DNM2; HSPA8; NAPA; SH3GL2;
Clathrin derived vesicle budding	7	33	1.33588	7.79314	2.47392e-05	0.0412649	0.000292659	0.00105133	AP1B1; AP1M1; CLTC; DNM2; HSPA8; NAPA; SH3GL2;
Golgi Associated Vesicle Biogenesis	7	27	1.33588	9.52431	5.92556e-06	0.00988383	8.93287e-05	0.0003209	AP1B1; AP1M1; CLTC; DNM2; HSPA8; NAPA; SH3GL2;
Lysosome Vesicle Biogenesis	6	15	1.14504	14.6938	1.61515e-06	0.00269407	2.77739e-05	9.97736e-05	AP1B1; AP1M1; CLTC; DNM2; HSPA8; SH3GL2;
Amine Oxidase reactions	1	4	0.19084	9.24308	0.104629	1	0.346962	1	MAOB;
Monoamines are oxidized to aldehydes by MAOA and MAOB, producing NH3 and H2O2	1	2	0.19084	18.4402	0.053757	1	0.207562	0.745635	MAOB;
Cytosolic sulfonation of small molecules	1	7	0.19084	5.28741	0.175865	1	0.503801	1	BPNT1;
Phase II conjugation	3	39	0.572519	2.83159	0.0894444	1	0.315419	1	BPNT1; CNDP2; GSTP1;
Glutathione conjugation	2	15	0.381679	4.91423	0.0615747	1	0.231124	0.830279	CNDP2; GSTP1;
Glutathione synthesis and recycling	1	6	0.19084	6.16718	0.152772	1	0.455856	1	CNDP2;
Membrane Trafficking	12	84	2.29008	5.24629	2.80714e-06	0.00468231	4.5905e-05	0.000164907	AP1B1; AP1M1; AP2M1; CLTC; COPA; COPE; DNM2; GJA1; HGS; HSPA8; NAPA; SH3GL2;
Golgi to ER Retrograde Transport	2	10	0.381679	7.36889	0.0288512	1	0.127989	0.459781	COPA; COPE;
COPI Mediated Transport	2	10	0.381679	7.36889	0.0288512	1	0.127989	0.459781	COPA; COPE;
Regulation of Insulin Secretion	4	48	0.763359	3.06516	0.041326	1	0.175399	0.630094	PRKAR2A; SNAP25; STX1A; STXBP1;
Integration of energy metabolism	6	83	1.14504	2.65695	0.025745	1	0.119285	0.428513	FASN; GNB1; PRKAR2A; SNAP25; STX1A; STXBP1;
Regulation of ornithine decarboxylase (ODC)	8	70	1.52672	4.19868	0.000617395	1	0.00492735	0.0177008	NQO1; PSMC1; PSMD1; PSMD12; PSMD13; PSMD2; PSMD3; PSMD5;
Metabolism of polyamines	1	15	0.19084	2.46934	0.33937	1	0.837033	1	SRM;
Phenylalanine and tyrosine catabolism	1	9	0.19084	4.11374	0.220184	1	0.588569	1	GSTZ1;
ChREBP activates metabolic gene expression	1	6	0.19084	6.16718	0.152772	1	0.455856	1	FASN;
Biological oxidations	4	98	0.763359	1.50146	0.278169	1	0.712728	1	BPNT1; CNDP2; GSTP1; MAOB;
Phase 1 - Functionalization of compounds	1	60	0.19084	0.617643	0.809902	1	1	1	MAOB;
Regulation of Insulin Secretion by Glucagon-like Peptide-1	1	16	0.19084	2.3151	0.357386	1	0.872879	1	PRKAR2A;
Glucagon signaling in metabolic regulation	2	33	0.381679	2.23455	0.226653	1	0.602001	1	GNB1; PRKAR2A;
PKA activation in glucagon signalling	1	17	0.19084	2.179	0.374911	1	0.902383	1	PRKAR2A;
Nonsense-Mediated Decay	5	104	0.954198	1.76768	0.154559	1	0.459545	1	RPL12; RPS19; RPS2; RPS3A; RPS4X;
Stabilization of mRNA by HuR	4	8	0.763359	18.3718	3.4971e-05	0.0583316	0.000397764	0.00142891	ANP32A; ELAVL1; SET; XPO1;
Destabilization of mRNA by KSRP	2	19	0.381679	3.8802	0.0934456	1	0.326082	1	KHSRP; YWHAZ;
Destabilization of mRNA by Butyrate Response Factor 1 (BRF1)	2	20	0.381679	3.68628	0.102024	1	0.346962	1	KHSRP; YWHAB;
Destabilization of mRNA by Tristetraprolin (TTP)	1	17	0.19084	2.179	0.374911	1	0.902383	1	YWHAB;
Regulation of mRNA Stability by Proteins that Bind AU-rich Elements	17	104	3.24427	6.00163	2.99198e-09	4.99062e-06	8.37297e-08	3.00786e-07	ANP32A; ELAVL1; HNRNPD; HSPA1A; HSPA8; KHSRP; PSMC1; PSMD1; PSMD12; PSMD13; PSMD2; PSMD3; PSMD5; SET; XPO1; YWHAB; YWHAZ;
Destabilization of mRNA by AUF1 (hnRNP D0)	10	71	1.9084	5.17314	2.15214e-05	0.0358977	0.000262027	0.000941292	HNRNPD; HSPA1A; HSPA8; PSMC1; PSMD1; PSMD12; PSMD13; PSMD2; PSMD3; PSMD5;
Deadenylation-dependent mRNA decay	1	46	0.19084	0.805581	0.719831	1	1	1	EIF4E;
Deadenylation of mRNA	1	22	0.19084	1.684	0.455635	1	1	1	EIF4E;
Metabolism of mRNA	23	234	4.38931	3.60846	1.20479e-07	0.000200959	2.91246e-06	1.04626e-05	ANP32A; EIF4E; ELAVL1; HNRNPD; HSPA1A; HSPA8; KHSRP; PSMC1; PSMD1; PSMD12; PSMD13; PSMD2; PSMD3; PSMD5; RPL12; RPS19; RPS2; RPS3A; RPS4X; SET; XPO1; YWHAB; YWHAZ;
Metabolism of RNA	24	281	4.58015	3.13553	8.60199e-07	0.00143481	1.61215e-05	5.7914e-05	ANP32A; EIF4E; ELAVL1; HNRNPD; HSPA1A; HSPA8; KHSRP; PSMC1; PSMD1; PSMD12; PSMD13; PSMD2; PSMD3; PSMD5; RPL12; RPS19; RPS2; RPS3A; RPS4X; SET; TPR; XPO1; YWHAB; YWHAZ;
Respiratory electron transport	19	76	3.62595	9.17807	1.2274e-13	2.0473e-10	2.55912e-11	9.19326e-11	COX4I1; COX7A2L; ETFA; NDUFA10; NDUFA12; NDUFA6; NDUFA9; NDUFB10; NDUFB6; NDUFB9; NDUFS1; NDUFS2; NDUFS7; NDUFV1; NDUFV2; SDHA; SDHB; UQCRC1; UQCRC2;
Formation of ATP by chemiosmotic coupling	3	15	0.572519	7.35912	0.00716887	1	0.0380818	0.136803	ATP5A1; ATP5B; ATP5C1;
Regulation of pyruvate dehydrogenase (PDH) complex	4	9	0.763359	16.3328	6.15906e-05	0.102733	0.000642082	0.00230658	DLAT; DLD; PDHB; PDHX;
Citric acid cycle (TCA cycle)	10	19	1.9084	19.3238	1.53619e-11	2.56236e-08	1.97105e-09	7.08068e-09	ACO2; CS; DLD; FH; IDH3G; MDH2; NNT; OGDH; SDHA; SDHB;
Respiratory electron transport, ATP synthesis by chemiosmotic coupling, and heat production by uncoupling proteins.	22	91	4.19847	8.87505	3.00006e-15	5.0041e-12	1.25102e-12	4.49412e-12	ATP5A1; ATP5B; ATP5C1; COX4I1; COX7A2L; ETFA; NDUFA10; NDUFA12; NDUFA6; NDUFA9; NDUFB10; NDUFB6; NDUFB9; NDUFS1; NDUFS2; NDUFS7; NDUFV1; NDUFV2; SDHA; SDHB; UQCRC1; UQCRC2;
Metabolism of amino acids and derivatives	19	188	3.62595	3.71057	9.8878e-07	0.00164928	1.81815e-05	6.53143e-05	ALDH6A1; BCKDHA; DBT; DLD; GLUD1; GLUL; GSTZ1; HIBADH; IVD; NQO1; OGDH; PSMC1; PSMD1; PSMD12; PSMD13; PSMD2; PSMD3; PSMD5; SRM;
Lysine catabolism	2	8	0.381679	9.20881	0.0186095	1	0.0884351	0.31769	DLD; OGDH;
Branched-chain amino acid catabolism	6	17	1.14504	12.9661	3.81225e-06	0.00635884	6.05604e-05	0.000217554	ALDH6A1; BCKDHA; DBT; DLD; HIBADH; IVD;
Amino acid synthesis and interconversion (transamination)	2	10	0.381679	7.36889	0.0288512	1	0.127989	0.459781	GLUD1; GLUL;
Molybdenum cofactor biosynthesis	1	6	0.19084	6.16718	0.152772	1	0.455856	1	GPHN;
Vitamin B5 (pantothenate) metabolism	1	9	0.19084	4.11374	0.220184	1	0.588569	1	FASN;
Nonsense Mediated Decay Enhanced by the Exon Junction Complex	5	104	0.954198	1.76768	0.154559	1	0.459545	1	RPL12; RPS19; RPS2; RPS3A; RPS4X;
Nonsense Mediated Decay Independent of the Exon Junction Complex	5	87	0.954198	2.11304	0.0889877	1	0.314474	1	RPL12; RPS19; RPS2; RPS3A; RPS4X;
Metabolism of non-coding RNA	1	50	0.19084	0.741147	0.749212	1	1	1	TPR;
snRNP Assembly	1	50	0.19084	0.741147	0.749212	1	1	1	TPR;
Metabolism of vitamins and cofactors	3	47	0.572519	2.34972	0.135961	1	0.422313	1	FASN; GPHN; SLC2A3;
Metabolism of water-soluble vitamins and cofactors	3	47	0.572519	2.34972	0.135961	1	0.422313	1	FASN; GPHN; SLC2A3;
Vitamin C (ascorbate) metabolism	1	6	0.19084	6.16718	0.152772	1	0.455856	1	SLC2A3;
Glucose metabolism	9	36	1.71756	9.18209	3.77865e-07	0.000630279	8.0805e-06	2.9028e-05	AGL; CALM3; GYG1; MDH2; PYGB; PYGL; PYGM; SLC25A11; TPI1;
Glycolysis	1	5	0.19084	7.39816	0.129033	1	0.406051	1	TPI1;
Glucose transport	2	38	0.381679	1.94061	0.277447	1	0.711972	1	HK1; TPR;
Regulation of Glucokinase by Glucokinase Regulatory Protein	1	29	0.19084	1.27765	0.551471	1	1	1	TPR;
Hexose transport	2	40	0.381679	1.8436	0.297755	1	0.755945	1	HK1; TPR;
Metabolism of carbohydrates	13	92	2.48092	5.18898	1.23132e-06	0.00205384	2.16944e-05	7.7934e-05	AGL; CALM3; GALK1; GYG1; HK1; MDH2; PGLS; PYGB; PYGL; PYGM; SLC25A11; TPI1; TPR;
Fatty Acyl-CoA Biosynthesis	2	18	0.381679	4.09564	0.0850919	1	0.301986	1	FASN; HSD17B12;
Synthesis of very long-chain fatty acyl-CoAs	1	14	0.19084	2.64559	0.32085	1	0.799968	1	HSD17B12;
Fatty acid, triacylglycerol, and ketone body metabolism	4	83	0.763359	1.77278	0.190494	1	0.537639	1	FASN; GPD2; HMGCL; HSD17B12;
Triglyceride Biosynthesis	2	28	0.381679	2.63344	0.176693	1	0.503801	1	FASN; HSD17B12;
Lipoprotein metabolism	1	27	0.19084	1.37226	0.525952	1	1	1	P4HB;
Hormone-sensitive lipase (HSL)-mediated triacylglycerol hydrolysis	2	12	0.381679	6.14176	0.0408267	1	0.174613	0.627269	MGLL; PPP1CA;
Chylomicron-mediated lipid transport	1	16	0.19084	2.3151	0.357386	1	0.872879	1	P4HB;
Glycogen breakdown (glycogenolysis)	6	14	1.14504	15.7426	9.91916e-07	0.00165452	1.81815e-05	6.53143e-05	AGL; CALM3; GYG1; PYGB; PYGL; PYGM;
Gluconeogenesis	3	20	0.572519	5.52026	0.0162417	1	0.078983	0.283735	MDH2; SLC25A11; TPI1;
Pentose phosphate pathway (hexose monophosphate shunt)	1	6	0.19084	6.16718	0.152772	1	0.455856	1	PGLS;
Galactose catabolism	1	3	0.19084	12.3139	0.079544	1	0.28411	1	GALK1;
Cell-cell junction organization	1	45	0.19084	0.823479	0.711964	1	1	1	CADM3;
Cell-Cell communication	7	117	1.33588	2.19854	0.0410747	1	0.174777	0.62786	ACTN4; CADM3; GRB2; NCAM1; PLEC; SPTAN1; SPTBN1;
Cell junction organization	2	69	0.381679	1.06887	0.564529	1	1	1	CADM3; PLEC;
Transmembrane transport of small molecules	20	378	3.81679	1.9426	0.00380975	1	0.0226144	0.081239	ATP1B2; ATP2B1; ATP2B2; ATP6V0A1; ATP6V0D1; ATP6V1A; ATP6V1B2; ATP6V1C1; ATP6V1E1; ATP6V1F; ATP6V1G2; HK1; PRKAR2A; SLC12A5; SLC17A7; SLC1A2; SLC1A6; SLC2A3; SLC4A10; TPR;
Transport of inorganic cations/anions and amino acids/oligopeptides	5	94	0.954198	1.95571	0.11391	1	0.372551	1	SLC12A5; SLC17A7; SLC1A2; SLC1A6; SLC4A10;
Bicarbonate transporters	1	9	0.19084	4.11374	0.220184	1	0.588569	1	SLC4A10;
SLC-mediated transmembrane transport	8	247	1.52672	1.19003	0.360348	1	0.877461	1	HK1; SLC12A5; SLC17A7; SLC1A2; SLC1A6; SLC2A3; SLC4A10; TPR;
Cation-coupled Chloride cotransporters	1	7	0.19084	5.28741	0.175865	1	0.503801	1	SLC12A5;
Type I hemidesmosome assembly	1	8	0.19084	4.62731	0.19833	1	0.548615	1	PLEC;
Signal regulatory protein (SIRP) family interactions	1	11	0.19084	3.36646	0.262124	1	0.67577	1	GRB2;
Adherens junctions interactions	1	27	0.19084	1.37226	0.525952	1	1	1	CADM3;
Nectin/Necl trans heterodimerization	1	7	0.19084	5.28741	0.175865	1	0.503801	1	CADM3;
Nephrin interactions	4	29	0.763359	5.07267	0.00753998	1	0.0395493	0.142075	ACTN4; NCAM1; SPTAN1; SPTBN1;
Organic anion transporters	1	7	0.19084	5.28741	0.175865	1	0.503801	1	SLC17A7;
Transport of glucose and other sugars, bile salts and organic acids, metal ions and amine compounds	1	94	0.19084	0.394264	0.925975	1	1	1	SLC2A3;
Facilitative Na+-independent glucose transporters	1	12	0.19084	3.08616	0.282242	1	0.719847	1	SLC2A3;
Transferrin endocytosis and recycling	8	27	1.52672	10.883	4.05227e-07	0.000675918	8.44898e-06	3.03517e-05	ATP6V0A1; ATP6V0D1; ATP6V1A; ATP6V1B2; ATP6V1C1; ATP6V1E1; ATP6V1F; ATP6V1G2;
Ion channel transport	3	46	0.572519	2.40079	0.129751	1	0.406051	1	ATP1B2; ATP2B1; ATP2B2;
Iron uptake and transport	8	37	1.52672	7.94243	5.54377e-06	0.00924701	8.5225e-05	0.000306158	ATP6V0A1; ATP6V0D1; ATP6V1A; ATP6V1B2; ATP6V1C1; ATP6V1E1; ATP6V1F; ATP6V1G2;
Regulation of Water Balance by Renal Aquaporins	1	24	0.19084	1.54372	0.484932	1	1	1	PRKAR2A;
Lipid digestion, mobilization, and transport	3	46	0.572519	2.40079	0.129751	1	0.406051	1	MGLL; P4HB; PPP1CA;
Metabolism of lipids and lipoproteins	9	257	1.71756	1.28651	0.268573	1	0.691326	1	FASN; GPD2; HMGCL; HSD17B12; IDH1; MGLL; P4HB; PPP1CA; SCP2;
Ion transport by P-type ATPases	3	29	0.572519	3.80766	0.0435151	1	0.184221	0.661787	ATP1B2; ATP2B1; ATP2B2;
Aquaporin-mediated transport	1	27	0.19084	1.37226	0.525952	1	1	1	PRKAR2A;
Class I MHC mediated antigen processing & presentation	10	101	1.9084	3.63672	0.000432618	0.721607	0.00360804	0.0129613	CANX; NPEPPS; PSMC1; PSMD1; PSMD12; PSMD13; PSMD2; PSMD3; PSMD5; TPP2;
Antigen processing: Ubiquitination & Proteasome degradation	9	69	1.71756	4.79129	0.000102451	0.170888	0.0010157	0.00364875	NPEPPS; PSMC1; PSMD1; PSMD12; PSMD13; PSMD2; PSMD3; PSMD5; TPP2;
CD28 co-stimulation	4	36	0.763359	4.08659	0.0161106	1	0.0785744	0.282267	GRB2; NCAM1; SPTAN1; SPTBN1;
CD28 dependent Vav1 pathway	4	18	0.763359	8.17091	0.00123045	1	0.00884648	0.0317797	GRB2; NCAM1; SPTAN1; SPTBN1;
Costimulation by the CD28 family	4	52	0.763359	2.82942	0.0528896	1	0.207562	0.745635	GRB2; NCAM1; SPTAN1; SPTBN1;
Stimulation of the cell death response by PAK-2p34	1	3	0.19084	12.3139	0.079544	1	0.28411	1	SPTAN1;
Transcription	2	178	0.381679	0.414373	0.956862	1	1	1	SRSF7; TCEA1;
Regulation of Apoptosis	8	75	1.52672	3.9188	0.000980171	1	0.00723418	0.0259877	APPL1; PSMC1; PSMD1; PSMD12; PSMD13; PSMD2; PSMD3; PSMD5;
Regulation of activated PAK-2p34 by proteasome mediated degradation	7	66	1.33588	3.89716	0.00208116	1	0.0137209	0.0492901	PSMC1; PSMD1; PSMD12; PSMD13; PSMD2; PSMD3; PSMD5;
Role of DCC in regulating apoptosis	1	8	0.19084	4.62731	0.19833	1	0.548615	1	APPL1;
Cdc20:Phospho-APC/C mediated degradation of Cyclin A	8	69	1.52672	4.25952	0.000559953	0.934001	0.00457844	0.0164473	BUB3; PSMC1; PSMD1; PSMD12; PSMD13; PSMD2; PSMD3; PSMD5;
Caspase-mediated cleavage of cytoskeletal proteins	6	11	1.14504	20.0321	1.63652e-07	0.000272972	3.81009e-06	1.36872e-05	ADD1; DBNL; MAPT; PLEC; SPTAN1; VIM;
Apoptotic cleavage of cellular proteins	8	39	1.52672	7.53523	8.42107e-06	0.0140463	0.000118036	0.000424028	ADD1; BCAP31; DBNL; LMNB1; MAPT; PLEC; SPTAN1; VIM;
Breakdown of the nuclear lamina	1	4	0.19084	9.24308	0.104629	1	0.346962	1	LMNB1;
Apoptotic cleavage of cell adhesion proteins	1	12	0.19084	3.08616	0.282242	1	0.719847	1	SPTAN1;
Apoptotic execution phase	10	48	1.9084	7.65142	5.34255e-07	0.000891137	1.0484e-05	3.76621e-05	ADD1; BCAP31; DBNL; DNM1L; HMGB1; LMNB1; MAPT; PLEC; SPTAN1; VIM;
Activation of DNA fragmentation factor	1	8	0.19084	4.62731	0.19833	1	0.548615	1	HMGB1;
Apoptosis induced DNA fragmentation	1	8	0.19084	4.62731	0.19833	1	0.548615	1	HMGB1;
Activation of BMF and translocation to mitochondria	1	3	0.19084	12.3139	0.079544	1	0.28411	1	DYNLL2;
Intrinsic Pathway for Apoptosis	3	31	0.572519	3.56209	0.0514573	1	0.207562	0.745635	DYNLL2; VIM; YWHAB;
Activation of BH3-only proteins	2	17	0.381679	4.33642	0.0769819	1	0.281592	1	DYNLL2; YWHAB;
Activation, myristolyation of BID and translocation to mitochondria	1	5	0.19084	7.39816	0.129033	1	0.406051	1	VIM;
Activation of BAD and translocation to mitochondria	1	7	0.19084	5.28741	0.175865	1	0.503801	1	YWHAB;
Activation of BIM and translocation to mitochondria	1	5	0.19084	7.39816	0.129033	1	0.406051	1	DYNLL2;
Apoptosis	20	158	3.81679	4.64732	1.19889e-08	1.99975e-05	3.1742e-07	1.14028e-06	ADD1; APPL1; BCAP31; DBNL; DNM1L; DYNLL2; HMGB1; LMNB1; MAPT; PLEC; PSMC1; PSMD1; PSMD12; PSMD13; PSMD2; PSMD3; PSMD5; SPTAN1; VIM; YWHAB;
TRIF mediated TLR3 signaling	2	56	0.381679	1.31695	0.453475	1	1	1	MAP2K1; MAP2K2;
Toll Like Receptor 3 (TLR3) Cascade	2	56	0.381679	1.31695	0.453475	1	1	1	MAP2K1; MAP2K2;
TRAF6 Mediated Induction of proinflammatory cytokines	2	50	0.381679	1.47496	0.397032	1	0.943375	1	MAP2K1; MAP2K2;
Toll Like Receptor 5 (TLR5) Cascade	2	60	0.381679	1.22917	0.489386	1	1	1	MAP2K1; MAP2K2;
Toll Like Receptor 7/8 (TLR7/8) Cascade	2	62	0.381679	1.18953	0.506778	1	1	1	MAP2K1; MAP2K2;
MyD88 dependent cascade initiated on endosome	2	60	0.381679	1.22917	0.489386	1	1	1	MAP2K1; MAP2K2;
TRAF6 mediated induction of NFkB and MAP kinases upon TLR7/8 or 9 activation	2	59	0.381679	1.25	0.480547	1	1	1	MAP2K1; MAP2K2;
Toll Like Receptor 9 (TLR9) Cascade	2	65	0.381679	1.13463	0.532133	1	1	1	MAP2K1; MAP2K2;
Activated TLR4 signalling	2	72	0.381679	1.02434	0.587749	1	1	1	MAP2K1; MAP2K2;
MyD88:Mal cascade initiated on plasma membrane	2	62	0.381679	1.18953	0.506778	1	1	1	MAP2K1; MAP2K2;
Toll Like Receptor 4 (TLR4) Cascade	2	76	0.381679	0.970432	0.617261	1	1	1	MAP2K1; MAP2K2;
NFkB and MAP kinases activation mediated by TLR4 signaling repertoire	2	54	0.381679	1.36572	0.434986	1	1	1	MAP2K1; MAP2K2;
MyD88-independent cascade initiated on plasma membrane	2	58	0.381679	1.27155	0.471614	1	1	1	MAP2K1; MAP2K2;
Innate Immune System	6	183	1.14504	1.20515	0.381605	1	0.917172	1	HSP90AB1; MAP2K1; MAP2K2; PCBP2; PIN1; PRKCSH;
Toll Receptor Cascades	2	90	0.381679	0.819493	0.707739	1	1	1	MAP2K1; MAP2K2;
Cross-presentation of soluble exogenous antigens (endosomes)	7	67	1.33588	3.839	0.00227053	1	0.0144551	0.0519279	PSMC1; PSMD1; PSMD12; PSMD13; PSMD2; PSMD3; PSMD5;
Rap1 signalling	2	10	0.381679	7.36889	0.0288512	1	0.127989	0.459781	YWHAB; YWHAZ;
Antigen Presentation: Folding, assembly and peptide loading of class I MHC	1	23	0.19084	1.61081	0.470486	1	1	1	CANX;
Antigen processing-Cross presentation	7	86	1.33588	2.99095	0.00903631	1	0.0466643	0.167635	PSMC1; PSMD1; PSMD12; PSMD13; PSMD2; PSMD3; PSMD5;
ER-Phagosome pathway	7	80	1.33588	3.21524	0.00613576	1	0.0336659	0.12094	PSMC1; PSMD1; PSMD12; PSMD13; PSMD2; PSMD3; PSMD5;
Toll Like Receptor 10 (TLR10) Cascade	2	60	0.381679	1.22917	0.489386	1	1	1	MAP2K1; MAP2K2;
MAP kinase activation in TLR cascade	2	30	0.381679	2.45793	0.196497	1	0.548615	1	MAP2K1; MAP2K2;
MyD88 cascade initiated on plasma membrane	2	59	0.381679	1.25	0.480547	1	1	1	MAP2K1; MAP2K2;
Advanced glycosylation endproduct receptor signaling	1	9	0.19084	4.11374	0.220184	1	0.588569	1	PRKCSH;
RIG-I/MDA5 mediated induction of IFN-alpha/beta pathways	2	67	0.381679	1.10077	0.548534	1	1	1	PCBP2; PIN1;
Cytokine Signaling in Immune system	8	193	1.52672	1.52297	0.157985	1	0.468063	1	GBP1; GRB2; KRAS; MAP2K1; MAP2K2; NCAM1; YWHAB; YWHAZ;
Negative regulators of RIG-I/MDA5 signaling	2	28	0.381679	2.63344	0.176693	1	0.503801	1	PCBP2; PIN1;
Interferon alpha/beta signaling	1	77	0.19084	0.481298	0.881349	1	1	1	GRB2;
Interferon Signaling	3	98	0.572519	1.12703	0.501797	1	1	1	GBP1; GRB2; NCAM1;
Interferon gamma signaling	2	47	0.381679	1.56908	0.367809	1	0.894323	1	GBP1; NCAM1;
Regulation of IFNA signaling	1	38	0.19084	0.975132	0.650363	1	1	1	GRB2;
Interleukin-1 signaling	1	39	0.19084	0.950135	0.659909	1	1	1	MAP2K1;
Interleukin-2 signaling	5	28	0.954198	6.56394	0.000861917	1	0.00647602	0.0232641	GRB2; KRAS; MAP2K1; MAP2K2; YWHAB;
Signaling by Interleukins	6	92	1.14504	2.39706	0.0397866	1	0.171071	0.614547	GRB2; KRAS; MAP2K1; MAP2K2; YWHAB; YWHAZ;
Regulation of signaling by CBL	1	6	0.19084	6.16718	0.152772	1	0.455856	1	GRB2;
Interleukin-3, 5 and GM-CSF signaling	2	29	0.381679	2.54266	0.186558	1	0.528316	1	GRB2; YWHAZ;
Interleukin receptor SHC signaling	1	7	0.19084	5.28741	0.175865	1	0.503801	1	GRB2;
Toll Like Receptor 2 (TLR2) Cascade	2	65	0.381679	1.13463	0.532133	1	1	1	MAP2K1; MAP2K2;
Toll Like Receptor TLR1:TLR2 Cascade	2	64	0.381679	1.15236	0.523781	1	1	1	MAP2K1; MAP2K2;
Toll Like Receptor TLR6:TLR2 Cascade	2	64	0.381679	1.15236	0.523781	1	1	1	MAP2K1; MAP2K2;
Nucleotide-binding domain, leucine rich repeat containing receptor (NLR) signaling pathways	1	43	0.19084	0.861771	0.695562	1	1	1	HSP90AB1;
The NLRP3 inflammasome	1	11	0.19084	3.36646	0.262124	1	0.67577	1	HSP90AB1;
Inflammasomes	1	17	0.19084	2.179	0.374911	1	0.902383	1	HSP90AB1;
fatty acid activation	1	6	0.19084	6.16718	0.152772	1	0.455856	1	ACSBG1;
superpathway of serine and glycine biosynthesis I	1	4	0.19084	9.24308	0.104629	1	0.346962	1	PSAT1;
citrulline biosynthesis	1	8	0.19084	4.62731	0.19833	1	0.548615	1	GLS;
serine biosynthesis	1	2	0.19084	18.4402	0.053757	1	0.207562	0.745635	PSAT1;
arginine biosynthesis IV	1	6	0.19084	6.16718	0.152772	1	0.455856	1	GLUD1;
cysteine biosynthesis III (mammalia)	1	8	0.19084	4.62731	0.19833	1	0.548615	1	AHCYL1;
glutamate biosynthesis II	1	2	0.19084	18.4402	0.053757	1	0.207562	0.745635	GLUD1;
glutamine biosynthesis I	1	1	0.19084	36.6978	0.0272491	1	0.123194	0.442557	GLUL;
GDP-glucose biosynthesis	1	4	0.19084	9.24308	0.104629	1	0.346962	1	PGM1;
GDP-L-fucose biosynthesis I (from GDP-D-mannose)	1	2	0.19084	18.4402	0.053757	1	0.207562	0.745635	GMDS;
glycogen biosynthesis II (from UDP-D-Glucose)	1	6	0.19084	6.16718	0.152772	1	0.455856	1	GYG1;
colanic acid building blocks biosynthesis	2	13	0.381679	5.66968	0.0473966	1	0.19964	0.717177	GALK1; GMDS;
mevalonate pathway I	1	10	0.19084	3.70277	0.241443	1	0.635217	1	ACAT2;
NAD phosphorylation and dephosphorylation	1	4	0.19084	9.24308	0.104629	1	0.346962	1	NNT;
trans,trans-farnesyl diphosphate biosynthesis	1	4	0.19084	9.24308	0.104629	1	0.346962	1	FDPS;
superpathway of geranylgeranyldiphosphate biosynthesis I (via mevalonate)	2	13	0.381679	5.66968	0.0473966	1	0.19964	0.717177	ACAT2; FDPS;
glutathione redox reactions II	2	2	0.381679	36.6978	0.000741134	1	0.0057232	0.0205598	GSR; TXNDC12;
glutathione redox reactions I	1	9	0.19084	4.11374	0.220184	1	0.588569	1	GSR;
acyl-CoA hydrolysis	1	3	0.19084	12.3139	0.079544	1	0.28411	1	ACOT7;
fatty acid biosynthesis initiation II	1	2	0.19084	18.4402	0.053757	1	0.207562	0.745635	FASN;
gamma-linolenate biosynthesis II (animals)	1	7	0.19084	5.28741	0.175865	1	0.503801	1	ACSBG1;
palmitate biosynthesis I (animals)	1	2	0.19084	18.4402	0.053757	1	0.207562	0.745635	FASN;
stearate biosynthesis I (animals)	2	12	0.381679	6.14176	0.0408267	1	0.174613	0.627269	ACOT7; ACSBG1;
3-phosphoinositide biosynthesis	2	26	0.381679	2.83593	0.157235	1	0.466668	1	CDIPT; PI4KA;
superpathway of cholesterol biosynthesis	2	25	0.381679	2.94932	0.147668	1	0.453608	1	ACAT2; FDPS;
bile acid biosynthesis, neutral pathway	1	9	0.19084	4.11374	0.220184	1	0.588569	1	SCP2;
creatine-phosphate biosynthesis	2	5	0.381679	14.7231	0.00701706	1	0.0375143	0.134764	CKB; CKMT1A;
Rapoport-Luebering glycolytic shunt	1	4	0.19084	9.24308	0.104629	1	0.346962	1	PGAM1;
guanosine nucleotides de novo biosynthesis	2	14	0.381679	5.26499	0.0543206	1	0.209208	0.75155	GUK1; NME3;
adenine and adenosine salvage III	1	4	0.19084	9.24308	0.104629	1	0.346962	1	HPRT1;
pyrimidine ribonucleotides interconversion	1	9	0.19084	4.11374	0.220184	1	0.588569	1	NME3;
pyrimidine deoxyribonucleotides de novo biosynthesis	1	14	0.19084	2.64559	0.32085	1	0.799968	1	NME3;
pyrimidine ribonucleotides de novo biosynthesis	1	11	0.19084	3.36646	0.262124	1	0.67577	1	NME3;
salvage pathways of pyrimidine ribonucleotides	1	15	0.19084	2.46934	0.33937	1	0.837033	1	NME3;
spermidine biosynthesis	1	2	0.19084	18.4402	0.053757	1	0.207562	0.745635	SRM;
superpathway of D-myo-inositol (1,4,5)-trisphosphate metabolism	4	20	0.763359	7.35423	0.0018659	1	0.0126005	0.0452653	IMPA1; INPP1; INPP5A; SYNJ1;
D-myo-inositol (1,4,5)-trisphosphate degradation	4	13	0.763359	11.3112	0.000320385	0.534402	0.00281264	0.010104	IMPA1; INPP1; INPP5A; SYNJ1;
D-myo-inositol (1,3,4)-trisphosphate biosynthesis	2	15	0.381679	4.91423	0.0615747	1	0.231124	0.830279	INPP5A; SYNJ1;
myo-inositol biosynthesis	1	4	0.19084	9.24308	0.104629	1	0.346962	1	IMPA1;
1D-myo-inositol hexakisphosphate biosynthesis II (mammalian)	2	15	0.381679	4.91423	0.0615747	1	0.231124	0.830279	INPP5A; SYNJ1;
dopamine degradation	1	7	0.19084	5.28741	0.175865	1	0.503801	1	MAOB;
4-aminobutyrate degradation I	1	2	0.19084	18.4402	0.053757	1	0.207562	0.745635	ALDH5A1;
putrescine degradation III	1	5	0.19084	7.39816	0.129033	1	0.406051	1	MAOB;
glycerol degradation IV	1	4	0.19084	9.24308	0.104629	1	0.346962	1	GPD2;
methylglyoxal degradation I	2	2	0.381679	36.6978	0.000741134	1	0.0057232	0.0205598	GLO1; HAGH;
branched-chain alpha-keto acid dehydrogenase complex	3	4	0.572519	27.5462	7.88454e-05	0.131514	0.000801915	0.00288076	BCKDHA; DBT; DLD;
2-ketoglutarate dehydrogenase complex	2	4	0.381679	18.3947	0.00428748	1	0.0249266	0.0895451	DLD; OGDH;
asparagine degradation I	1	2	0.19084	18.4402	0.053757	1	0.207562	0.745635	ASRGL1;
aspartate degradation II	1	5	0.19084	7.39816	0.129033	1	0.406051	1	MDH2;
beta-alanine degradation I	1	2	0.19084	18.4402	0.053757	1	0.207562	0.745635	ALDH6A1;
glutamate degradation III (via 4-aminobutyrate)	1	4	0.19084	9.24308	0.104629	1	0.346962	1	ALDH5A1;
glutamate degradation X	1	2	0.19084	18.4402	0.053757	1	0.207562	0.745635	GLUD1;
glutamine degradation I	1	2	0.19084	18.4402	0.053757	1	0.207562	0.745635	GLS;
glycine cleavage complex	1	5	0.19084	7.39816	0.129033	1	0.406051	1	DLD;
isoleucine degradation I	1	11	0.19084	3.36646	0.262124	1	0.67577	1	DLD;
leucine degradation I	2	7	0.381679	10.5225	0.0142114	1	0.0701321	0.251939	HMGCL; IVD;
methionine degradation I (to homocysteine)	1	6	0.19084	6.16718	0.152772	1	0.455856	1	AHCYL1;
superpathway of methionine degradation	2	17	0.381679	4.33642	0.0769819	1	0.281592	1	AHCYL1; DLD;
phenylalanine degradation IV (mammalian, via side chain)	1	5	0.19084	7.39816	0.129033	1	0.406051	1	MAOB;
tryptophan degradation X (mammalian, via tryptamine)	1	6	0.19084	6.16718	0.152772	1	0.455856	1	MAOB;
tryptophan degradation III (eukaryotic)	1	9	0.19084	4.11374	0.220184	1	0.588569	1	ACAT2;
tyrosine degradation I	1	5	0.19084	7.39816	0.129033	1	0.406051	1	GSTZ1;
valine degradation I	3	12	0.572519	9.19737	0.00368335	1	0.0219422	0.0788241	ALDH6A1; DLD; HIBADH;
glutaryl-CoA degradation	1	3	0.19084	12.3139	0.079544	1	0.28411	1	ACAT2;
acetyl-CoA biosynthesis (from pyruvate)	4	6	0.763359	24.4855	7.82815e-06	0.0130573	0.000111006	0.000398773	DBT; DLAT; DLD; PDHB;
2-oxobutanoate degradation I	1	4	0.19084	9.24308	0.104629	1	0.346962	1	DLD;
heme degradation	1	4	0.19084	9.24308	0.104629	1	0.346962	1	BLVRA;
glucose and glucose-1-phosphate degradation	1	4	0.19084	9.24308	0.104629	1	0.346962	1	PGM1;
galactose degradation I (Leloir pathway)	1	4	0.19084	9.24308	0.104629	1	0.346962	1	GALK1;
sucrose degradation	2	7	0.381679	10.5225	0.0142114	1	0.0701321	0.251939	ALDOC; TPI1;
triacylglycerol degradation	1	14	0.19084	2.64559	0.32085	1	0.799968	1	MGLL;
3-phosphoinositide degradation	1	19	0.19084	1.94975	0.408543	1	0.9625	1	SYNJ1;
fatty acid beta-oxidation I	1	19	0.19084	1.94975	0.408543	1	0.9625	1	ACSBG1;
serotonin degradation	1	7	0.19084	5.28741	0.175865	1	0.503801	1	MAOB;
noradrenaline and adrenaline degradation	1	7	0.19084	5.28741	0.175865	1	0.503801	1	MAOB;
melatonin degradation II	1	2	0.19084	18.4402	0.053757	1	0.207562	0.745635	MAOB;
superpathway of melatonin degradation	1	5	0.19084	7.39816	0.129033	1	0.406051	1	MAOB;
thiosulfate disproportionation III (rhodanese)	1	1	0.19084	36.6978	0.0272491	1	0.123194	0.442557	TST;
glutathione-mediated detoxification	2	19	0.381679	3.8802	0.0934456	1	0.326082	1	GSTP1; GSTZ1;
nicotine degradation II	1	11	0.19084	3.36646	0.262124	1	0.67577	1	INMT;
glycerol-3-phosphate shuttle	1	2	0.19084	18.4402	0.053757	1	0.207562	0.745635	GPD2;
pentose phosphate pathway (oxidative branch)	2	4	0.381679	18.3947	0.00428748	1	0.0249266	0.0895451	G6PD; PGLS;
pentose phosphate pathway	2	10	0.381679	7.36889	0.0288512	1	0.127989	0.459781	G6PD; PGLS;
TCA cycle variation III (eukaryotic)	5	13	0.954198	14.1319	1.5826e-05	0.0263978	0.000206233	0.00074086	ACO1; ACO2; CS; FH; MDH2;
Validated transcriptional targets of TAp63 isoforms	2	54	0.381679	1.36572	0.434986	1	1	1	NQO1; YWHAQ;
S1P5 pathway	5	8	0.954198	22.9533	7.71321e-07	0.00128656	1.47881e-05	5.3124e-05	GNAI1; GNAI2; GNAI3; GNAZ; RHOA;
Wnt signaling network	15	200	2.8626	2.75403	0.000400947	0.668779	0.00336275	0.0120802	APPL1; CAMK2A; CTBP1; CUL3; FKBP4; HNRNPA1; RHOA; UBE2I; VCAN; XPO1; YWHAB; YWHAG; YWHAH; YWHAQ; YWHAZ;
CXCR3-mediated signaling events	9	37	1.71756	8.93399	4.87351e-07	0.000812902	9.794e-06	3.51835e-05	DNM1; GNAI1; GNAI2; GNAI3; GNAZ; GNB1; KRAS; MAP2K1; MAP2K2;
Regulation of cytoplasmic and nuclear SMAD2/3 signaling	21	305	4.00763	2.52785	0.00010291	0.171654	0.0010157	0.00364875	CALM3; CAMK2A; CSNK2A1; CTBP1; EIF4E; GDI1; GRB2; HSPA8; MAPT; PPP1CA; RALA; RHOA; SPTBN1; STRAP; UBE2I; XPO1; YWHAB; YWHAG; YWHAH; YWHAQ; YWHAZ;
IL2 signaling events mediated by STAT5	1	28	0.19084	1.32327	0.538888	1	1	1	GRB2;
ErbB2/ErbB3 signaling events	4	38	0.763359	3.87156	0.0193507	1	0.0914364	0.328471	GRB2; KRAS; MAP2K1; MAP2K2;
Validated targets of C-MYC transcriptional repression	2	63	0.381679	1.17065	0.515329	1	1	1	NDRG1; NDRG2;
IL6-mediated signaling events	1	47	0.19084	0.788444	0.727484	1	1	1	GRB2;
Signaling events mediated by the Hedgehog family	8	65	1.52672	4.5216	0.000371663	0.619933	0.00317915	0.0114206	GNAI1; GNAI2; GNAI3; GNAZ; GNB1; LRPAP1; MAP2K1; XPO1;
EphrinA-EPHA pathway	4	43	0.763359	3.42149	0.0291113	1	0.1288	0.462696	CDK5; CRKL; GRB2; RHOA;
Canonical NF-kappaB pathway	1	35	0.19084	1.05869	0.62009	1	1	1	XPO1;
Signaling events mediated by HDAC Class I	5	113	0.954198	1.6269	0.195503	1	0.548615	1	GNB1; TUBA1B; UBE2I; XPO1; YWHAB;
EPHA forward signaling	3	31	0.572519	3.56209	0.0514573	1	0.207562	0.745635	CDK5; CRKL; RHOA;
Integrins in angiogenesis	2	64	0.381679	1.15236	0.523781	1	1	1	PI4KA; RHOA;
Syndecan-1-mediated signaling events	77	1297	14.6947	2.17893	7.18021e-11	1.19766e-07	6.30347e-09	2.26443e-08	ACTN4; ACTR2; ACTR3; AMPH; AP1M1; AP2A1; AP2M1; APPL1; ARF5; ARF6; ARHGDIA; ARPC3; BSG; CALM3; CAMK2A; CDK5; CLTC; COPA; CRKL; CSE1L; CSNK2A1; CTBP1; CUL3; DLG1; DNM1; DNM2; EEF2; EIF4E; EXOC1; FKBP4; GDI1; GJA1; GNAI1; GNAI2; GNAI3; GNAQ; GNAZ; GRB2; HGS; HK1; HNRNPA1; HSPA1A; HSPA4; HSPA8; HUWE1; KRAS; MAP2K1; MAP2K2; MAPT; NCAM1; NDRG1; NDRG2; PEBP1; PFKL; PGM1; PIN1; PKM; PPP1CA; PPP3CA; PRDX…
Downstream signaling in na&#xef;ve CD8+ T cells	4	65	0.763359	2.26362	0.101094	1	0.346962	1	CALM3; KRAS; MAP2K1; MAP2K2;
Regulation of CDC42 activity	46	768	8.77863	2.19849	5.14706e-07	0.00085853	1.02206e-05	3.67159e-05	ACTR2; ACTR3; APPL1; ARHGAP1; ARHGDIA; ARPC3; CALM3; CAMK2A; CDK5; CSNK2A1; CTBP1; CUL3; DLG1; EIF4E; FKBP4; GDI1; GJA1; GRB2; HK1; HNRNPA1; HSPA8; KRAS; MAP2K1; MAP2K2; MAPT; MSN; NDRG1; PFKL; PGM1; PKM; PPP1CA; RALA; RAP1GDS1; RHOA; SEPT2; SH3GL2; SPTBN1; STRAP; UBE2I; VCAN; XPO1; YWHAB; YWHAG; YWHAH; YWHAQ; YWHAZ;
Notch-mediated HES/HEY network	2	94	0.381679	0.784625	0.73008	1	1	1	CTBP1; DNM1;
p38 signaling mediated by MAPKAP kinases	5	21	0.954198	8.75088	0.000208863	0.348384	0.00187303	0.00672858	YWHAB; YWHAG; YWHAH; YWHAQ; YWHAZ;
Glypican pathway	75	1335	14.313	2.06193	1.58417e-09	2.64239e-06	4.63577e-08	1.66533e-07	ACTN4; ACTR2; ACTR3; AMPH; AP1M1; AP2A1; AP2M1; APPL1; ARF5; ARF6; ARHGDIA; ARPC3; CALM3; CAMK2A; CDK5; CLTC; COPA; CSE1L; CSNK2A1; CTBP1; CUL3; DLG1; DNM1; DNM2; EEF2; EIF4E; EXOC1; FKBP4; GDI1; GJA1; GNAI1; GNAI2; GNAI3; GNAQ; GNAZ; GRB2; HGS; HK1; HNRNPA1; HSPA1A; HSPA4; HSPA8; HUWE1; KRAS; MAP2K1; MAP2K2; MAPT; NCAM1; NDRG1; NDRG2; PEBP1; PFKL; PGM1; PIN1; PKM; PPP1CA; PPP3CA; PRDX3; RAB7A; R…
Arf1 pathway	4	20	0.763359	7.35423	0.0018659	1	0.0126005	0.0452653	AP2A1; AP2M1; COPA; USO1;
GMCSF-mediated signaling events	75	1289	14.313	2.13552	3.30494e-10	5.51264e-07	1.14847e-08	4.12569e-08	ACTN4; ACTR2; ACTR3; AMPH; AP1M1; AP2A1; AP2M1; APPL1; ARF5; ARF6; ARHGDIA; ARPC3; CALM3; CAMK2A; CDK5; CLTC; COPA; CSE1L; CSNK2A1; CTBP1; CUL3; DLG1; DNM1; DNM2; EEF2; EIF4E; EXOC1; FKBP4; GDI1; GJA1; GNAI1; GNAI2; GNAI3; GNAQ; GNAZ; GRB2; HGS; HK1; HNRNPA1; HSPA1A; HSPA4; HSPA8; HUWE1; KRAS; MAP2K1; MAP2K2; MAPT; NCAM1; NDRG1; NDRG2; PEBP1; PFKL; PGM1; PIN1; PKM; PPP1CA; PPP3CA; PRDX3; RAB7A; R…
Validated transcriptional targets of deltaNp63 isoforms	1	64	0.19084	0.579047	0.829852	1	1	1	FASN;
Class IB PI3K non-lipid kinase events	1	3	0.19084	12.3139	0.079544	1	0.28411	1	MAP2K1;
Sumoylation by RanBP2 regulates transcriptional repression	2	15	0.381679	4.91423	0.0615747	1	0.231124	0.830279	UBE2I; XPO1;
Insulin Pathway	75	1285	14.313	2.14216	2.87011e-10	4.78734e-07	1.06385e-08	3.82173e-08	ACTN4; ACTR2; ACTR3; AMPH; AP1M1; AP2A1; AP2M1; APPL1; ARF5; ARF6; ARHGDIA; ARPC3; CALM3; CAMK2A; CDK5; CLTC; COPA; CSE1L; CSNK2A1; CTBP1; CUL3; DLG1; DNM1; DNM2; EEF2; EIF4E; EXOC1; FKBP4; GDI1; GJA1; GNAI1; GNAI2; GNAI3; GNAQ; GNAZ; GRB2; HGS; HK1; HNRNPA1; HSPA1A; HSPA4; HSPA8; HUWE1; KRAS; MAP2K1; MAP2K2; MAPT; NCAM1; NDRG1; NDRG2; PEBP1; PFKL; PGM1; PIN1; PKM; PPP1CA; PPP3CA; PRDX3; RAB7A; R…
C-MYC pathway	7	149	1.33588	1.7264	0.113324	1	0.371365	1	EIF4E; HSPA4; HUWE1; NDRG1; NDRG2; PIN1; PRDX3;
Signaling events mediated by HDAC Class II	5	38	0.954198	4.83704	0.0035208	1	0.0212011	0.0761616	GNB1; TUBA1B; UBE2I; XPO1; YWHAB;
Stabilization and expansion of the E-cadherin adherens junction	22	275	4.19847	2.93705	7.08494e-06	0.0118177	0.000103664	0.000372397	AP1M1; APPL1; ARF6; CAMK2A; CTBP1; DLG1; DNM2; FKBP4; GRB2; HGS; HNRNPA1; NCAM1; RAB7A; RHOA; UBE2I; VCAN; XPO1; YWHAB; YWHAG; YWHAH; YWHAQ; YWHAZ;
FOXA transcription factor networks	1	81	0.19084	0.457533	0.893811	1	1	1	AP1B1;
Glypican 3 network	15	206	2.8626	2.67382	0.000547204	0.912737	0.0045185	0.016232	APPL1; CAMK2A; CTBP1; CUL3; FKBP4; HNRNPA1; RHOA; UBE2I; VCAN; XPO1; YWHAB; YWHAG; YWHAH; YWHAQ; YWHAZ;
Nectin adhesion pathway	75	1292	14.313	2.13056	3.67189e-10	6.12471e-07	1.18107e-08	4.24281e-08	ACTN4; ACTR2; ACTR3; AMPH; AP1M1; AP2A1; AP2M1; APPL1; ARF5; ARF6; ARHGDIA; ARPC3; CALM3; CAMK2A; CDK5; CLTC; COPA; CSE1L; CSNK2A1; CTBP1; CUL3; DLG1; DNM1; DNM2; EEF2; EIF4E; EXOC1; FKBP4; GDI1; GJA1; GNAI1; GNAI2; GNAI3; GNAQ; GNAZ; GRB2; HGS; HK1; HNRNPA1; HSPA1A; HSPA4; HSPA8; HUWE1; KRAS; MAP2K1; MAP2K2; MAPT; NCAM1; NDRG1; NDRG2; PEBP1; PFKL; PGM1; PIN1; PKM; PPP1CA; PPP3CA; PRDX3; RAB7A; R…
Visual signal transduction: Cones	1	23	0.19084	1.61081	0.470486	1	1	1	GNB5;
FGF signaling pathway	3	48	0.572519	2.30078	0.142269	1	0.439455	1	CAMK2A; GRB2; NCAM1;
Neurotrophic factor-mediated Trk receptor signaling	12	101	2.29008	4.36334	1.94768e-05	0.0324872	0.000240646	0.000864486	CAMK2A; CDK5; CRKL; DNM1; GRB2; KRAS; MAP2K1; YWHAB; YWHAG; YWHAH; YWHAQ; YWHAZ;
Nephrin/Neph1 signaling in the kidney podocyte	1	25	0.19084	1.482	0.498984	1	1	1	GRB2;
Aurora B signaling	4	41	0.763359	3.58835	0.0249172	1	0.115771	0.415891	CUL3; PEBP1; RHOA; VIM;
CD40/CD40L signaling	1	58	0.19084	0.638938	0.799069	1	1	1	XPO1;
TRAIL signaling pathway	80	1325	15.2672	2.21598	1.24514e-11	2.07689e-08	1.73074e-09	6.21743e-09	ACTN4; ACTR2; ACTR3; AMPH; AP1M1; AP2A1; AP2M1; APPL1; ARF5; ARF6; ARHGDIA; ARPC3; CALM3; CAMK2A; CDK5; CLTC; COPA; CSE1L; CSNK2A1; CTBP1; CUL3; DLG1; DNM1; DNM2; EEF2; EIF4E; EXOC1; FKBP4; GDI1; GJA1; GNAI1; GNAI2; GNAI3; GNAQ; GNAZ; GRB2; HGS; HK1; HNRNPA1; HSPA1A; HSPA4; HSPA8; HUWE1; KRAS; LMNB1; LMNB2; MAP2K1; MAP2K2; MAPT; NCAM1; NDRG1; NDRG2; PEBP1; PFKL; PGM1; PIN1; PKM; PPP1CA; PPP3CA; P…
LPA receptor mediated events	9	100	1.71756	3.30614	0.00163623	1	0.0112314	0.0403473	GNAI1; GNAI2; GNAI3; GNAQ; GNAZ; GNB1; MAPT; RHOA; XPO1;
IGF1 pathway	76	1288	14.5038	2.16567	1.2932e-10	2.15705e-07	9.93061e-09	3.56742e-08	ACTN4; ACTR2; ACTR3; AMPH; AP1M1; AP2A1; AP2M1; APPL1; ARF5; ARF6; ARHGDIA; ARPC3; CALM3; CAMK2A; CDK5; CLTC; COPA; CRKL; CSE1L; CSNK2A1; CTBP1; CUL3; DLG1; DNM1; DNM2; EEF2; EIF4E; EXOC1; FKBP4; GDI1; GJA1; GNAI1; GNAI2; GNAI3; GNAQ; GNAZ; GRB2; HGS; HK1; HNRNPA1; HSPA1A; HSPA4; HSPA8; HUWE1; KRAS; MAP2K1; MAP2K2; MAPT; NCAM1; NDRG1; NDRG2; PEBP1; PFKL; PGM1; PIN1; PKM; PPP1CA; PPP3CA; PRDX3; RA…
PLK1 signaling events	3	104	0.572519	1.06202	0.541834	1	1	1	RAB1A; RHOA; XPO1;
Lissencephaly gene (LIS1) in neuronal migration and development	9	31	1.71756	10.6626	9.13628e-08	0.000152393	2.27452e-06	8.17089e-06	CALM3; CDK5; CSNK2A1; LRPAP1; MAP1B; PAFAH1B1; PAFAH1B2; PAFAH1B3; RHOA;
ATF-2 transcription factor network	1	59	0.19084	0.62811	0.80456	1	1	1	CUL3;
HIF-1-alpha transcription factor network	5	66	0.954198	2.78527	0.0338443	1	0.147395	0.529494	HK1; NDRG1; PFKL; PGM1; PKM;
CDC42 signaling events	46	755	8.77863	2.23635	3.18233e-07	0.000530813	7.01794e-06	2.52109e-05	ACTR2; ACTR3; APPL1; ARHGAP1; ARHGDIA; ARPC3; CALM3; CAMK2A; CDK5; CSNK2A1; CTBP1; CUL3; DLG1; EIF4E; FKBP4; GDI1; GJA1; GRB2; HK1; HNRNPA1; HSPA8; KRAS; MAP2K1; MAP2K2; MAPT; MSN; NDRG1; PFKL; PGM1; PKM; PPP1CA; RALA; RAP1GDS1; RHOA; SEPT2; SH3GL2; SPTBN1; STRAP; UBE2I; VCAN; XPO1; YWHAB; YWHAG; YWHAH; YWHAQ; YWHAZ;
PAR4-mediated thrombin signaling events	3	15	0.572519	7.35912	0.00716887	1	0.0380818	0.136803	GNAQ; GNB1; RHOA;
Signaling events mediated by Hepatocyte Growth Factor Receptor (c-Met)	76	1290	14.5038	2.16231	1.38984e-10	2.31825e-07	9.93061e-09	3.56742e-08	ACTN4; ACTR2; ACTR3; AMPH; AP1M1; AP2A1; AP2M1; APPL1; ARF5; ARF6; ARHGDIA; ARPC3; CALM3; CAMK2A; CDK5; CLTC; COPA; CRKL; CSE1L; CSNK2A1; CTBP1; CUL3; DLG1; DNM1; DNM2; EEF2; EIF4E; EXOC1; FKBP4; GDI1; GJA1; GNAI1; GNAI2; GNAI3; GNAQ; GNAZ; GRB2; HGS; HK1; HNRNPA1; HSPA1A; HSPA4; HSPA8; HUWE1; KRAS; MAP2K1; MAP2K2; MAPT; NCAM1; NDRG1; NDRG2; PEBP1; PFKL; PGM1; PIN1; PKM; PPP1CA; PPP3CA; PRDX3; RA…
Glypican 1 network	75	1296	14.313	2.12398	4.22242e-10	7.04299e-07	1.32887e-08	4.77375e-08	ACTN4; ACTR2; ACTR3; AMPH; AP1M1; AP2A1; AP2M1; APPL1; ARF5; ARF6; ARHGDIA; ARPC3; CALM3; CAMK2A; CDK5; CLTC; COPA; CSE1L; CSNK2A1; CTBP1; CUL3; DLG1; DNM1; DNM2; EEF2; EIF4E; EXOC1; FKBP4; GDI1; GJA1; GNAI1; GNAI2; GNAI3; GNAQ; GNAZ; GRB2; HGS; HK1; HNRNPA1; HSPA1A; HSPA4; HSPA8; HUWE1; KRAS; MAP2K1; MAP2K2; MAPT; NCAM1; NDRG1; NDRG2; PEBP1; PFKL; PGM1; PIN1; PKM; PPP1CA; PPP3CA; PRDX3; RAB7A; R…
Validated targets of C-MYC transcriptional activation	4	81	0.763359	1.81654	0.179528	1	0.511012	1	EIF4E; HSPA4; HUWE1; PRDX3;
N-cadherin signaling events	23	251	4.38931	3.36407	4.25366e-07	0.000709511	8.65258e-06	3.10831e-05	APPL1; ARF6; CALM3; CAMK2A; CTBP1; DCTN1; DNM2; FKBP4; GJA1; GRB2; HGS; HNRNPA1; NCAM1; RAB7A; RHOA; UBE2I; VCAN; XPO1; YWHAB; YWHAG; YWHAH; YWHAQ; YWHAZ;
VEGFR3 signaling in lymphatic endothelium	1	25	0.19084	1.482	0.498984	1	1	1	GRB2;
Fc-epsilon receptor I signaling in mast cells	3	61	0.572519	1.81053	0.231426	1	0.613703	1	GRB2; MAP2K1; MAP2K2;
PDGF receptor signaling network	76	1290	14.5038	2.16231	1.38984e-10	2.31825e-07	9.93061e-09	3.56742e-08	ACTN4; ACTR2; ACTR3; AMPH; AP1M1; AP2A1; AP2M1; APPL1; ARF5; ARF6; ARHGDIA; ARPC3; CALM3; CAMK2A; CDK5; CLTC; COPA; CRKL; CSE1L; CSNK2A1; CTBP1; CUL3; DLG1; DNM1; DNM2; EEF2; EIF4E; EXOC1; FKBP4; GDI1; GJA1; GNAI1; GNAI2; GNAI3; GNAQ; GNAZ; GRB2; HGS; HK1; HNRNPA1; HSPA1A; HSPA4; HSPA8; HUWE1; KRAS; MAP2K1; MAP2K2; MAPT; NCAM1; NDRG1; NDRG2; PEBP1; PFKL; PGM1; PIN1; PKM; PPP1CA; PPP3CA; PRDX3; RA…
EphrinB-EPHB pathway	6	60	1.14504	3.67528	0.00573689	1	0.0316859	0.113827	DNM1; GRB2; KRAS; MAP2K1; RRAS; SYNJ1;
Integrin family cell surface interactions	79	1375	15.0763	2.10871	1.88206e-10	3.13928e-07	1.06385e-08	3.82173e-08	ACTN4; ACTR2; ACTR3; AMPH; AP1M1; AP2A1; AP2M1; APPL1; ARF5; ARF6; ARHGDIA; ARPC3; CALM3; CAMK2A; CDK5; CLTC; COPA; CSE1L; CSNK2A1; CTBP1; CUL3; DLG1; DNM1; DNM2; EEF2; EIF4E; EXOC1; FKBP4; GDI1; GJA1; GNAI1; GNAI2; GNAI3; GNAQ; GNAZ; GRB2; HGS; HK1; HMGB1; HNRNPA1; HSPA1A; HSPA4; HSPA8; HUWE1; IGSF8; KRAS; L1CAM; MAP2K1; MAP2K2; MAPT; NCAM1; NDRG1; NDRG2; PEBP1; PFKL; PGM1; PIN1; PKM; PPP1CA; PP…
IL1-mediated signaling events	12	234	2.29008	1.88343	0.0272534	1	0.123194	0.442557	CALM3; CSNK2A1; EIF4E; GDI1; MAPT; RALA; XPO1; YWHAB; YWHAG; YWHAH; YWHAQ; YWHAZ;
Caspase cascade in apoptosis	4	52	0.763359	2.82942	0.0528896	1	0.207562	0.745635	LMNB1; LMNB2; SPTAN1; VIM;
Calcineurin-regulated NFAT-dependent transcription in lymphocytes	1	49	0.19084	0.75627	0.742169	1	1	1	CALM3;
S1P2 pathway	6	26	1.14504	8.47957	5.75536e-05	0.0959995	0.000623373	0.00223937	GNAI1; GNAI2; GNAI3; GNAQ; GNAZ; RHOA;
Coregulation of Androgen receptor activity	4	61	0.763359	2.41203	0.0846019	1	0.30153	1	APPL1; FKBP4; HNRNPA1; UBE2I;
Regulation of Telomerase	1	68	0.19084	0.54499	0.847711	1	1	1	HNRNPC;
Cellular roles of Anthrax toxin	3	22	0.572519	5.01864	0.0210792	1	0.0991913	0.35633	CALM3; MAP2K1; MAP2K2;
Internalization of ErbB1	75	1285	14.313	2.14216	2.87011e-10	4.78734e-07	1.06385e-08	3.82173e-08	ACTN4; ACTR2; ACTR3; AMPH; AP1M1; AP2A1; AP2M1; APPL1; ARF5; ARF6; ARHGDIA; ARPC3; CALM3; CAMK2A; CDK5; CLTC; COPA; CSE1L; CSNK2A1; CTBP1; CUL3; DLG1; DNM1; DNM2; EEF2; EIF4E; EXOC1; FKBP4; GDI1; GJA1; GNAI1; GNAI2; GNAI3; GNAQ; GNAZ; GRB2; HGS; HK1; HNRNPA1; HSPA1A; HSPA4; HSPA8; HUWE1; KRAS; MAP2K1; MAP2K2; MAPT; NCAM1; NDRG1; NDRG2; PEBP1; PFKL; PGM1; PIN1; PKM; PPP1CA; PPP3CA; PRDX3; RAB7A; R…
TGF-beta receptor signaling	21	305	4.00763	2.52785	0.00010291	0.171654	0.0010157	0.00364875	CALM3; CAMK2A; CSNK2A1; CTBP1; EIF4E; GDI1; GRB2; HSPA8; MAPT; PPP1CA; RALA; RHOA; SPTBN1; STRAP; UBE2I; XPO1; YWHAB; YWHAG; YWHAH; YWHAQ; YWHAZ;
Posttranslational regulation of adherens junction stability and dissassembly	19	231	3.62595	3.01989	2.01221e-05	0.0335637	0.000246792	0.000886562	APPL1; ARF6; CAMK2A; CTBP1; DNM2; FKBP4; GRB2; HGS; HNRNPA1; NCAM1; RAB7A; UBE2I; VCAN; XPO1; YWHAB; YWHAG; YWHAH; YWHAQ; YWHAZ;
BCR signaling pathway	5	67	0.954198	2.74371	0.0357868	1	0.155045	0.556976	CALM3; CSNK2A1; GRB2; MAP2K1; PPP3CA;
Signaling events mediated by TCPTP	1	92	0.19084	0.402834	0.921748	1	1	1	GRB2;
a4b7 Integrin signaling	1	9	0.19084	4.11374	0.220184	1	0.588569	1	RHOA;
Signaling events mediated by VEGFR1 and VEGFR2	76	1293	14.5038	2.15729	1.54794e-10	2.58196e-07	9.93061e-09	3.56742e-08	ACTN4; ACTR2; ACTR3; AMPH; AP1M1; AP2A1; AP2M1; APPL1; ARF5; ARF6; ARHGDIA; ARPC3; CALM3; CAMK2A; CDK5; CLTC; COPA; CSE1L; CSNK2A1; CTBP1; CUL3; DLG1; DNM1; DNM2; EEF2; EIF4E; EXOC1; FKBP4; GDI1; GJA1; GNAI1; GNAI2; GNAI3; GNAQ; GNAZ; GRB2; HGS; HK1; HNRNPA1; HSP90AB1; HSPA1A; HSPA4; HSPA8; HUWE1; KRAS; MAP2K1; MAP2K2; MAPT; NCAM1; NDRG1; NDRG2; PEBP1; PFKL; PGM1; PIN1; PKM; PPP1CA; PPP3CA; PRDX3…
Beta1 integrin cell surface interactions	77	1348	14.6947	2.0965	4.33813e-10	7.23599e-07	1.34e-08	4.81374e-08	ACTN4; ACTR2; ACTR3; AMPH; AP1M1; AP2A1; AP2M1; APPL1; ARF5; ARF6; ARHGDIA; ARPC3; CALM3; CAMK2A; CDK5; CLTC; COPA; CSE1L; CSNK2A1; CTBP1; CUL3; DLG1; DNM1; DNM2; EEF2; EIF4E; EXOC1; FKBP4; GDI1; GJA1; GNAI1; GNAI2; GNAI3; GNAQ; GNAZ; GRB2; HGS; HK1; HNRNPA1; HSPA1A; HSPA4; HSPA8; HUWE1; IGSF8; KRAS; MAP2K1; MAP2K2; MAPT; NCAM1; NDRG1; NDRG2; PEBP1; PFKL; PGM1; PIN1; PKM; PPP1CA; PPP3CA; PRDX3; R…
Thromboxane A2 receptor signaling	6	54	1.14504	4.08357	0.00339266	1	0.0206531	0.0741932	DNM1; GNAI2; GNAQ; GNB1; GNB5; RHOA;
Urokinase-type plasminogen activator (uPA) and uPAR-mediated signaling	75	1285	14.313	2.14216	2.87011e-10	4.78734e-07	1.06385e-08	3.82173e-08	ACTN4; ACTR2; ACTR3; AMPH; AP1M1; AP2A1; AP2M1; APPL1; ARF5; ARF6; ARHGDIA; ARPC3; CALM3; CAMK2A; CDK5; CLTC; COPA; CSE1L; CSNK2A1; CTBP1; CUL3; DLG1; DNM1; DNM2; EEF2; EIF4E; EXOC1; FKBP4; GDI1; GJA1; GNAI1; GNAI2; GNAI3; GNAQ; GNAZ; GRB2; HGS; HK1; HNRNPA1; HSPA1A; HSPA4; HSPA8; HUWE1; KRAS; MAP2K1; MAP2K2; MAPT; NCAM1; NDRG1; NDRG2; PEBP1; PFKL; PGM1; PIN1; PKM; PPP1CA; PPP3CA; PRDX3; RAB7A; R…
Ras signaling in the CD4+ TCR pathway	3	42	0.572519	2.62938	0.106	1	0.350114	1	CALM3; KRAS; MAP2K1;
TCR signaling in na&#xef;ve CD8+ T cells	6	127	1.14504	1.73651	0.133771	1	0.417845	1	CALM3; GRB2; KRAS; MAP2K1; MAP2K2; XPO1;
Ceramide signaling pathway	3	49	0.572519	2.25383	0.148674	1	0.455024	1	MAP2K1; MAP2K2; TXNDC12;
Reelin signaling pathway	6	29	1.14504	7.60268	0.000110785	0.18479	0.00106201	0.00381512	CDK5; CRKL; LRPAP1; MAP1B; MAPT; PAFAH1B1;
Signaling mediated by p38-alpha and p38-beta	7	50	1.33588	5.144	0.000387828	0.646897	0.00328374	0.0117963	EIF4E; GDI1; YWHAB; YWHAG; YWHAH; YWHAQ; YWHAZ;
Signaling by Aurora kinases	5	98	0.954198	1.87589	0.129495	1	0.406051	1	CUL3; PEBP1; RHOA; VIM; XPO1;
S1P3 pathway	6	29	1.14504	7.60268	0.000110785	0.18479	0.00106201	0.00381512	GNAI1; GNAI2; GNAI3; GNAQ; GNAZ; RHOA;
Validated nuclear estrogen receptor alpha network	5	64	0.954198	2.8723	0.0301596	1	0.132385	0.475573	ANP32A; AP1B1; DDX17; PHB2; SET;
Polo-like kinase signaling events in the cell cycle	3	109	0.572519	1.0133	0.573739	1	1	1	RAB1A; RHOA; XPO1;
IFN-gamma pathway	76	1293	14.5038	2.15729	1.54794e-10	2.58196e-07	9.93061e-09	3.56742e-08	ACTN4; ACTR2; ACTR3; AMPH; AP1M1; AP2A1; AP2M1; APPL1; ARF5; ARF6; ARHGDIA; ARPC3; CALM3; CAMK2A; CDK5; CLTC; COPA; CRKL; CSE1L; CSNK2A1; CTBP1; CUL3; DLG1; DNM1; DNM2; EEF2; EIF4E; EXOC1; FKBP4; GDI1; GJA1; GNAI1; GNAI2; GNAI3; GNAQ; GNAZ; GRB2; HGS; HK1; HNRNPA1; HSPA1A; HSPA4; HSPA8; HUWE1; KRAS; MAP2K1; MAP2K2; MAPT; NCAM1; NDRG1; NDRG2; PEBP1; PFKL; PGM1; PIN1; PKM; PPP1CA; PPP3CA; PRDX3; RA…
Regulation of RAC1 activity	10	205	1.9084	1.79184	0.0548106	1	0.209208	0.75155	ACTR2; ACTR3; ARHGAP1; ARHGDIA; ARPC3; CUL3; MSN; RAP1GDS1; RHOA; SH3GL2;
PAR1-mediated thrombin signaling events	77	1296	14.6947	2.18061	6.92266e-11	1.1547e-07	6.30347e-09	2.26443e-08	ACTN4; ACTR2; ACTR3; AMPH; AP1M1; AP2A1; AP2M1; APPL1; ARF5; ARF6; ARHGDIA; ARPC3; CALM3; CAMK2A; CDK5; CLTC; COPA; CSE1L; CSNK2A1; CTBP1; CUL3; DLG1; DNM1; DNM2; EEF2; EIF4E; EXOC1; FKBP4; GDI1; GJA1; GNAI1; GNAI2; GNAI3; GNAQ; GNAZ; GNB1; GRB2; HGS; HK1; HNRNPA1; HSPA1A; HSPA4; HSPA8; HUWE1; KRAS; MAP2K1; MAP2K2; MAPT; NCAM1; NDRG1; NDRG2; PEBP1; PFKL; PGM1; PIN1; PKM; PPP1CA; PPP3CA; PRDX3; RA…
Rapid glucocorticoid signaling	1	9	0.19084	4.11374	0.220184	1	0.588569	1	GNB1;
Beta3 integrin cell surface interactions	3	43	0.572519	2.56825	0.111766	1	0.36698	1	HMGB1; L1CAM; TNC;
Noncanonical Wnt signaling pathway	15	182	2.8626	3.02639	0.000144097	0.240353	0.00136564	0.00490586	APPL1; CAMK2A; CTBP1; CUL3; FKBP4; HNRNPA1; RHOA; UBE2I; VCAN; XPO1; YWHAB; YWHAG; YWHAH; YWHAQ; YWHAZ;
Regulation of p38-alpha and p38-beta	11	164	2.09924	2.46352	0.00539747	1	0.0301103	0.108167	CALM3; CSNK2A1; EIF4E; GDI1; RALA; XPO1; YWHAB; YWHAG; YWHAH; YWHAQ; YWHAZ;
Alpha4 beta1 integrin signaling events	3	33	0.572519	3.34627	0.0600472	1	0.227633	0.817739	ARF6; IGSF8; YWHAZ;
S1P4 pathway	5	14	0.954198	13.1232	2.40672e-05	0.0401441	0.000290899	0.00104501	GNAI1; GNAI2; GNAI3; GNAZ; RHOA;
VEGFR1 specific signals	1	29	0.19084	1.27765	0.551471	1	1	1	CALM3;
PDGFR-beta signaling pathway	75	1285	14.313	2.14216	2.87011e-10	4.78734e-07	1.06385e-08	3.82173e-08	ACTN4; ACTR2; ACTR3; AMPH; AP1M1; AP2A1; AP2M1; APPL1; ARF5; ARF6; ARHGDIA; ARPC3; CALM3; CAMK2A; CDK5; CLTC; COPA; CSE1L; CSNK2A1; CTBP1; CUL3; DLG1; DNM1; DNM2; EEF2; EIF4E; EXOC1; FKBP4; GDI1; GJA1; GNAI1; GNAI2; GNAI3; GNAQ; GNAZ; GRB2; HGS; HK1; HNRNPA1; HSPA1A; HSPA4; HSPA8; HUWE1; KRAS; MAP2K1; MAP2K2; MAPT; NCAM1; NDRG1; NDRG2; PEBP1; PFKL; PGM1; PIN1; PKM; PPP1CA; PPP3CA; PRDX3; RAB7A; R…
p63 transcription factor network	3	105	0.572519	1.0519	0.548325	1	1	1	FASN; NQO1; YWHAQ;
Canonical Wnt signaling pathway	13	155	2.48092	3.08005	0.000331945	0.553684	0.00286883	0.0103058	APPL1; CTBP1; CUL3; FKBP4; HNRNPA1; UBE2I; VCAN; XPO1; YWHAB; YWHAG; YWHAH; YWHAQ; YWHAZ;
HIF-2-alpha transcription factor network	1	34	0.19084	1.08982	0.609428	1	1	1	EIF3E;
E-cadherin signaling in the nascent adherens junction	22	275	4.19847	2.93705	7.08494e-06	0.0118177	0.000103664	0.000372397	AP1M1; APPL1; ARF6; CAMK2A; CTBP1; DLG1; DNM2; FKBP4; GRB2; HGS; HNRNPA1; NCAM1; RAB7A; RHOA; UBE2I; VCAN; XPO1; YWHAB; YWHAG; YWHAH; YWHAQ; YWHAZ;
EPHB forward signaling	6	40	1.14504	5.51247	0.000694712	1	0.00541486	0.0194521	DNM1; GRB2; KRAS; MAP2K1; RRAS; SYNJ1;
Integrin-linked kinase signaling	37	654	7.06107	2.0767	2.43266e-05	0.0405767	0.000291919	0.00104867	APPL1; CALM3; CAMK2A; CDC37; CDK5; CSNK2A1; CTBP1; CUL3; EIF4E; FKBP4; GDI1; GJA1; GRB2; HK1; HNRNPA1; HSPA8; KRAS; MAP2K1; MAP2K2; MAPT; NDRG1; PFKL; PGM1; PKM; PPP1CA; RALA; RHOA; SPTBN1; STRAP; UBE2I; VCAN; XPO1; YWHAB; YWHAG; YWHAH; YWHAQ; YWHAZ;
Regulation of nuclear beta catenin signaling and target gene transcription	12	135	2.29008	3.2645	0.00032794	0.547003	0.00286342	0.0102864	APPL1; CTBP1; FKBP4; HNRNPA1; UBE2I; VCAN; XPO1; YWHAB; YWHAG; YWHAH; YWHAQ; YWHAZ;
Ephrin B reverse signaling	1	30	0.19084	1.23508	0.563711	1	1	1	DNM1;
p38 MAPK signaling pathway	12	189	2.29008	2.33184	0.00578454	1	0.0318436	0.114393	CALM3; CSNK2A1; EIF4E; GDI1; MAPT; RALA; XPO1; YWHAB; YWHAG; YWHAH; YWHAQ; YWHAZ;
EGF receptor (ErbB1) signaling pathway	75	1285	14.313	2.14216	2.87011e-10	4.78734e-07	1.06385e-08	3.82173e-08	ACTN4; ACTR2; ACTR3; AMPH; AP1M1; AP2A1; AP2M1; APPL1; ARF5; ARF6; ARHGDIA; ARPC3; CALM3; CAMK2A; CDK5; CLTC; COPA; CSE1L; CSNK2A1; CTBP1; CUL3; DLG1; DNM1; DNM2; EEF2; EIF4E; EXOC1; FKBP4; GDI1; GJA1; GNAI1; GNAI2; GNAI3; GNAQ; GNAZ; GRB2; HGS; HK1; HNRNPA1; HSPA1A; HSPA4; HSPA8; HUWE1; KRAS; MAP2K1; MAP2K2; MAPT; NCAM1; NDRG1; NDRG2; PEBP1; PFKL; PGM1; PIN1; PKM; PPP1CA; PPP3CA; PRDX3; RAB7A; R…
p75(NTR)-mediated signaling	17	178	3.24427	3.50671	7.85296e-06	0.0130987	0.000111006	0.000398773	ARHGDIA; CAMK2A; CDK5; CRKL; DNM1; GRB2; KRAS; MAG; MAP2K1; RHOA; RTN4; XPO1; YWHAB; YWHAG; YWHAH; YWHAQ; YWHAZ;
Thrombin/protease-activated receptor (PAR) pathway	77	1297	14.6947	2.17893	7.18021e-11	1.19766e-07	6.30347e-09	2.26443e-08	ACTN4; ACTR2; ACTR3; AMPH; AP1M1; AP2A1; AP2M1; APPL1; ARF5; ARF6; ARHGDIA; ARPC3; CALM3; CAMK2A; CDK5; CLTC; COPA; CSE1L; CSNK2A1; CTBP1; CUL3; DLG1; DNM1; DNM2; EEF2; EIF4E; EXOC1; FKBP4; GDI1; GJA1; GNAI1; GNAI2; GNAI3; GNAQ; GNAZ; GNB1; GRB2; HGS; HK1; HNRNPA1; HSPA1A; HSPA4; HSPA8; HUWE1; KRAS; MAP2K1; MAP2K2; MAPT; NCAM1; NDRG1; NDRG2; PEBP1; PFKL; PGM1; PIN1; PKM; PPP1CA; PPP3CA; PRDX3; RA…
Class I PI3K signaling events	75	1285	14.313	2.14216	2.87011e-10	4.78734e-07	1.06385e-08	3.82173e-08	ACTN4; ACTR2; ACTR3; AMPH; AP1M1; AP2A1; AP2M1; APPL1; ARF5; ARF6; ARHGDIA; ARPC3; CALM3; CAMK2A; CDK5; CLTC; COPA; CSE1L; CSNK2A1; CTBP1; CUL3; DLG1; DNM1; DNM2; EEF2; EIF4E; EXOC1; FKBP4; GDI1; GJA1; GNAI1; GNAI2; GNAI3; GNAQ; GNAZ; GRB2; HGS; HK1; HNRNPA1; HSPA1A; HSPA4; HSPA8; HUWE1; KRAS; MAP2K1; MAP2K2; MAPT; NCAM1; NDRG1; NDRG2; PEBP1; PFKL; PGM1; PIN1; PKM; PPP1CA; PPP3CA; PRDX3; RAB7A; R…
Arf6 signaling events	75	1285	14.313	2.14216	2.87011e-10	4.78734e-07	1.06385e-08	3.82173e-08	ACTN4; ACTR2; ACTR3; AMPH; AP1M1; AP2A1; AP2M1; APPL1; ARF5; ARF6; ARHGDIA; ARPC3; CALM3; CAMK2A; CDK5; CLTC; COPA; CSE1L; CSNK2A1; CTBP1; CUL3; DLG1; DNM1; DNM2; EEF2; EIF4E; EXOC1; FKBP4; GDI1; GJA1; GNAI1; GNAI2; GNAI3; GNAQ; GNAZ; GRB2; HGS; HK1; HNRNPA1; HSPA1A; HSPA4; HSPA8; HUWE1; KRAS; MAP2K1; MAP2K2; MAPT; NCAM1; NDRG1; NDRG2; PEBP1; PFKL; PGM1; PIN1; PKM; PPP1CA; PPP3CA; PRDX3; RAB7A; R…
EPO signaling pathway	2	34	0.381679	2.16885	0.236782	1	0.626909	1	CRKL; GRB2;
Plasma membrane estrogen receptor signaling	78	1298	14.8855	2.20553	2.95021e-11	4.92094e-08	3.51496e-09	1.2627e-08	ACTN4; ACTR2; ACTR3; AMPH; AP1M1; AP2A1; AP2M1; APPL1; ARF5; ARF6; ARHGDIA; ARPC3; CALM3; CAMK2A; CDK5; CLTC; COPA; CRKL; CSE1L; CSNK2A1; CTBP1; CUL3; DLG1; DNM1; DNM2; EEF2; EIF4E; EXOC1; FKBP4; GDI1; GJA1; GNAI1; GNAI2; GNAI3; GNAQ; GNAZ; GNB1; GRB2; HGS; HK1; HNRNPA1; HSPA1A; HSPA4; HSPA8; HUWE1; KRAS; MAP2K1; MAP2K2; MAPT; MSN; NCAM1; NDRG1; NDRG2; PEBP1; PFKL; PGM1; PIN1; PKM; PPP1CA; PPP3CA…
FoxO family signaling	7	49	1.33588	5.24896	0.000341441	0.569524	0.00293569	0.010546	RALA; XPO1; YWHAB; YWHAG; YWHAH; YWHAQ; YWHAZ;
IL2-mediated signaling events	8	115	1.52672	2.55586	0.0134389	1	0.0669137	0.240377	CALM3; EIF3A; GRB2; KRAS; MAP2K1; MAP2K2; RHOA; XPO1;
FAS (CD95) signaling pathway	9	130	1.71756	2.54324	0.00929415	1	0.0476306	0.171106	CLTC; LMNB1; LMNB2; MAP2K1; MAP2K2; SPTAN1; TXNDC12; VIM; XPO1;
C-MYB transcription factor network	7	84	1.33588	3.06215	0.00797662	1	0.0417085	0.149831	ATP2B1; COPA; HSPA8; KRAS; PPP3CA; SLC25A3; UBE2I;
p73 transcription factor network	5	78	0.954198	2.35683	0.0616608	1	0.231124	0.830279	BUB3; FASN; HAGH; NDUFS2; PIN1;
Signaling events mediated by HDAC Class III	1	39	0.19084	0.950135	0.659909	1	1	1	TUBA1B;
FOXM1 transcription factor network	2	42	0.381679	1.75583	0.317973	1	0.798762	1	HSPA1A; MAP2K1;
IL3-mediated signaling events	75	1292	14.313	2.13056	3.67189e-10	6.12471e-07	1.18107e-08	4.24281e-08	ACTN4; ACTR2; ACTR3; AMPH; AP1M1; AP2A1; AP2M1; APPL1; ARF5; ARF6; ARHGDIA; ARPC3; CALM3; CAMK2A; CDK5; CLTC; COPA; CSE1L; CSNK2A1; CTBP1; CUL3; DLG1; DNM1; DNM2; EEF2; EIF4E; EXOC1; FKBP4; GDI1; GJA1; GNAI1; GNAI2; GNAI3; GNAQ; GNAZ; GRB2; HGS; HK1; HNRNPA1; HSPA1A; HSPA4; HSPA8; HUWE1; KRAS; MAP2K1; MAP2K2; MAPT; NCAM1; NDRG1; NDRG2; PEBP1; PFKL; PGM1; PIN1; PKM; PPP1CA; PPP3CA; PRDX3; RAB7A; R…
AP-1 transcription factor network	36	621	6.87023	2.12796	1.87339e-05	0.0312482	0.000233196	0.00083772	APPL1; CALM3; CAMK2A; CDK5; CSNK2A1; CTBP1; CUL3; EIF4E; FKBP4; GDI1; GJA1; GRB2; HK1; HNRNPA1; HSPA8; KRAS; MAP2K1; MAP2K2; MAPT; NDRG1; PFKL; PGM1; PKM; PPP1CA; RALA; RHOA; SPTBN1; STRAP; UBE2I; VCAN; XPO1; YWHAB; YWHAG; YWHAH; YWHAQ; YWHAZ;
Signaling events regulated by Ret tyrosine kinase	3	69	0.572519	1.60064	0.290393	1	0.739506	1	GRB2; RHOA; XPO1;
Hypoxic and oxygen homeostasis regulation of HIF-1-alpha	5	80	0.954198	2.29791	0.0672595	1	0.250982	0.901614	HK1; NDRG1; PFKL; PGM1; PKM;
amb2 Integrin signaling	2	40	0.381679	1.8436	0.297755	1	0.755945	1	HMGB1; RHOA;
Glucocorticoid receptor signaling	4	85	0.763359	1.73107	0.201666	1	0.556918	1	CDK5; FKBP4; GNB1; YWHAH;
Hedgehog signaling events mediated by Gli proteins	7	48	1.33588	5.35829	0.000299607	0.499745	0.00264415	0.00949871	GNAI1; GNAI2; GNAI3; GNAZ; GNB1; MAP2K1; XPO1;
mTOR signaling pathway	75	1285	14.313	2.14216	2.87011e-10	4.78734e-07	1.06385e-08	3.82173e-08	ACTN4; ACTR2; ACTR3; AMPH; AP1M1; AP2A1; AP2M1; APPL1; ARF5; ARF6; ARHGDIA; ARPC3; CALM3; CAMK2A; CDK5; CLTC; COPA; CSE1L; CSNK2A1; CTBP1; CUL3; DLG1; DNM1; DNM2; EEF2; EIF4E; EXOC1; FKBP4; GDI1; GJA1; GNAI1; GNAI2; GNAI3; GNAQ; GNAZ; GRB2; HGS; HK1; HNRNPA1; HSPA1A; HSPA4; HSPA8; HUWE1; KRAS; MAP2K1; MAP2K2; MAPT; NCAM1; NDRG1; NDRG2; PEBP1; PFKL; PGM1; PIN1; PKM; PPP1CA; PPP3CA; PRDX3; RAB7A; R…
RAC1 signaling pathway	10	205	1.9084	1.79184	0.0548106	1	0.209208	0.75155	ACTR2; ACTR3; ARHGAP1; ARHGDIA; ARPC3; CUL3; MSN; RAP1GDS1; RHOA; SH3GL2;
ErbB receptor signaling network	76	1308	14.5038	2.13255	2.63526e-10	4.39561e-07	1.06385e-08	3.82173e-08	ACTN4; ACTR2; ACTR3; AMPH; AP1M1; AP2A1; AP2M1; APPL1; ARF5; ARF6; ARHGDIA; ARPC3; CALM3; CAMK2A; CDK5; CLTC; COPA; CSE1L; CSNK2A1; CTBP1; CUL3; DLG1; DLG4; DNM1; DNM2; EEF2; EIF4E; EXOC1; FKBP4; GDI1; GJA1; GNAI1; GNAI2; GNAI3; GNAQ; GNAZ; GRB2; HGS; HK1; HNRNPA1; HSPA1A; HSPA4; HSPA8; HUWE1; KRAS; MAP2K1; MAP2K2; MAPT; NCAM1; NDRG1; NDRG2; PEBP1; PFKL; PGM1; PIN1; PKM; PPP1CA; PPP3CA; PRDX3; RA…
Signaling events mediated by focal adhesion kinase	75	1285	14.313	2.14216	2.87011e-10	4.78734e-07	1.06385e-08	3.82173e-08	ACTN4; ACTR2; ACTR3; AMPH; AP1M1; AP2A1; AP2M1; APPL1; ARF5; ARF6; ARHGDIA; ARPC3; CALM3; CAMK2A; CDK5; CLTC; COPA; CSE1L; CSNK2A1; CTBP1; CUL3; DLG1; DNM1; DNM2; EEF2; EIF4E; EXOC1; FKBP4; GDI1; GJA1; GNAI1; GNAI2; GNAI3; GNAQ; GNAZ; GRB2; HGS; HK1; HNRNPA1; HSPA1A; HSPA4; HSPA8; HUWE1; KRAS; MAP2K1; MAP2K2; MAPT; NCAM1; NDRG1; NDRG2; PEBP1; PFKL; PGM1; PIN1; PKM; PPP1CA; PPP3CA; PRDX3; RAB7A; R…
VEGF and VEGFR signaling network	76	1301	14.5038	2.14403	2.05865e-10	3.43383e-07	1.06385e-08	3.82173e-08	ACTN4; ACTR2; ACTR3; AMPH; AP1M1; AP2A1; AP2M1; APPL1; ARF5; ARF6; ARHGDIA; ARPC3; CALM3; CAMK2A; CDK5; CLTC; COPA; CSE1L; CSNK2A1; CTBP1; CUL3; DLG1; DNM1; DNM2; EEF2; EIF4E; EXOC1; FKBP4; GDI1; GJA1; GNAI1; GNAI2; GNAI3; GNAQ; GNAZ; GRB2; HGS; HK1; HNRNPA1; HSP90AB1; HSPA1A; HSPA4; HSPA8; HUWE1; KRAS; MAP2K1; MAP2K2; MAPT; NCAM1; NDRG1; NDRG2; PEBP1; PFKL; PGM1; PIN1; PKM; PPP1CA; PPP3CA; PRDX3…
Insulin-mediated glucose transport	6	29	1.14504	7.60268	0.000110785	0.18479	0.00106201	0.00381512	CALM3; YWHAB; YWHAG; YWHAH; YWHAQ; YWHAZ;
Glucocorticoid receptor regulatory network	3	80	0.572519	1.38058	0.372642	1	0.902383	1	CDK5; FKBP4; YWHAH;
Alpha9 beta1 integrin signaling events	76	1302	14.5038	2.14238	2.13288e-10	3.55764e-07	1.06385e-08	3.82173e-08	ACTN4; ACTR2; ACTR3; AMPH; AP1M1; AP2A1; AP2M1; APPL1; ARF5; ARF6; ARHGDIA; ARPC3; CALM3; CAMK2A; CDK5; CLTC; COPA; CSE1L; CSNK2A1; CTBP1; CUL3; DLG1; DNM1; DNM2; EEF2; EIF4E; EXOC1; FKBP4; GDI1; GJA1; GNAI1; GNAI2; GNAI3; GNAQ; GNAZ; GRB2; HGS; HK1; HNRNPA1; HSPA1A; HSPA4; HSPA8; HUWE1; KRAS; MAP2K1; MAP2K2; MAPT; NCAM1; NDRG1; NDRG2; PEBP1; PFKL; PGM1; PIN1; PKM; PPP1CA; PPP3CA; PRDX3; RAB7A; R…
IL8- and CXCR1-mediated signaling events	3	28	0.572519	3.9436	0.0397935	1	0.171071	0.614547	DNM1; GNAI2; GNB1;
Syndecan-2-mediated signaling events	4	77	0.763359	1.9109	0.158278	1	0.468098	1	CAMK2A; GRB2; NCAM1; RHOA;
Signaling events mediated by Stem cell factor receptor (c-Kit)	4	52	0.763359	2.82942	0.0528896	1	0.207562	0.745635	CRKL; GRB2; MAP2K1; MAP2K2;
ALK1 pathway	22	324	4.19847	2.49288	8.68972e-05	0.144944	0.000878451	0.0031557	CALM3; CAMK2A; CSNK2A1; CSNK2B; CTBP1; EIF4E; GDI1; GRB2; HSPA8; MAPT; PPP1CA; RALA; RHOA; SPTBN1; STRAP; UBE2I; XPO1; YWHAB; YWHAG; YWHAH; YWHAQ; YWHAZ;
ErbB4 signaling events	2	32	0.381679	2.30436	0.216555	1	0.588569	1	DLG4; GRB2;
Arf6 downstream pathway	75	1285	14.313	2.14216	2.87011e-10	4.78734e-07	1.06385e-08	3.82173e-08	ACTN4; ACTR2; ACTR3; AMPH; AP1M1; AP2A1; AP2M1; APPL1; ARF5; ARF6; ARHGDIA; ARPC3; CALM3; CAMK2A; CDK5; CLTC; COPA; CSE1L; CSNK2A1; CTBP1; CUL3; DLG1; DNM1; DNM2; EEF2; EIF4E; EXOC1; FKBP4; GDI1; GJA1; GNAI1; GNAI2; GNAI3; GNAQ; GNAZ; GRB2; HGS; HK1; HNRNPA1; HSPA1A; HSPA4; HSPA8; HUWE1; KRAS; MAP2K1; MAP2K2; MAPT; NCAM1; NDRG1; NDRG2; PEBP1; PFKL; PGM1; PIN1; PKM; PPP1CA; PPP3CA; PRDX3; RAB7A; R…
JNK signaling in the CD4+ TCR pathway	3	42	0.572519	2.62938	0.106	1	0.350114	1	CALM3; CRKL; DBNL;
Role of Calcineurin-dependent NFAT signaling in lymphocytes	8	95	1.52672	3.09388	0.00440778	1	0.0254401	0.0913896	CALM3; CSNK2A1; XPO1; YWHAB; YWHAG; YWHAH; YWHAQ; YWHAZ;
IL4-mediated signaling events	1	62	0.19084	0.597722	0.820153	1	1	1	GRB2;
Signaling events mediated by PTP1B	2	52	0.381679	1.41824	0.416164	1	0.977692	1	GRB2; RHOA;
Validated transcriptional targets of AP1 family members Fra1 and Fra2	5	134	0.954198	1.37196	0.30221	1	0.76609	1	CALM3; GJA1; KRAS; MAP2K1; MAP2K2;
CXCR4-mediated signaling events	15	190	2.8626	2.89897	0.000231139	0.385539	0.00206171	0.00740637	CALM3; CRKL; DBNL; DNM1; GNAI1; GNAI2; GNAI3; GNAZ; GNB1; GRB2; HGS; KRAS; MAP2K1; RHOA; XPO1;
S1P1 pathway	75	1285	14.313	2.14216	2.87011e-10	4.78734e-07	1.06385e-08	3.82173e-08	ACTN4; ACTR2; ACTR3; AMPH; AP1M1; AP2A1; AP2M1; APPL1; ARF5; ARF6; ARHGDIA; ARPC3; CALM3; CAMK2A; CDK5; CLTC; COPA; CSE1L; CSNK2A1; CTBP1; CUL3; DLG1; DNM1; DNM2; EEF2; EIF4E; EXOC1; FKBP4; GDI1; GJA1; GNAI1; GNAI2; GNAI3; GNAQ; GNAZ; GRB2; HGS; HK1; HNRNPA1; HSPA1A; HSPA4; HSPA8; HUWE1; KRAS; MAP2K1; MAP2K2; MAPT; NCAM1; NDRG1; NDRG2; PEBP1; PFKL; PGM1; PIN1; PKM; PPP1CA; PPP3CA; PRDX3; RAB7A; R…
FOXA1 transcription factor network	1	44	0.19084	0.84219	0.703876	1	1	1	AP1B1;
Alpha-synuclein signaling	3	33	0.572519	3.34627	0.0600472	1	0.227633	0.817739	CSNK2A1; MAOB; PARK7;
Netrin-mediated signaling events	6	32	1.14504	6.89015	0.000197195	0.328922	0.00180726	0.00649232	CAMK2A; MAP1B; MAP2K1; MAP2K2; PITPNA; RHOA;
EPHA2 forward signaling	2	19	0.381679	3.8802	0.0934456	1	0.326082	1	GRB2; RHOA;
ATM pathway	9	307	1.71756	1.07699	0.459405	1	1	1	CSE1L; CTBP1; HSPA1A; HUWE1; NDRG1; PIN1; VCAN; YWHAB; YWHAZ;
TNF receptor signaling pathway	19	299	3.62595	2.33312	0.000589091	0.982603	0.00476992	0.0171352	CALM3; CSNK2A1; EIF4E; GDI1; LMNB1; LMNB2; MAP2K1; MAP2K2; MAPT; RALA; SPTAN1; TXNDC12; VIM; XPO1; YWHAB; YWHAG; YWHAH; YWHAQ; YWHAZ;
p53 pathway	6	189	1.14504	1.16689	0.410815	1	0.966487	1	CSE1L; HSPA1A; HUWE1; NDRG1; PIN1; VCAN;
ErbB1 downstream signaling	75	1285	14.313	2.14216	2.87011e-10	4.78734e-07	1.06385e-08	3.82173e-08	ACTN4; ACTR2; ACTR3; AMPH; AP1M1; AP2A1; AP2M1; APPL1; ARF5; ARF6; ARHGDIA; ARPC3; CALM3; CAMK2A; CDK5; CLTC; COPA; CSE1L; CSNK2A1; CTBP1; CUL3; DLG1; DNM1; DNM2; EEF2; EIF4E; EXOC1; FKBP4; GDI1; GJA1; GNAI1; GNAI2; GNAI3; GNAQ; GNAZ; GRB2; HGS; HK1; HNRNPA1; HSPA1A; HSPA4; HSPA8; HUWE1; KRAS; MAP2K1; MAP2K2; MAPT; NCAM1; NDRG1; NDRG2; PEBP1; PFKL; PGM1; PIN1; PKM; PPP1CA; PPP3CA; PRDX3; RAB7A; R…
EGFR-dependent Endothelin signaling events	75	1286	14.313	2.1405	2.97335e-10	4.95955e-07	1.07816e-08	3.87314e-08	ACTN4; ACTR2; ACTR3; AMPH; AP1M1; AP2A1; AP2M1; APPL1; ARF5; ARF6; ARHGDIA; ARPC3; CALM3; CAMK2A; CDK5; CLTC; COPA; CSE1L; CSNK2A1; CTBP1; CUL3; DLG1; DNM1; DNM2; EEF2; EIF4E; EXOC1; FKBP4; GDI1; GJA1; GNAI1; GNAI2; GNAI3; GNAQ; GNAZ; GRB2; HGS; HK1; HNRNPA1; HSPA1A; HSPA4; HSPA8; HUWE1; KRAS; MAP2K1; MAP2K2; MAPT; NCAM1; NDRG1; NDRG2; PEBP1; PFKL; PGM1; PIN1; PKM; PPP1CA; PPP3CA; PRDX3; RAB7A; R…
Syndecan-4-mediated signaling events	17	209	3.24427	2.9866	6.25176e-05	0.104279	0.000647697	0.00232676	APPL1; CAMK2A; CTBP1; CUL3; DNM2; FKBP4; HNRNPA1; RHOA; TNC; UBE2I; VCAN; XPO1; YWHAB; YWHAG; YWHAH; YWHAQ; YWHAZ;
Nongenotropic Androgen signaling	7	26	1.33588	9.89049	4.49436e-06	0.0074966	7.07226e-05	0.00025406	GNAI1; GNAI2; GNAI3; GNAZ; GNB1; MAP2K1; MAP2K2;
Visual signal transduction: Rods	2	24	0.381679	3.07216	0.138226	1	0.428553	1	GNB1; GNB5;
IL8-mediated signaling events	4	38	0.763359	3.87156	0.0193507	1	0.0914364	0.328471	DNM1; GNAI2; GNB1; RAB7A;
ATR signaling pathway	8	250	1.52672	1.17575	0.372726	1	0.902383	1	CSE1L; HSPA1A; HUWE1; NDRG1; PIN1; VCAN; YWHAB; YWHAZ;
Regulation of nuclear SMAD2/3 signaling	21	305	4.00763	2.52785	0.00010291	0.171654	0.0010157	0.00364875	CALM3; CAMK2A; CSNK2A1; CTBP1; EIF4E; GDI1; GRB2; HSPA8; MAPT; PPP1CA; RALA; RHOA; SPTBN1; STRAP; UBE2I; XPO1; YWHAB; YWHAG; YWHAH; YWHAQ; YWHAZ;
ALK1 signaling events	22	321	4.19847	2.51618	7.58362e-05	0.126495	0.000776042	0.00278781	CALM3; CAMK2A; CSNK2A1; CSNK2B; CTBP1; EIF4E; GDI1; GRB2; HSPA8; MAPT; PPP1CA; RALA; RHOA; SPTBN1; STRAP; UBE2I; XPO1; YWHAB; YWHAG; YWHAH; YWHAQ; YWHAZ;
PDGFR-alpha signaling pathway	3	21	0.572519	5.25751	0.0185727	1	0.0884351	0.31769	CRKL; CSNK2A1; GRB2;
Angiopoietin receptor Tie2-mediated signaling	1	50	0.19084	0.741147	0.749212	1	1	1	GRB2;
Arf6 trafficking events	75	1285	14.313	2.14216	2.87011e-10	4.78734e-07	1.06385e-08	3.82173e-08	ACTN4; ACTR2; ACTR3; AMPH; AP1M1; AP2A1; AP2M1; APPL1; ARF5; ARF6; ARHGDIA; ARPC3; CALM3; CAMK2A; CDK5; CLTC; COPA; CSE1L; CSNK2A1; CTBP1; CUL3; DLG1; DNM1; DNM2; EEF2; EIF4E; EXOC1; FKBP4; GDI1; GJA1; GNAI1; GNAI2; GNAI3; GNAQ; GNAZ; GRB2; HGS; HK1; HNRNPA1; HSPA1A; HSPA4; HSPA8; HUWE1; KRAS; MAP2K1; MAP2K2; MAPT; NCAM1; NDRG1; NDRG2; PEBP1; PFKL; PGM1; PIN1; PKM; PPP1CA; PPP3CA; PRDX3; RAB7A; R…
E-cadherin signaling events	22	280	4.19847	2.88461	9.43237e-06	0.0157332	0.00013111	0.000470993	AP1M1; APPL1; ARF6; CAMK2A; CTBP1; DLG1; DNM2; FKBP4; GRB2; HGS; HNRNPA1; NCAM1; RAB7A; RHOA; UBE2I; VCAN; XPO1; YWHAB; YWHAG; YWHAH; YWHAQ; YWHAZ;
Androgen-mediated signaling	11	130	2.09924	3.10778	0.00086918	1	0.00650131	0.023355	APPL1; FKBP4; GNAI1; GNAI2; GNAI3; GNAZ; GNB1; HNRNPA1; MAP2K1; MAP2K2; UBE2I;
Endothelins	75	1304	14.313	2.11095	5.57055e-10	9.29167e-07	1.6894e-08	6.0689e-08	ACTN4; ACTR2; ACTR3; AMPH; AP1M1; AP2A1; AP2M1; APPL1; ARF5; ARF6; ARHGDIA; ARPC3; CALM3; CAMK2A; CDK5; CLTC; COPA; CSE1L; CSNK2A1; CTBP1; CUL3; DLG1; DNM1; DNM2; EEF2; EIF4E; EXOC1; FKBP4; GDI1; GJA1; GNAI1; GNAI2; GNAI3; GNAQ; GNAZ; GRB2; HGS; HK1; HNRNPA1; HSPA1A; HSPA4; HSPA8; HUWE1; KRAS; MAP2K1; MAP2K2; MAPT; NCAM1; NDRG1; NDRG2; PEBP1; PFKL; PGM1; PIN1; PKM; PPP1CA; PPP3CA; PRDX3; RAB7A; R…
Presenilin action in Notch and Wnt signaling	2	46	0.381679	1.60319	0.357943	1	0.872879	1	CSNK2A1; CTBP1;
a6b1 and a6b4 Integrin signaling	6	35	1.14504	6.29974	0.000329603	0.549777	0.00286342	0.0102864	GRB2; YWHAB; YWHAG; YWHAH; YWHAQ; YWHAZ;
Regulation of retinoblastoma protein	1	66	0.19084	0.561502	0.839029	1	1	1	CTBP1;
TCR signaling in na&#xef;ve CD4+ T cells	7	133	1.33588	1.93408	0.0718381	1	0.265689	0.954449	CALM3; CRKL; DBNL; GRB2; KRAS; MAP2K1; XPO1;
Notch signaling pathway	2	94	0.381679	0.784625	0.73008	1	1	1	CTBP1; DNM1;
IL5-mediated signaling events	75	1289	14.313	2.13552	3.30494e-10	5.51264e-07	1.14847e-08	4.12569e-08	ACTN4; ACTR2; ACTR3; AMPH; AP1M1; AP2A1; AP2M1; APPL1; ARF5; ARF6; ARHGDIA; ARPC3; CALM3; CAMK2A; CDK5; CLTC; COPA; CSE1L; CSNK2A1; CTBP1; CUL3; DLG1; DNM1; DNM2; EEF2; EIF4E; EXOC1; FKBP4; GDI1; GJA1; GNAI1; GNAI2; GNAI3; GNAQ; GNAZ; GRB2; HGS; HK1; HNRNPA1; HSPA1A; HSPA4; HSPA8; HUWE1; KRAS; MAP2K1; MAP2K2; MAPT; NCAM1; NDRG1; NDRG2; PEBP1; PFKL; PGM1; PIN1; PKM; PPP1CA; PPP3CA; PRDX3; RAB7A; R…
IL23-mediated signaling events	1	66	0.19084	0.561502	0.839029	1	1	1	XPO1;
Direct p53 effectors	4	138	0.763359	1.06629	0.521095	1	1	1	CSE1L; HSPA1A; NDRG1; VCAN;
E-cadherin signaling in keratinocytes	1	21	0.19084	1.76415	0.440369	1	1	1	RHOA;
IL12-mediated signaling events	2	111	0.381679	0.664468	0.809445	1	1	1	RAB7A; XPO1;
IL2 signaling events mediated by PI3K	4	67	0.763359	2.19606	0.109854	1	0.362128	1	CALM3; EIF3A; GRB2; XPO1;
Sphingosine 1-phosphate (S1P) pathway	76	1308	14.5038	2.13255	2.63526e-10	4.39561e-07	1.06385e-08	3.82173e-08	ACTN4; ACTR2; ACTR3; AMPH; AP1M1; AP2A1; AP2M1; APPL1; ARF5; ARF6; ARHGDIA; ARPC3; CALM3; CAMK2A; CDK5; CLTC; COPA; CSE1L; CSNK2A1; CTBP1; CUL3; DLG1; DNM1; DNM2; EEF2; EIF4E; EXOC1; FKBP4; GDI1; GJA1; GNAI1; GNAI2; GNAI3; GNAQ; GNAZ; GRB2; HGS; HK1; HNRNPA1; HSPA1A; HSPA4; HSPA8; HUWE1; KRAS; MAP2K1; MAP2K2; MAPT; NCAM1; NDRG1; NDRG2; PEBP1; PFKL; PGM1; PIN1; PKM; PPP1CA; PPP3CA; PRDX3; RAB7A; R…
Regulation of Androgen receptor activity	4	108	0.763359	1.36245	0.339731	1	0.837033	1	APPL1; FKBP4; HNRNPA1; UBE2I;
Proteoglycan syndecan-mediated signaling events	78	1342	14.8855	2.13321	1.45295e-10	2.42353e-07	9.93061e-09	3.56742e-08	ACTN4; ACTR2; ACTR3; AMPH; AP1M1; AP2A1; AP2M1; APPL1; ARF5; ARF6; ARHGDIA; ARPC3; BSG; CALM3; CAMK2A; CDK5; CLTC; COPA; CRKL; CSE1L; CSNK2A1; CTBP1; CUL3; DLG1; DNM1; DNM2; EEF2; EIF4E; EXOC1; FKBP4; GDI1; GJA1; GNAI1; GNAI2; GNAI3; GNAQ; GNAZ; GRB2; HGS; HK1; HNRNPA1; HSPA1A; HSPA4; HSPA8; HUWE1; KRAS; MAP2K1; MAP2K2; MAPT; NCAM1; NDRG1; NDRG2; PEBP1; PFKL; PGM1; PIN1; PKM; PPP1CA; PPP3CA; PRDX…
Calcium signaling in the CD4+ TCR pathway	1	29	0.19084	1.27765	0.551471	1	1	1	CALM3;
IL8- and CXCR2-mediated signaling events	4	34	0.763359	4.32691	0.0132342	1	0.0660918	0.237425	DNM1; GNAI2; GNB1; RAB7A;
Effects of Botulinum toxin	4	9	0.763359	16.3328	6.15906e-05	0.102733	0.000642082	0.00230658	SNAP25; STX1A; STXBP1; SYT1;
Signaling mediated by p38-gamma and p38-delta	1	11	0.19084	3.36646	0.262124	1	0.67577	1	MAPT;
BMP receptor signaling	13	226	2.48092	2.11247	0.00930909	1	0.0476306	0.171106	CALM3; CSNK2A1; EIF4E; GDI1; MAPT; PPP1CA; RALA; XPO1; YWHAB; YWHAG; YWHAH; YWHAQ; YWHAZ;
Endogenous TLR signaling	4	57	0.763359	2.58127	0.0695561	1	0.257821	0.926185	HMGB1; RHOA; VCAN; XPO1;
Aurora A signaling	1	64	0.19084	0.579047	0.829852	1	1	1	XPO1;
RhoA signaling pathway	10	205	1.9084	1.79184	0.0548106	1	0.209208	0.75155	ACTR2; ACTR3; ARHGAP1; ARHGDIA; ARPC3; CUL3; MSN; RAP1GDS1; RHOA; SH3GL2;
Class I PI3K signaling events mediated by Akt	75	1285	14.313	2.14216	2.87011e-10	4.78734e-07	1.06385e-08	3.82173e-08	ACTN4; ACTR2; ACTR3; AMPH; AP1M1; AP2A1; AP2M1; APPL1; ARF5; ARF6; ARHGDIA; ARPC3; CALM3; CAMK2A; CDK5; CLTC; COPA; CSE1L; CSNK2A1; CTBP1; CUL3; DLG1; DNM1; DNM2; EEF2; EIF4E; EXOC1; FKBP4; GDI1; GJA1; GNAI1; GNAI2; GNAI3; GNAQ; GNAZ; GRB2; HGS; HK1; HNRNPA1; HSPA1A; HSPA4; HSPA8; HUWE1; KRAS; MAP2K1; MAP2K2; MAPT; NCAM1; NDRG1; NDRG2; PEBP1; PFKL; PGM1; PIN1; PKM; PPP1CA; PPP3CA; PRDX3; RAB7A; R…
LKB1 signaling events	78	1305	14.8855	2.1937	3.82615e-11	6.38202e-08	4.25468e-09	1.52843e-08	ACTN4; ACTR2; ACTR3; AMPH; AP1M1; AP2A1; AP2M1; APPL1; ARF5; ARF6; ARHGDIA; ARPC3; CAB39; CALM3; CAMK2A; CDC37; CDK5; CLTC; COPA; CSE1L; CSNK2A1; CTBP1; CUL3; DLG1; DNM1; DNM2; EEF2; EIF4E; EXOC1; FKBP4; GDI1; GJA1; GNAI1; GNAI2; GNAI3; GNAQ; GNAZ; GRB2; HGS; HK1; HNRNPA1; HSPA1A; HSPA4; HSPA8; HUWE1; KRAS; MAP2; MAP2K1; MAP2K2; MAPT; NCAM1; NDRG1; NDRG2; PEBP1; PFKL; PGM1; PIN1; PKM; PPP1CA; PPP…
Regulation of RhoA activity	10	205	1.9084	1.79184	0.0548106	1	0.209208	0.75155	ACTR2; ACTR3; ARHGAP1; ARHGDIA; ARPC3; CUL3; MSN; RAP1GDS1; RHOA; SH3GL2;
Signaling events mediated by PRL	3	23	0.572519	4.80054	0.0237615	1	0.11102	0.398823	RABGGTB; RHOA; TUBA1B;
Trk receptor signaling mediated by the MAPK pathway	3	34	0.572519	3.24788	0.0645775	1	0.241514	0.867603	CDK5; KRAS; MAP2K1;
Trk receptor signaling mediated by PI3K and PLC-gamma	10	63	1.9084	5.82995	7.23836e-06	0.0120736	0.000104988	0.000377152	CAMK2A; CDK5; GRB2; KRAS; MAP2K1; YWHAB; YWHAG; YWHAH; YWHAQ; YWHAZ;
AndrogenReceptor	3	78	0.572519	1.41598	0.357739	1	0.872879	1	APPL1; CDC37; UBE2I;
Wnt	9	82	1.71756	4.03179	0.00038767	0.646633	0.00328374	0.0117963	CAMK2A; CSNK2A1; CSNK2B; CTBP1; DLG1; DLG4; MAP1B; PIN1; RHOA;
KitReceptor	4	54	0.763359	2.72465	0.0592647	1	0.225693	0.810768	CLTC; CRKL; GRB2; KHDRBS1;
Alpha6Beta4Integrin	9	48	1.71756	6.88705	5.03282e-06	0.00839474	7.84555e-05	0.00028184	EIF4E; GRB2; PLEC; RHOA; VIM; YWHAB; YWHAH; YWHAQ; YWHAZ;
TNF alpha/NF-kB	19	171	3.62595	4.07944	2.27324e-07	0.000379177	5.1942e-06	1.86594e-05	CDC37; COPS3; CSNK2A1; CSNK2B; DDX3X; HSP90AB1; LRPPRC; PEBP1; PSMC1; PSMD1; PSMD12; PSMD13; PSMD3; UBE2I; YWHAB; YWHAG; YWHAH; YWHAQ; YWHAZ;
TGFBR	5	125	0.954198	1.47073	0.255027	1	0.668845	1	HSPA8; PRKAR2A; SNX2; STRAP; XPO1;
EGFR1	12	138	2.29008	3.19354	0.000401192	0.669187	0.00336275	0.0120802	AP2A1; CRKL; DNM1; GJA1; GRB2; KRAS; MAP2K1; MAP2K2; PEBP1; PITPNA; PLEC; YWHAB;
Mesenchymal-to-epithelial transition	7	223	1.33588	1.15354	0.406197	1	0.9625	1	ABHD11; CKMT1A; GMDS; MYH14; NQO1; S100A14; TPD52;
Epithelial-to-mesenchymal transition	12	185	2.29008	2.38225	0.00489128	1	0.0276564	0.0993516	ANK2; CLIC4; FXYD6; GJA1; GPM6B; MAP1B; MSN; SEPT6; SLC2A3; TNC; VCAN; VIM;

## Sheet: Protein domain
Analysis: Protein domain
Dataset name: down
Number of genes in the dataset: 524
Number of genes in the dataset (which are available in Protein domain database) :334
Number of genes in background: 19230
Is analysis quantitative: No
						Corrected p-values
Protein domain	No. of genes in the dataset	No.of genes in the background dataset	Percentage of genes	Fold enrichment	P-value (Hypergeometric test)	Bonferroni method	BH method	Q-value (Storey-Tibshirani method)
coiled coil region	100	2968	19.084	1.23657	0.0127777	1	0.538886	1	AARS; ADD1; ADD3; ANK2; AP2A1; AP2A2; APPL1; ATP2B1; ATP2B2; ATP6V0A1; ATP6V1C1; ATP6V1G2; BCAN; BCAP31; CACYBP; CADPS2; CANX; CHCHD3; COPS7A; DBNL; DCTN1; EIF3A; EIF3J; EIF4E; EXOC1; FKBP4; GBP1; GFAP; GNB1; GNB5; GPM6B; HARS; HGS; HMGB1; HNRNPC; HNRNPU; HOMER3; HSP90AB1; HSPA1A; HSPA4; HSPA8; HUWE1; INA; ITPR1; ITPR3; KARS; KIF5C; KTN1; LMNB1; LMNB2; LRPAP1; LRPPRC; MACF1; MAP1A; MAP1B; MAP2K1;…
UBCc	1	42	0.19084	0.882284	0.687015	1	1	1	UBE2I;
signal peptide	44	3668	8.39695	0.440312	1	1	1	1	ABHD11; AMIGO3; APOA1BP; BCAN; BCAP31; BSG; C12orf10; CACNA2D1; CADM3; CADM4; CANX; CBLN1; CDIPT; DDX17; DLG4; EPDR1; FXYD6; GANAB; GARS; GPM6B; HMGCL; IGSF8; KTN1; L1CAM; LRPAP1; MAG; MANF; NCAM1; NEGR1; NFASC; NME3; NPTN; NRCAM; P4HB; PCYOX1; PGAM5; PHB; PON2; PTPRZ1; SDHA; TNC; TNR; TXNDC12; VCAN;
transmembrane domain	55	4771	10.4962	0.423128	1	1	1	1	ALDH6A1; AMIGO3; APOO; ATP1B2; ATP2B1; ATP2B2; ATP6V0A1; BCAP31; BSG; CANX; CDIPT; COX4I1; COX7A2L; DHRS7; DNAJC5; FDPS; FXYD6; GJA1; GPD2; GPM6B; HSD17B12; IGSF8; ITPR1; ITPR3; KTN1; L1CAM; MAG; MAOB; NCAM1; NDUFB6; NFASC; NNT; NPTN; NRCAM; PGAM5; PTPRZ1; RTN1; RTN4; SCCPDH; SEC22B; SLC12A5; SLC17A7; SLC1A2; SLC1A6; SLC25A22; SLC25A3; SLC25A4; SLC25A5; SLC2A3; SLC4A10; STX12; STX1A; SV2A; SYP; S…
TPR	3	93	0.572519	1.18762	0.467116	1	1	1	FKBP4; SGTA; STIP1;
WW	1	49	0.19084	0.75627	0.742169	1	1	1	PIN1;
RhoGAP	1	65	0.19084	0.57014	0.834504	1	1	1	ARHGAP1;
IG	12	340	2.29008	1.29626	0.219296	1	1	1	AMIGO3; BSG; CADM3; CADM4; IGSF8; L1CAM; MAG; NEGR1; NFASC; NPTN; NRCAM; VCAN;
DSPc	1	28	0.19084	1.32327	0.538888	1	1	1	DUSP3;
ZnF_U1	1	26	0.19084	1.42502	0.512654	1	1	1	MATR3;
ZnF_C2H2	2	799	0.381679	0.0923174	1	1	1	1	MATR3; ZNF207;
EH	1	11	0.19084	3.36646	0.262124	1	1	1	EHD1;
EFh	9	144	1.71756	2.296	0.0172611	1	0.571136	1	ACTN4; CALB1; CALB2; CALM3; GPD2; MACF1; PVALB; SPTAN1; VSNL1;
UIM	1	22	0.19084	1.684	0.455635	1	1	1	HGS;
S_TKc	5	307	0.954198	0.59886	0.923931	1	1	1	CAMK2A; CDK5; CSNK2A1; MAP2K1; MAP2K2;
PINT	7	16	1.33588	16.0682	9.9068e-08	9.6096e-05	9.6096e-05	0.000545633	COPS3; COPS7A; EIF3A; EIF3E; PSMD12; PSMD13; PSMD3;
DEXDc	5	112	0.954198	1.64142	0.190776	1	1	1	DDX1; DDX17; DDX3X; DHX15; SNRNP200;
HELICc	5	111	0.954198	1.65621	0.186091	1	1	1	DDX1; DDX17; DDX3X; DHX15; SNRNP200;
RRM	15	221	2.8626	2.49235	0.00112414	1	0.0991287	0.562853	EIF3B; EIF4H; ELAVL1; ELAVL3; HNRNPA1; HNRNPA2B1; HNRNPA3; HNRNPC; HNRNPD; HNRNPH1; HNRNPM; MATR3; RBMX; SRSF7; TARDBP;
BAR	3	13	0.572519	8.49042	0.00469223	1	0.252859	1	AMPH; SH3GL2; SH3GLB2;
SH3	10	216	1.9084	1.70059	0.0723664	1	1	1	AMPH; CRKL; DBNL; DLG1; DLG4; GRB2; PACSIN1; SH3GL2; SH3GLB2; SPTAN1;
CH	4	66	0.763359	2.22933	0.105432	1	1	1	ACTN4; MACF1; PLEC; SPTBN1;
SPEC	5	32	0.954198	5.7437	0.0016148	1	0.12977	0.736836	ACTN4; MACF1; PLEC; SPTAN1; SPTBN1;
LRRNT	1	99	0.19084	0.374354	0.935571	1	1	1	AMIGO3;
LRR	2	233	0.381679	0.316564	0.988293	1	1	1	AMIGO3; PPP1R7;
IGc2	10	211	1.9084	1.74089	0.0639965	1	0.912891	1	BSG; CADM3; CADM4; L1CAM; MAG; NCAM1; NEGR1; NFASC; NPTN; NRCAM;
KH	5	40	0.954198	4.59525	0.0044147	1	0.251898	1	HNRNPK; KHDRBS1; KHSRP; PCBP1; PCBP2;
IG_like	2	128	0.381679	0.576225	0.867335	1	1	1	MAG; NPTN;
4.1m	2	14	0.381679	5.26499	0.0543206	1	0.798348	1	CADM3; CADM4;
ANK	2	249	0.381679	0.296223	0.992066	1	1	1	ANK2; GLS;
FN3	8	187	1.52672	1.57184	0.139651	1	1	1	L1CAM; NCAM1; NFASC; NRCAM; PHYHIP; PTPRZ1; TNC; TNR;
BTB	1	179	0.19084	0.207054	0.993047	1	1	1	KCTD12;
FERM_C	1	27	0.19084	1.37226	0.525952	1	1	1	MSN;
GAS2	1	5	0.19084	7.39816	0.129033	1	1	1	MACF1;
WD40	13	269	2.48092	1.7748	0.0336162	1	0.633906	1	ARPC1A; BUB3; COPA; CORO1B; CORO1C; GNB1; GNB5; PAFAH1B1; STRAP; STXBP5; WDR1; WDR61; WDR92;
EGF	3	208	0.572519	0.531034	0.925321	1	1	1	BCAN; TNC; VCAN;
EGF_like	2	87	0.381679	0.847748	0.689988	1	1	1	TNC; TNR;
FYVE	1	33	0.19084	1.12283	0.598468	1	1	1	HGS;
Cation_ATPase_N	2	18	0.381679	4.09564	0.0850919	1	1	1	ATP2B1; ATP2B2;
VWA	1	84	0.19084	0.441195	0.902293	1	1	1	CACNA2D1;
UBQ	1	45	0.19084	0.823479	0.711964	1	1	1	RAD23B;
EGF_CA	1	98	0.19084	0.378173	0.933756	1	1	1	VCAN;
ANX	1	13	0.19084	2.84894	0.301813	1	1	1	ANXA6;
AAA	5	145	0.954198	1.26788	0.361411	1	1	1	ATP5B; DHX15; NSF; PSMC1; SNRNP200;
SPRY	2	77	0.381679	0.957831	0.624381	1	1	1	DDX1; HNRNPU;
CCP	2	55	0.381679	1.34089	0.444273	1	1	1	BCAN; VCAN;
IQ	1	84	0.19084	0.441195	0.902293	1	1	1	MYH14;
PDZ	2	150	0.381679	0.491718	0.918322	1	1	1	DLG1; DLG4;
B41	1	51	0.19084	0.726618	0.756064	1	1	1	MSN;
RAB	7	64	1.33588	4.01893	0.00173919	1	0.12977	0.736836	RAB10; RAB11B; RAB1A; RAB2A; RAB3C; RAB6A; RAB7A;
PH	6	278	1.14504	0.79333	0.77247	1	1	1	APPL1; CADPS2; DNM1; DNM2; PSD3; SPTBN1;
ZnF_UBP	1	9	0.19084	4.11374	0.220184	1	1	1	USP5;
RHOD	1	22	0.19084	1.684	0.455635	1	1	1	TST;
C2	2	138	0.381679	0.534473	0.893364	1	1	1	CADPS2; SYT1;
HECTc	1	28	0.19084	1.32327	0.538888	1	1	1	HUWE1;
Gal-bind_lectin	1	16	0.19084	2.3151	0.357386	1	1	1	LGALSL;
GLECT	1	16	0.19084	2.3151	0.357386	1	1	1	LGALSL;
CNX	1	19	0.19084	1.94975	0.408543	1	1	1	GJA1;
Connexin_CCC	1	19	0.19084	1.94975	0.408543	1	1	1	GJA1;
HATPase_c	1	18	0.19084	2.05801	0.391959	1	1	1	HSP90AB1;
C1Q	1	28	0.19084	1.32327	0.538888	1	1	1	CBLN1;
LIM	1	73	0.19084	0.507667	0.867428	1	1	1	CSRP1;
ACTIN	4	31	0.763359	4.74551	0.00957136	1	0.442106	1	ACTG1; ACTR1A; ACTR2; ACTR3;
SEC14	1	26	0.19084	1.42502	0.512654	1	1	1	ARHGAP1;
ENTH	2	9	0.381679	8.18674	0.0234995	1	0.571136	1	PICALM; SNAP91;
DnaJ	1	50	0.19084	0.741147	0.749212	1	1	1	DNAJC5;
SH2	2	111	0.381679	0.664468	0.809445	1	1	1	CRKL; GRB2;
GuKc	3	26	0.572519	4.24684	0.0328607	1	0.633906	1	DLG1; DLG4; GUK1;
PTPc	1	37	0.19084	1.00148	0.64055	1	1	1	PTPRZ1;
PWWP	2	19	0.381679	3.8802	0.0934456	1	1	1	HDGF; PSIP1;
LINK	3	14	0.572519	7.88439	0.00585223	1	0.298772	1	BCAN; HAPLN1; VCAN;
S4	1	5	0.19084	7.39816	0.129033	1	1	1	RPS4X;
NDK	1	10	0.19084	3.70277	0.241443	1	1	1	NME3;
STYKc	1	48	0.19084	0.772022	0.734928	1	1	1	CDK5;
ZU5	1	9	0.19084	4.11374	0.220184	1	1	1	ANK2;
DEATH	1	27	0.19084	1.37226	0.525952	1	1	1	ANK2;
ARM	1	29	0.19084	1.27765	0.551471	1	1	1	RAP1GDS1;
L27	1	13	0.19084	2.84894	0.301813	1	1	1	DLG1;
Iso_dh	2	5	0.381679	14.7231	0.00701706	1	0.340327	1	IDH1; IDH3G;
AdoHcyase_NAD	1	3	0.19084	12.3139	0.079544	1	1	1	AHCYL1;
AdoHcyase	1	3	0.19084	12.3139	0.079544	1	1	1	AHCYL1;
DYNc	3	7	0.572519	15.7575	0.000648793	0.629329	0.0699254	0.397036	DNM1; DNM1L; DNM2;
GED	3	6	0.572519	18.3794	0.000378398	0.367046	0.0458807	0.260511	DNM1; DNM1L; DNM2;
LRRcap	2	11	0.381679	6.6996	0.0346361	1	0.633906	1	ANP32A; PPP1R7;
Sec7	1	16	0.19084	2.3151	0.357386	1	1	1	PSD3;
TFS2N	1	12	0.19084	3.08616	0.282242	1	1	1	TCEA1;
PX	1	45	0.19084	0.823479	0.711964	1	1	1	SNX2;
FCH	1	20	0.19084	1.85231	0.424676	1	1	1	PACSIN1;
ZnF_C2HC	1	42	0.19084	0.882284	0.687015	1	1	1	SRSF7;
HA2	1	18	0.19084	2.05801	0.391959	1	1	1	DHX15;
CLECT	2	86	0.381679	0.857604	0.683877	1	1	1	BCAN; VCAN;
small_GTPase	2	35	0.381679	2.1069	0.246935	1	1	1	RAB1A; RAB6A;
DUF1899	2	8	0.381679	9.20881	0.0186095	1	0.571136	1	CORO1B; CORO1C;
DUF1900	2	8	0.381679	9.20881	0.0186095	1	0.571136	1	CORO1B; CORO1C;
VHS	1	9	0.19084	4.11374	0.220184	1	1	1	HGS;
EPEND	1	1	0.19084	36.6978	0.0272491	1	0.571136	1	EPDR1;
MYSc	1	38	0.19084	0.975132	0.650363	1	1	1	MYH14;
LDLa	1	47	0.19084	0.788444	0.727484	1	1	1	PRKCSH;
FHA	1	28	0.19084	1.32327	0.538888	1	1	1	CEP170B;
cNMP	1	34	0.19084	1.08982	0.609428	1	1	1	PRKAR2A;
IGv	2	20	0.381679	3.68628	0.102024	1	1	1	BCAN; HAPLN1;
Carb_anhydrase	2	17	0.381679	4.33642	0.0769819	1	1	1	CA8; PTPRZ1;
SAP	1	23	0.19084	1.61081	0.470486	1	1	1	HNRNPU;
Tubulin	5	23	0.954198	7.99026	0.00033017	0.320265	0.0457521	0.259781	TUBA1B; TUBA4A; TUBB; TUBB3; TUBB4A;
Tubulin_C	5	22	0.954198	8.35329	0.000264275	0.256346	0.0427244	0.242589	TUBA1B; TUBA4A; TUBB; TUBB3; TUBB4A;
PHB	2	11	0.381679	6.6996	0.0346361	1	0.633906	1	PHB; PHB2;
CDC48_N	1	3	0.19084	12.3139	0.079544	1	1	1	NSF;
PGAM	2	10	0.381679	7.36889	0.0288512	1	0.571136	1	PGAM1; PGAM5;
RHO	1	20	0.19084	1.85231	0.424676	1	1	1	RHOA;
G_alpha	5	16	0.954198	11.4838	5.01879e-05	0.0486823	0.0119486	0.067844	GNAI1; GNAI2; GNAI3; GNAQ; GNAZ;
ETF	1	2	0.19084	18.4402	0.053757	1	0.798348	1	ETFA;
HMG	1	51	0.19084	0.726618	0.756064	1	1	1	HMGB1;
LisH	1	28	0.19084	1.32327	0.538888	1	1	1	PAFAH1B1;
ADF	2	10	0.381679	7.36889	0.0288512	1	0.571136	1	DBNL; TWF1;
t_SNARE	3	22	0.572519	5.01864	0.0210792	1	0.571136	1	SNAP25; STX12; STX1A;
MAGUK_N_PEST	2	4	0.381679	18.3947	0.00428748	1	0.251898	1	DLG1; DLG4;
Transket_pyr	2	8	0.381679	9.20881	0.0186095	1	0.571136	1	OGDH; PDHB;
Sec63	1	4	0.19084	9.24308	0.104629	1	1	1	SNRNP200;
IBN_N	4	16	0.763359	9.19164	0.00076418	0.741255	0.0741255	0.420884	CSE1L; XPO1; XPO5; XPO7;
EF1G	1	1	0.19084	36.6978	0.0272491	1	0.571136	1	EEF1G;
KISc	1	44	0.19084	0.84219	0.703876	1	1	1	KIF5C;
eIF5C	1	7	0.19084	5.28741	0.175865	1	1	1	BZW1;
PI3Ka	1	9	0.19084	4.11374	0.220184	1	1	1	PI4KA;
PI3Kc	1	16	0.19084	2.3151	0.357386	1	1	1	PI4KA;
RPR	1	8	0.19084	4.62731	0.19833	1	1	1	RPRD1B;
DUF1785	1	5	0.19084	7.39816	0.129033	1	1	1	AGO2;
PAZ	1	9	0.19084	4.11374	0.220184	1	1	1	AGO2;
Piwi	1	8	0.19084	4.62731	0.19833	1	1	1	AGO2;
ZnF_C2C2	1	6	0.19084	6.16718	0.152772	1	1	1	TCEA1;
Sec3-PIP2_bind	1	2	0.19084	18.4402	0.053757	1	0.798348	1	EXOC1;
SynN	2	10	0.381679	7.36889	0.0288512	1	0.571136	1	STX12; STX1A;
STI1	2	9	0.381679	8.18674	0.0234995	1	0.571136	1	RAD23B; STIP1;
UBA	3	32	0.572519	3.45081	0.0556728	1	0.806009	1	HUWE1; RAD23B; USP5;
Lactamase_B	1	15	0.19084	2.46934	0.33937	1	1	1	HAGH;
RAS	3	23	0.572519	4.80054	0.0237615	1	0.571136	1	KRAS; RALA; RRAS;
Longin	1	5	0.19084	7.39816	0.129033	1	1	1	SEC22B;
CAP_GLY	1	10	0.19084	3.70277	0.241443	1	1	1	DCTN1;
tRNA_SAD	1	7	0.19084	5.28741	0.175865	1	1	1	AARS;
Enolase_N	1	4	0.19084	9.24308	0.104629	1	1	1	ENO2;
Enolase_C	1	4	0.19084	9.24308	0.104629	1	1	1	ENO2;
LNS2	1	6	0.19084	6.16718	0.152772	1	1	1	PITPNM1;
DUF1041	1	5	0.19084	7.39816	0.129033	1	1	1	CADPS2;
ARF	2	21	0.381679	3.51083	0.110808	1	1	1	ARF5; ARF6;
CY	1	17	0.19084	2.179	0.374911	1	1	1	HRG;
FBG	2	29	0.381679	2.54266	0.186558	1	1	1	TNC; TNR;
IPPc	2	10	0.381679	7.36889	0.0288512	1	0.571136	1	INPP5A; SYNJ1;
DUF1866	1	2	0.19084	18.4402	0.053757	1	0.798348	1	SYNJ1;
14_3_3	5	7	0.954198	26.2277	2.95894e-07	0.000287017	0.000143508	0.000814841	YWHAB; YWHAG; YWHAH; YWHAQ; YWHAZ;
CULLIN	1	8	0.19084	4.62731	0.19833	1	1	1	CUL3;
Cullin_Nedd8	1	8	0.19084	4.62731	0.19833	1	1	1	CUL3;
H2A	1	27	0.19084	1.37226	0.525952	1	1	1	HIST2H2AC;
CLH	1	3	0.19084	12.3139	0.079544	1	1	1	CLTC;
Sm	1	17	0.19084	2.179	0.374911	1	1	1	LSM8;
Alpha_adaptinC2	4	9	0.763359	16.3328	6.15906e-05	0.0597429	0.0119486	0.067844	AP1B1; AP2A1; AP2A2; AP2B1;
B2-adapt-app_C	2	3	0.381679	24.5058	0.00218316	1	0.151262	0.858865	AP1B1; AP2B1;
PP2Ac	2	13	0.381679	5.66968	0.0473966	1	0.798348	1	PPP1CA; PPP3CA;
CARP	1	5	0.19084	7.39816	0.129033	1	1	1	CAP1;
WHEP-TRS	4	5	0.763359	29.3729	2.66704e-06	0.00258703	0.000862343	0.00489638	EPRS; GARS; HARS; WARS;
WH1	1	10	0.19084	3.70277	0.241443	1	1	1	HOMER3;
RIIa	1	6	0.19084	6.16718	0.152772	1	1	1	PRKAR2A;
EMP24_GP25L	1	11	0.19084	3.36646	0.262124	1	1	1	TMED9;
DDHD	1	6	0.19084	6.16718	0.152772	1	1	1	PITPNM1;
AlaDh_PNT_N	1	2	0.19084	18.4402	0.053757	1	0.798348	1	NNT;
AlaDh_PNT_C	1	2	0.19084	18.4402	0.053757	1	0.798348	1	NNT;
EFG_C	1	6	0.19084	6.16718	0.152772	1	1	1	EEF2;
Aldolase_II	2	4	0.381679	18.3947	0.00428748	1	0.251898	1	ADD1; ADD3;
PLP	1	3	0.19084	12.3139	0.079544	1	1	1	GPM6B;
MIR	2	10	0.381679	7.36889	0.0288512	1	0.571136	1	ITPR1; ITPR3;
TFS2M	1	7	0.19084	5.28741	0.175865	1	1	1	TCEA1;
PLEC	1	6	0.19084	6.16718	0.152772	1	1	1	PLEC;
MoCF_biosynth	1	2	0.19084	18.4402	0.053757	1	0.798348	1	GPHN;
LANC_like	1	3	0.19084	12.3139	0.079544	1	1	1	LANCL1;
CRM1_C	1	1	0.19084	36.6978	0.0272491	1	0.571136	1	XPO1;
PKS_ER	1	1	0.19084	36.6978	0.0272491	1	0.571136	1	FASN;
PKS_KR	1	1	0.19084	36.6978	0.0272491	1	0.571136	1	FASN;
PAM	1	4	0.19084	9.24308	0.104629	1	1	1	PSMD3;
NADH-G_4Fe-4S_3	1	1	0.19084	36.6978	0.0272491	1	0.571136	1	NDUFS1;
DZF	1	5	0.19084	7.39816	0.129033	1	1	1	ILF2;
Alpha-mann_mid	1	5	0.19084	7.39816	0.129033	1	1	1	MAN2C1;
UBA_e1_C	1	3	0.19084	12.3139	0.079544	1	1	1	UBA1;
CDC48_2	1	2	0.19084	18.4402	0.053757	1	0.798348	1	NSF;
EFG_IV	1	4	0.19084	9.24308	0.104629	1	1	1	EEF2;
CK_II_beta	1	1	0.19084	36.6978	0.0272491	1	0.571136	1	CSNK2B;
ProRS-C_1	1	1	0.19084	36.6978	0.0272491	1	0.571136	1	EPRS;
ELFV_dehydrog	1	2	0.19084	18.4402	0.053757	1	0.798348	1	GLUD1;
efhand_Ca_insen	2	6	0.381679	12.2733	0.0103364	1	0.455741	1	ACTN4; SPTAN1;
RL11	1	2	0.19084	18.4402	0.053757	1	0.798348	1	RPL12;
CDC37_N	1	1	0.19084	36.6978	0.0272491	1	0.571136	1	CDC37;
CDC37_M	1	2	0.19084	18.4402	0.053757	1	0.798348	1	CDC37;
CDC37_C	1	1	0.19084	36.6978	0.0272491	1	0.571136	1	CDC37;
Gln-synt_C	1	2	0.19084	18.4402	0.053757	1	0.798348	1	GLUL;
NADH_4Fe-4S	1	1	0.19084	36.6978	0.0272491	1	0.571136	1	NDUFV1;
Aha1_N	1	1	0.19084	36.6978	0.0272491	1	0.571136	1	AHSA1;
eIF3_N	1	1	0.19084	36.6978	0.0272491	1	0.571136	1	EIF3E;

## Sheet: Site of expression
Analysis: Site of expression
Dataset name: down
Number of genes in the dataset: 524
Number of genes in the dataset (which are available in Site of expression database) :523
Number of genes in background: 19230
Is analysis quantitative: No
						Corrected p-values
Site of expression	No. of genes in the dataset	No.of genes in the background dataset	Percentage of genes	Fold enrichment	P-value (Hypergeometric test)	Bonferroni method	BH method	Q-value (Storey-Tibshirani method)
T cells	197	1726	37.5954	4.18875	2.65562e-74	2.25196e-71	4.41562e-73	1.53341e-72	ACO2; ACTN4; ACTR2; ACTR3; ADD1; ADD3; AGO2; ALDOC; ANP32A; ANXA6; AP2A1; AP2A2; AP2B1; AP2M1; ARHGDIA; ARPC3; ATP5A1; ATP5B; BCAP31; BSG; BUB3; BZW1; C14orf166; C1QBP; CAB39; CALM3; CAND1; CANX; CAP1; CCT2; CCT3; CCT4; CCT5; CCT7; CCT8; CLTC; CNDP2; COPA; COPE; COX4I1; CS; CSNK2A1; CSNK2B; CSRP1; CTBP1; CUL3; DARS; DBNL; DBT; DDB1; DDX1; DDX17; DDX3X; DHX15; DLAT; DLD; DLG1; DNM2; DPYSL2; DUSP3;…
Monocyte	355	2842	67.7481	4.58411	7.82438e-173	6.63508e-170	9.47868e-171	3.29165e-170	AARS; ACAT2; ACO1; ACO2; ACTG1; ACTN4; ACTR1A; ACTR2; ACTR3; ADD1; ADD3; AGL; AHCYL1; AHSA1; AK3; ALDH5A1; ALDH6A1; ALDOC; ANP32A; ANXA6; AP1B1; AP1M1; AP2A1; AP2A2; AP2M1; APOA1BP; ARF5; ARF6; ARHGAP1; ARHGDIA; ARMC1; ARPC1A; ARPC3; ATP2B1; ATP5A1; ATP5B; ATP5C1; ATP6V0A1; ATP6V0D1; ATP6V1A; ATP6V1B2; ATP6V1C1; ATP6V1E1; ATP6V1F; BCAP31; BDH2; BLVRA; BSG; BUB3; BZW1; C14orf166; C1QBP; CAB39; CAC…
MDA468	141	760	26.9084	6.8088	9.4232e-79	7.99087e-76	1.66476e-77	5.78122e-77	AARS; ACTG1; ACTN4; ACTR2; ACTR3; AHSA1; ANP32A; ARHGDIA; ARPC1A; ATP5A1; ATP5B; ATP6V1B2; BSG; CAB39; CACYBP; CADM4; CALM3; CAND1; CANX; CAP1; CCT2; CCT3; CCT4; CCT5; CCT7; CCT8; CDC37; CLIC4; CLTC; COPA; CORO1B; CSE1L; DARS; DBI; DDX17; DDX3X; DPP3; DYNLL2; EEF1G; EEF2; EHD1; EIF3A; EIF3B; EIF4E; ELAVL1; ENO2; EPRS; FASN; FKBP4; FSCN1; G6PD; GANAB; GDI1; GDI2; GLO1; GMDS; GNAI2; GRB2; GSTP1; HD…
Small intestine	345	8360	65.8397	1.51448	1.2481e-25	1.05839e-22	7.29922e-25	2.5348e-24	ABHD11; ACAT2; ACO1; ACO2; ACOT7; ACTN4; ACTR2; ACTR3; ADD1; ADD3; AGL; AGO2; AHSA1; ALDH5A1; ALDH6A1; ALDOC; AMIGO3; ANP32A; ANXA6; AP2A1; AP2A2; AP2B1; AP3M2; APOO; APPL1; ARF6; ARHGAP1; ARHGDIA; ARMC1; ARPC1A; ARPC3; ATP2B1; ATP2B2; ATP5A1; ATP5B; ATP6V0A1; ATP6V0D1; ATP6V1A; ATP6V1B2; ATP6V1C1; ATP6V1E1; ATP6V1F; ATP6V1G2; BCAP31; BSG; BUB3; C1QBP; CACNA2D1; CACYBP; CADM4; CALB2; CALM3; CAMK2…
Breast cancer	335	7467	63.9313	1.64646	5.22989e-32	4.43494e-29	3.85647e-31	1.33923e-30	ABHD11; ACAT2; ACO1; ACO2; ACOT7; ACTN4; ACTR2; ACTR3; ADD1; ADD3; AGL; AGO2; AHSA1; ALDH5A1; ALDH6A1; ALDOC; AMPH; ANP32A; ANXA6; AP2A1; AP2A2; AP2B1; AP3M2; APOO; APPL1; ARF6; ARHGAP1; ARHGDIA; ARMC1; ARPC1A; ARPC3; ASRGL1; ATP2B1; ATP2B2; ATP5A1; ATP5B; ATP6V0A1; ATP6V0D1; ATP6V1A; ATP6V1B2; ATP6V1C1; ATP6V1E1; ATP6V1F; ATP6V1G2; BCAN; BCAP31; BSG; BUB3; C1QBP; CACYBP; CADM4; CALB2; CALM3; CAM…
Thyroid cancer	327	7281	62.4046	1.6482	9.19085e-31	7.79384e-28	6.13688e-30	2.13115e-29	ABHD11; ACAT2; ACO1; ACO2; ACOT7; ACTN4; ACTR2; ACTR3; ADD1; ADD3; AGL; AGO2; AHSA1; ALDH5A1; ALDH6A1; ALDOC; ANP32A; ANXA6; AP2A1; AP2A2; AP2B1; AP3M2; APOO; APPL1; ARF6; ARHGAP1; ARHGDIA; ARMC1; ARPC1A; ARPC3; ASRGL1; ATP2B1; ATP2B2; ATP5A1; ATP5B; ATP6V0A1; ATP6V0D1; ATP6V1A; ATP6V1B2; ATP6V1C1; ATP6V1E1; ATP6V1F; ATP6V1G2; BCAP31; BSG; BUB3; C1QBP; CACNA2D1; CACYBP; CADM4; CALB2; CALM3; CAMK2…
Colon	350	8429	66.7939	1.52386	6.09366e-27	5.16742e-24	3.58849e-26	1.24617e-25	ABHD11; ACAT2; ACO1; ACO2; ACOT7; ACTN4; ACTR2; ACTR3; ADD1; ADD3; AGL; AGO2; AHSA1; ALDH5A1; ALDH6A1; AMIGO3; ANP32A; ANXA6; AP2A1; AP2A2; AP2B1; AP3M2; APPL1; ARF6; ARHGAP1; ARHGDIA; ARMC1; ARPC1A; ARPC3; ASRGL1; ATP2B1; ATP2B2; ATP5A1; ATP5B; ATP6V0A1; ATP6V0D1; ATP6V1A; ATP6V1B2; ATP6V1C1; ATP6V1E1; ATP6V1F; ATP6V1G2; BCAP31; BSG; BUB3; C1QBP; CACNA2D1; CACYBP; CADM4; CALB2; CALM3; CAMK2A; CA…
Parathyroid gland	289	5997	55.1527	1.76855	1.05458e-30	8.94283e-28	6.93242e-30	2.40742e-29	ABHD11; ACAT2; ACO1; ACO2; ACTN4; ACTR2; ACTR3; ADD1; ADD3; AGL; AGO2; AHSA1; ALDH5A1; ALDH6A1; AMPH; ANP32A; ANXA6; AP2A1; AP2B1; AP3M2; APOO; APPL1; ARHGAP1; ARHGDIA; ARMC1; ARPC1A; ATP2B1; ATP2B2; ATP5A1; ATP5B; ATP6V0A1; ATP6V1A; ATP6V1B2; ATP6V1C1; ATP6V1E1; ATP6V1F; ATP6V1G2; BCAP31; BSG; BUB3; C1QBP; CACYBP; CADM4; CALB2; CALM3; CAMK2A; CANX; CAP1; CCT2; CCT3; CCT5; CCT7; CCT8; CDC37; CDK5…
Cervix, uterine	300	6391	57.2519	1.72269	2.69096e-30	2.28193e-27	1.75533e-29	6.09572e-29	ABHD11; ACAT2; ACO1; ACO2; ACOT7; ACTN4; ACTR2; ACTR3; ADD3; AGL; AGO2; AHSA1; ALDH5A1; ALDH6A1; ALDOC; AMPH; ANP32A; ANXA6; AP2A1; AP2A2; AP3M2; APOO; APPL1; ARF6; ARHGAP1; ARHGDIA; ARMC1; ARPC1A; ASRGL1; ATP2B1; ATP2B2; ATP5A1; ATP5B; ATP6V1C1; ATP6V1E1; ATP6V1F; ATP6V1G2; BCAP31; BSG; BUB3; C1QBP; CA8; CACYBP; CADM4; CALB2; CALM3; CAMK2A; CANX; CAP1; CCT2; CCT3; CCT4; CCT5; CCT7; CCT8; CDC37; …
Spleen	327	7887	62.4046	1.52156	1.29924e-23	1.10175e-20	7.24837e-23	2.51714e-22	ABHD11; ACAT2; ACO1; ACO2; ACSBG1; ACTN4; ACTR2; ACTR3; ADD3; AGO2; AHSA1; ALDH5A1; ALDH6A1; ANP32A; ANXA6; AP2A1; AP2A2; AP2B1; AP3M2; APOO; APPL1; ARF6; ARHGAP1; ARHGDIA; ARMC1; ARPC1A; ARPC3; ATP2B1; ATP2B2; ATP5A1; ATP5B; ATP5C1; ATP6V0A1; ATP6V1A; ATP6V1B2; ATP6V1C1; ATP6V1E1; ATP6V1F; ATP6V1G2; BCAN; BCAP31; BSG; BUB3; C1QBP; CACYBP; CADM4; CADPS2; CALB2; CALM3; CAMK2A; CANX; CAP1; CCT2; CC…
HUVEC	338	13061	64.5038	0.949714	0.958705	1	1	1	AARS; ABHD11; ACO1; ACO2; ACOT7; ACSBG1; ACTR1A; ADD1; ADD3; AGL; AHCYL1; AHSA1; AK3; ALDH5A1; ALDH6A1; ALDOC; AMIGO3; AMPH; ANK2; ANXA6; AP1B1; AP2A2; APPL1; ARHGDIA; ASRGL1; ATP2B1; ATP2B2; ATP5A1; ATP5B; ATP5C1; ATP6V0A1; ATP6V1A; ATP6V1G2; BCAN; BCAP31; BCKDHA; BDH2; BLVRA; BZW1; C12orf10; C14orf166; C1QBP; CA8; CACNA2D1; CACYBP; CADM3; CADM4; CADPS2; CALB2; CAMK2A; CANX; CAP1; CBLN1; CCT4; C…
Tonsils	329	7274	62.7863	1.65987	9.25085e-32	7.84472e-29	6.53726e-31	2.27019e-30	ABHD11; ACAT2; ACO1; ACO2; ACOT7; ACTN4; ACTR2; ACTR3; ADD1; ADD3; AGL; AGO2; AHSA1; ALDH5A1; ALDH6A1; ALDOC; AMPH; ANP32A; ANXA6; AP2A1; AP2A2; AP2B1; APOO; APPL1; ARF6; ARHGAP1; ARHGDIA; ARMC1; ARPC1A; ARPC3; ATP2B1; ATP2B2; ATP5A1; ATP5B; ATP6V0A1; ATP6V0D1; ATP6V1A; ATP6V1B2; ATP6V1C1; ATP6V1E1; ATP6V1F; ATP6V1G2; BCAN; BCAP31; BSG; BUB3; C1QBP; CA8; CACNA2D1; CACYBP; CADM4; CALB2; CALM3; CAM…
Jurkat A3	238	4200	45.4198	2.07962	3.96947e-34	3.36611e-31	3.30011e-33	1.14603e-32	ABHD11; ACAT2; ACO2; ACOT7; ACTG1; ACTR2; ADD1; ADD3; AGL; AK3; ALDH5A1; ALDH6A1; ANK2; APOA1BP; APOO; APPL1; ARF5; ARF6; ARMC1; ASRGL1; ATP5A1; ATP5B; ATP5C1; ATP6V0A1; ATP6V1F; BCKDHA; BDH2; BLVRA; BSG; BUB3; BZW1; C12orf10; CA8; CACYBP; CADPS2; CALM3; CAND1; CANX; CAP1; CCT2; CCT3; CCT4; CCT5; CCT6B; CCT7; CCT8; CDK5; CEP170B; CHCHD3; CKMT1A; CLTC; CNP; COPA; COPE; COPS3; COPS8; CPPED1; CRKL; …
Rectum	317	7113	60.4962	1.63553	1.77277e-28	1.50331e-25	1.07379e-27	3.72895e-27	ABHD11; ACAT2; ACO1; ACO2; ACOT7; ACTN4; ACTR2; ACTR3; ADD1; ADD3; AGL; AGO2; AHSA1; ALDH5A1; ALDH6A1; ANP32A; ANXA6; AP2A1; AP2A2; AP2B1; AP3M2; APOO; APPL1; ARF6; ARHGAP1; ARHGDIA; ARMC1; ARPC1A; ARPC3; ATP2B1; ATP2B2; ATP5A1; ATP5B; ATP6V0A1; ATP6V0D1; ATP6V1A; ATP6V1B2; ATP6V1C1; ATP6V1E1; ATP6V1F; ATP6V1G2; BCAN; BCAP31; BSG; BUB3; C1QBP; CA8; CACNA2D1; CACYBP; CADM4; CALB2; CALM3; CAMK2A; C…
Liver	466	11680	88.9313	1.46417	3.19577e-48	2.71001e-45	3.5658e-47	1.23829e-46	AARS; ABHD11; ACAT2; ACO1; ACO2; ACTG1; ACTN4; ACTR1A; ACTR2; ACTR3; ADD1; ADD3; AGL; AGO2; AHCYL1; AHSA1; AK3; ALDH5A1; ALDH6A1; ALDOC; AMPH; ANK2; ANP32A; ANXA6; AP1B1; AP1M1; AP2A1; AP2A2; AP2B1; AP3M2; APOA1BP; APOO; APPL1; ARF5; ARF6; ARHGAP1; ARHGDIA; ARMC1; ARPC1A; ARPC3; ATP1B2; ATP2B1; ATP2B2; ATP5A1; ATP5B; ATP5C1; ATP6V0A1; ATP6V0D1; ATP6V1A; ATP6V1B2; ATP6V1C1; ATP6V1E1; ATP6V1F; ATP6…
CNS	6	74	1.14504	2.98005	0.0154655	1	0.0604367	0.209878	CKB; CNP; NCAM1; NEFM; PAFAH1B1; ZNF207;
CD4	290	1901	55.3435	5.59846	2.11691e-155	1.79514e-152	1.49595e-153	5.19497e-153	AARS; ACAT2; ACO1; ACO2; ACTG1; ACTN4; ACTR1A; ACTR2; ACTR3; ADD1; ADD3; AHSA1; AK3; ALDOC; ANP32A; ANXA6; APOA1BP; APOO; ARF5; ARF6; ARHGAP1; ARHGDIA; ARPC1A; ARPC3; ATP5A1; ATP5B; ATP5C1; ATP6V0D1; ATP6V1A; ATP6V1B2; ATP6V1E1; BCAP31; BLVRA; BSG; BUB3; C14orf166; C1QBP; CAB39; CACYBP; CALM3; CAND1; CANX; CAP1; CCT2; CCT3; CCT4; CCT5; CCT7; CCT8; CDC37; CDIPT; CHCHD3; CLTC; CNDP2; COPA; COPE; CO…
Skeletal muscles	435	9060	83.0153	1.76202	9.86156e-67	8.3626e-64	1.46712e-65	5.09487e-65	AARS; ABHD11; ACAT2; ACO1; ACO2; ACOT7; ACSBG1; ACTN4; ACTR1A; ACTR2; ACTR3; ADD1; ADD3; AGL; AGO2; AHSA1; AK3; ALDH5A1; ALDH6A1; ALDOC; AMIGO3; AMPH; ANP32A; ANXA6; AP1M1; AP2A1; AP2B1; AP2M1; AP3M2; APOA1BP; APOO; APPL1; ARF5; ARF6; ARHGAP1; ARHGDIA; ARMC1; ARPC3; ATP1B2; ATP2B1; ATP2B2; ATP5A1; ATP5B; ATP5C1; ATP6V0A1; ATP6V0D1; ATP6V1A; ATP6V1B2; ATP6V1C1; ATP6V1E1; ATP6V1F; ATP6V1G2; BCAN; B…
H293	457	6792	87.2137	2.46926	5.57841e-138	4.73049e-135	2.78264e-136	9.66326e-136	AARS; ABHD11; ACAT2; ACO1; ACO2; ACOT7; ACTG1; ACTN4; ACTR1A; ACTR2; ACTR3; ADD1; ADD3; AGL; AHCYL1; AHSA1; AK3; ALDH5A1; ALDH6A1; ALDOC; AMPH; ANK2; ANP32A; ANXA6; AP1B1; AP1M1; AP2A1; AP2A2; AP2M1; APOA1BP; APOO; APPL1; ARF5; ARF6; ARHGAP1; ARHGDIA; ARMC1; ARPC1A; ARPC3; ASRGL1; ATP2B1; ATP2B2; ATP5A1; ATP5B; ATP5C1; ATP6V0A1; ATP6V0D1; ATP6V1A; ATP6V1B2; ATP6V1C1; ATP6V1E1; ATP6V1F; ATP6V1G2; …
Prostate	339	7923	64.6947	1.57023	3.92907e-28	3.33185e-25	2.32997e-27	8.09126e-27	ABHD11; ACAT2; ACO1; ACO2; ACTN4; ACTR2; ACTR3; ADD1; ADD3; AGL; AGO2; AHSA1; ALDH5A1; ALDH6A1; ANP32A; ANXA6; AP2A1; AP2A2; AP2B1; AP3M2; APOO; APPL1; ARF6; ARHGAP1; ARHGDIA; ARMC1; ARPC1A; ARPC3; ASRGL1; ATP2B1; ATP2B2; ATP5A1; ATP5B; ATP6V0A1; ATP6V0D1; ATP6V1A; ATP6V1B2; ATP6V1C1; ATP6V1E1; ATP6V1F; BCAP31; BSG; BUB3; C1QBP; CACYBP; CADM4; CALB2; CALM3; CAMK2A; CANX; CAP1; CCT2; CCT3; CCT5; C…
Jurkat	299	2869	57.0611	3.82467	4.87847e-114	4.13694e-111	1.5322e-112	5.32086e-112	AARS; ACAT2; ACO1; ACO2; ACOT7; ACTG1; ACTN4; ACTR2; ADD1; AHSA1; ALDOC; ANP32A; ANXA6; AP2A1; AP2B1; AP2M1; APPL1; ARF6; ARHGDIA; ARPC3; ATP5A1; ATP5B; ATP5C1; ATP6V1A; ATP6V1B2; ATP6V1E1; BCAP31; BSG; BUB3; C1QBP; CACYBP; CADM4; CALM3; CAND1; CANX; CAP1; CCT2; CCT3; CCT4; CCT5; CCT7; CCT8; CDC37; CDK5; CHCHD3; CLTC; CNDP2; COPA; COPE; COPS3; COX4I1; CRKL; CS; CSE1L; CSNK2A1; CSNK2B; CTBP1; CUL3…
Bone marrow	386	7808	73.6641	1.81425	1.44355e-54	1.22413e-51	1.74876e-53	6.0729e-53	AARS; ABHD11; ACAT2; ACO1; ACO2; ACTG1; ACTN4; ACTR1A; ACTR2; ACTR3; ADD1; ADD3; AGL; AGO2; AHCYL1; AHSA1; ALDH5A1; ALDH6A1; ALDOC; ANP32A; ANXA6; AP1M1; AP2A1; AP2A2; AP2B1; AP2M1; AP3M2; APOO; APPL1; ARF6; ARHGAP1; ARHGDIA; ARMC1; ARPC1A; ARPC3; ATP1B2; ATP2B1; ATP2B2; ATP5A1; ATP5B; ATP5C1; ATP6V0A1; ATP6V0D1; ATP6V1A; ATP6V1B2; ATP6V1C1; ATP6V1E1; ATP6V1F; ATP6V1G2; BCAP31; BCKDHA; BLVRA; BSG…
Lateral ventricle	323	6620	61.6412	1.79059	5.84587e-38	4.95729e-35	5.27372e-37	1.8314e-36	ABHD11; ACAT2; ACO1; ACO2; ACOT7; ACTR2; ACTR3; ADD3; AGL; AGO2; AHSA1; ALDH5A1; ALDH6A1; ALDOC; AMIGO3; AMPH; ANP32A; ANXA6; AP2A1; AP2A2; AP2B1; AP3M2; APOO; APPL1; ARF6; ARHGAP1; ARHGDIA; ARMC1; ARPC1A; ARPC3; ASRGL1; ATP2B1; ATP5A1; ATP5B; ATP6V0A1; ATP6V1A; ATP6V1B2; ATP6V1C1; ATP6V1E1; ATP6V1F; ATP6V1G2; BCAN; BCAP31; BUB3; C1QBP; CACYBP; CALB1; CALB2; CALM3; CAMK2A; CANX; CAP1; CCT2; CCT3;…
Colorectal cancer	336	7513	64.1221	1.64126	7.13019e-32	6.0464e-29	5.16787e-31	1.79464e-30	ABHD11; ACAT2; ACO1; ACO2; ACOT7; ACTN4; ACTR2; ACTR3; ADD1; ADD3; AGL; AGO2; AHSA1; ALDH5A1; ALDH6A1; ANP32A; ANXA6; AP2A1; AP2A2; AP2B1; AP3M2; APOO; APPL1; ARF6; ARHGAP1; ARHGDIA; ARMC1; ARPC1A; ARPC3; ASRGL1; ATP2B1; ATP2B2; ATP5A1; ATP5B; ATP6V0A1; ATP6V0D1; ATP6V1A; ATP6V1B2; ATP6V1C1; ATP6V1E1; ATP6V1F; ATP6V1G2; BCAN; BCAP31; BSG; BUB3; C1QBP; CACNA2D1; CACYBP; CADM3; CADM4; CALB2; CALM3;…
Gall bladder	326	7295	62.2137	1.64	3.87594e-30	3.2868e-27	2.50901e-29	8.71301e-29	ABHD11; ACAT2; ACO1; ACO2; ACTN4; ACTR2; ACTR3; ADD1; ADD3; AGL; AGO2; AHSA1; ALDH5A1; ALDH6A1; ALDOC; AMPH; ANP32A; AP2A1; AP2A2; AP2B1; AP3M2; APOO; APPL1; ARF6; ARHGAP1; ARHGDIA; ARMC1; ARPC1A; ASRGL1; ATP2B1; ATP5A1; ATP5B; ATP6V0A1; ATP6V0D1; ATP6V1A; ATP6V1B2; ATP6V1C1; ATP6V1E1; ATP6V1F; ATP6V1G2; BCAN; BCAP31; BSG; BUB3; C1QBP; CA8; CACNA2D1; CACYBP; CADM3; CADM4; CALB2; CALM3; CAMK2A; CA…
Plasma	473	11971	90.2672	1.45004	3.03392e-49	2.57277e-46	3.47671e-48	1.20735e-47	AARS; ABHD11; ACAT2; ACO1; ACO2; ACOT7; ACTG1; ACTN4; ACTR1A; ACTR2; ACTR3; ADD1; ADD3; AGL; AGO2; AHSA1; AK3; ALDH6A1; ALDOC; ANK2; ANP32A; ANXA6; AP1B1; AP1M1; AP2A1; AP2A2; AP2B1; AP2M1; AP3M2; APOA1BP; APOO; APPL1; ARF5; ARF6; ARHGAP1; ARHGDIA; ARMC1; ARPC1A; ARPC3; ATP1B2; ATP2B1; ATP2B2; ATP5A1; ATP5B; ATP5C1; ATP6V0A1; ATP6V0D1; ATP6V1A; ATP6V1B2; ATP6V1C1; ATP6V1E1; ATP6V1F; ATP6V1G2; BCA…
Malignant carcinoid	333	7081	63.5496	1.72585	2.85263e-36	2.41903e-33	2.51982e-35	8.75056e-35	ABHD11; ACAT2; ACO1; ACO2; ACOT7; ACTN4; ACTR2; ACTR3; ADD1; ADD3; AGL; AGO2; AHSA1; ALDH5A1; ALDH6A1; ALDOC; AMPH; ANP32A; ANXA6; AP2A1; AP2A2; AP2B1; AP3M2; APOO; APPL1; ARF6; ARHGAP1; ARHGDIA; ARMC1; ARPC1A; ARPC3; ASRGL1; ATP2B1; ATP2B2; ATP5A1; ATP5B; ATP6V0A1; ATP6V0D1; ATP6V1A; ATP6V1B2; ATP6V1C1; ATP6V1E1; ATP6V1F; ATP6V1G2; BCAP31; BSG; BUB3; C1QBP; CACNA2D1; CACYBP; CADM4; CALB1; CALB2;…
Ascites cancer cell	346	3509	66.0305	3.61863	1.96724e-132	1.66822e-129	8.78011e-131	3.04906e-130	AARS; ABHD11; ACO1; ACO2; ACTG1; ACTN4; ACTR1A; ACTR2; ACTR3; ADD1; AGL; AHCYL1; AK3; ALDH5A1; ALDH6A1; ALDOC; ANP32A; ANXA6; AP1B1; AP1M1; AP2A1; AP2A2; AP2M1; APOA1BP; APOO; APPL1; ARHGAP1; ARHGDIA; ARPC1A; ATP2B1; ATP5A1; ATP5B; ATP5C1; ATP6V0D1; ATP6V1A; ATP6V1B2; ATP6V1C1; ATP6V1E1; ATP6V1F; BCAP31; BCKDHA; BPNT1; BSG; BUB3; C12orf10; C14orf166; C1QBP; CAB39; CACNA2D1; CACYBP; CADM4; CALB1; …
Endometrial cancer	332	7460	63.3588	1.63325	9.86703e-31	8.36724e-28	6.53691e-30	2.27007e-29	ABHD11; ACAT2; ACO1; ACO2; ACOT7; ACTN4; ACTR2; ACTR3; ADD1; ADD3; AGL; AGO2; AHSA1; ALDH5A1; ALDH6A1; AMPH; ANP32A; ANXA6; AP2A1; AP2A2; AP2B1; AP3M2; APOO; APPL1; ARF6; ARHGAP1; ARHGDIA; ARMC1; ARPC1A; ARPC3; ASRGL1; ATP2B1; ATP2B2; ATP5A1; ATP5B; ATP6V0A1; ATP6V0D1; ATP6V1A; ATP6V1B2; ATP6V1C1; ATP6V1E1; ATP6V1F; BCAP31; BSG; BUB3; C1QBP; CA8; CACNA2D1; CACYBP; CADM4; CALB2; CALM3; CAMK2A; CAN…
Lung cancer	334	7435	63.7405	1.64861	5.80691e-32	4.92426e-29	4.24505e-31	1.47417e-30	ABHD11; ACAT2; ACO1; ACO2; ACOT7; ACTN4; ACTR2; ACTR3; ADD1; ADD3; AGL; AGO2; AHSA1; ALDH5A1; ALDH6A1; ALDOC; AMPH; ANP32A; ANXA6; AP2A1; AP2A2; AP2B1; AP3M2; APOO; APPL1; ARF6; ARHGAP1; ARHGDIA; ARMC1; ARPC1A; ARPC3; ASRGL1; ATP2B1; ATP2B2; ATP5A1; ATP5B; ATP6V0A1; ATP6V0D1; ATP6V1A; ATP6V1B2; ATP6V1C1; ATP6V1E1; ATP6V1F; BCAN; BCAP31; BSG; BUB3; C1QBP; CACYBP; CADM4; CALB2; CALM3; CAMK2A; CANX;…
HCT116	347	2651	66.2214	4.80364	3.48733e-174	2.95725e-171	4.92875e-172	1.7116e-171	AARS; ABHD11; ACAT2; ACO1; ACO2; ACOT7; ACTG1; ACTN4; ACTR1A; ACTR2; ACTR3; AGL; AHCYL1; AHSA1; AK3; ALDOC; ANP32A; ANXA6; AP1B1; AP2A1; AP2A2; AP2B1; AP2M1; APOA1BP; APOO; ARF5; ARF6; ARHGAP1; ARHGDIA; ARPC1A; ARPC3; ATP5A1; ATP5B; ATP5C1; ATP6V1A; ATP6V1B2; ATP6V1C1; ATP6V1E1; ATP6V1G2; BCAP31; BDH2; BLVRA; BPNT1; BSG; BUB3; BZW1; C12orf10; C14orf166; C1QBP; CAB39; CACYBP; CALM3; CAND1; CANX; C…
PC3	184	1294	35.1145	5.21848	8.99125e-85	7.62458e-82	1.65752e-83	5.75605e-83	AARS; ACOT7; ACTG1; ACTN4; ACTR2; ACTR3; AHSA1; ANP32A; AP2A1; ARF5; ARF6; ARHGDIA; ARPC1A; ATP6V1A; BSG; BZW1; C14orf166; C1QBP; CACYBP; CADM4; CALM3; CAND1; CAP1; CCT2; CCT3; CCT4; CCT5; CCT8; CLIC4; CLTC; CNDP2; CNP; COPE; COPS3; CSE1L; CSNK2B; CSRP1; CYFIP1; DBI; DDAH2; DDB1; DDX1; DLD; DNPEP; DPP3; DPYSL2; DYNLL2; EEF1A2; EEF1G; EEF2; EHD1; EIF3B; EIF4E; ENO2; EPRS; FASN; FDPS; FH; FKBP4; FS…
MicroProt	12	440	2.29008	1.00166	0.540075	1	1	1	DBI; DLG1; GFAP; GSTP1; HINT1; HRG; NEFL; PEBP1; PKM; PON1; RPRD1B; TPI1;
Epididymis	332	7090	63.3588	1.71848	1.17559e-35	9.969e-33	1.00697e-34	3.4969e-34	ABHD11; ACAT2; ACO1; ACO2; ACOT7; ACTN4; ACTR2; ACTR3; ADD1; ADD3; AGL; AGO2; AHSA1; ALDH5A1; ALDH6A1; AMPH; ANP32A; ANXA6; AP2A1; AP2A2; AP2B1; AP3M2; APOO; APPL1; ARF6; ARHGAP1; ARHGDIA; ARMC1; ARPC1A; ARPC3; ASRGL1; ATP2B1; ATP2B2; ATP5A1; ATP5B; ATP6V0A1; ATP6V0D1; ATP6V1A; ATP6V1B2; ATP6V1C1; ATP6V1E1; ATP6V1F; ATP6V1G2; BCAN; BCAP31; BSG; BUB3; C1QBP; CA8; CACNA2D1; CACYBP; CADM4; CALB2; CA…
Cerebellum	359	7633	68.5115	1.72604	1.22334e-41	1.03739e-38	1.20627e-40	4.189e-40	ABHD11; ACAT2; ACO1; ACO2; ACOT7; ACSBG1; ACTR2; ACTR3; ADD3; AGL; AGO2; AHSA1; ALDH5A1; ALDH6A1; ALDOC; AMIGO3; AMPH; ANP32A; ANXA6; AP2A1; AP2A2; AP2B1; AP3M2; APOO; APPL1; ARF6; ARHGAP1; ARHGDIA; ARMC1; ARPC1A; ARPC3; ASRGL1; ATP1B2; ATP2B1; ATP2B2; ATP5A1; ATP5B; ATP6V0A1; ATP6V0D1; ATP6V1A; ATP6V1B2; ATP6V1C1; ATP6V1E1; ATP6V1F; ATP6V1G2; BCAN; BCAP31; BUB3; C1QBP; CA8; CACYBP; CADM4; CADPS2…
Nasopharynx	317	6904	60.4962	1.68504	3.85533e-31	3.26932e-28	2.61546e-30	9.08268e-30	ABHD11; ACAT2; ACO1; ACO2; ACOT7; ACTN4; ACTR2; ACTR3; ADD1; ADD3; AGL; AGO2; AHSA1; ALDH5A1; ALDH6A1; ALDOC; AMPH; ANP32A; ANXA6; AP2A1; AP2A2; AP2B1; AP3M2; APOO; APPL1; ARF6; ARHGAP1; ARHGDIA; ARMC1; ARPC1A; ARPC3; ASRGL1; ATP2B1; ATP2B2; ATP5A1; ATP5B; ATP6V0A1; ATP6V0D1; ATP6V1A; ATP6V1B2; ATP6V1C1; ATP6V1E1; ATP6V1F; ATP6V1G2; BCAN; BCAP31; BUB3; C1QBP; CACNA2D1; CACYBP; CADM4; CALB2; CALM3…
global_SCX_fractionated	342	2476	65.2672	5.06905	1.45196e-178	1.23127e-175	3.07817e-176	1.06895e-175	AARS; ABHD11; ACAT2; ACO1; ACO2; ACOT7; ACTN4; ACTR1A; ACTR2; ACTR3; ADD3; AGL; AHCYL1; AHSA1; AK3; ALDOC; ANP32A; AP1B1; AP1M1; AP2A1; AP2A2; AP2M1; APOA1BP; APPL1; ARF5; ARF6; ARHGAP1; ARHGDIA; ARMC1; ARPC1A; ARPC3; ATP5A1; ATP5B; ATP5C1; ATP6V1A; ATP6V1B2; ATP6V1E1; ATP6V1F; BCAP31; BCKDHA; BLVRA; BPNT1; BSG; BUB3; BZW1; C12orf10; C14orf166; C1QBP; CAB39; CACYBP; CALM3; CAND1; CANX; CAP1; CCT2…
Hippocampus	348	7355	66.4122	1.73639	6.42066e-40	5.44472e-37	6.04969e-39	2.10087e-38	ABHD11; ACAT2; ACO1; ACO2; ACOT7; ACSBG1; ACTR2; ACTR3; ADD1; ADD3; AGL; AGO2; AHSA1; ALDH5A1; ALDH6A1; ALDOC; AMPH; ANP32A; ANXA6; AP2A1; AP2A2; AP2B1; AP3M2; APOO; APPL1; ARF6; ARHGAP1; ARHGDIA; ARMC1; ARPC1A; ARPC3; ASRGL1; ATP2B1; ATP2B2; ATP5A1; ATP5B; ATP6V0A1; ATP6V0D1; ATP6V1A; ATP6V1B2; ATP6V1C1; ATP6V1E1; ATP6V1F; ATP6V1G2; BCAN; BCAP31; BSG; BUB3; C1QBP; CACNA2D1; CACYBP; CADM4; CADPS2…
HeLa	347	5789	66.2214	2.19977	6.07614e-67	5.15256e-64	9.3683e-66	3.25332e-65	AARS; ACAT2; ACO1; ACO2; ACTG1; ACTN4; ACTR1A; ACTR2; ACTR3; AHCYL1; AHSA1; AK3; ALDH6A1; ALDOC; ANK2; ANP32A; ANXA6; AP1B1; AP2A1; AP2A2; AP2B1; AP2M1; APOA1BP; ARF5; ARF6; ARHGAP1; ARHGDIA; ARMC1; ARPC3; ATP5A1; ATP5B; ATP5C1; ATP6V1A; ATP6V1B2; ATP6V1E1; ATP6V1F; BPNT1; BSG; BUB3; BZW1; C12orf10; C14orf166; C1QBP; CACNA2D1; CACYBP; CADM3; CALM3; CAMK2A; CAND1; CANX; CAP1; CCT2; CCT3; CCT4; CCT…
Malignant lymphoma	310	6586	59.1603	1.7274	3.39235e-32	2.87672e-29	2.52343e-31	8.76311e-31	ABHD11; ACAT2; ACO1; ACO2; ACOT7; ACTN4; ACTR2; ACTR3; ADD1; ADD3; AGL; AGO2; AHSA1; ALDH5A1; ALDH6A1; AMPH; ANP32A; ANXA6; AP2A1; AP2A2; AP2B1; AP3M2; APOO; APPL1; ARF6; ARHGAP1; ARHGDIA; ARMC1; ARPC1A; ARPC3; ATP1B2; ATP2B1; ATP2B2; ATP5A1; ATP5B; ATP6V0A1; ATP6V1A; ATP6V1B2; ATP6V1C1; ATP6V1E1; ATP6V1F; ATP6V1G2; BCAN; BCAP31; BSG; BUB3; C1QBP; CACNA2D1; CACYBP; CADM4; CALB1; CALB2; CALM3; CAM…
Prostate cancer	326	7214	62.2137	1.65842	3.5736e-31	3.03042e-28	2.44388e-30	8.48686e-30	ABHD11; ACAT2; ACO1; ACO2; ACTN4; ACTR2; ACTR3; ADD1; ADD3; AGL; AGO2; AHSA1; ALDH5A1; ALDH6A1; ANP32A; ANXA6; AP2A1; AP2A2; AP2B1; AP3M2; APOO; APPL1; ARF6; ARHGAP1; ARHGDIA; ARMC1; ARPC1A; ARPC3; ASRGL1; ATP2B1; ATP2B2; ATP5A1; ATP5B; ATP6V0A1; ATP6V1A; ATP6V1B2; ATP6V1C1; ATP6V1E1; ATP6V1F; BCAN; BCAP31; BSG; BUB3; C1QBP; CACYBP; CADM4; CALB2; CALM3; CAMK2A; CANX; CAP1; CCT2; CCT3; CCT4; CCT5;…
Skin	380	7292	72.5191	1.91244	1.10626e-59	9.3811e-57	1.4658e-58	5.09026e-58	ABHD11; ACAT2; ACO1; ACO2; ACOT7; ACTN4; ACTR2; ACTR3; ADD1; ADD3; AGL; AGO2; AHSA1; AK3; ALDH5A1; ALDH6A1; AMPH; ANP32A; ANXA6; AP1B1; AP2A1; AP2A2; AP3M2; APOA1BP; APOO; APPL1; ARF5; ARF6; ARHGAP1; ARHGDIA; ARMC1; ARPC1A; ARPC3; ATP1B2; ATP2B1; ATP5A1; ATP5B; ATP5C1; ATP6V0A1; ATP6V0D1; ATP6V1A; ATP6V1B2; ATP6V1C1; ATP6V1E1; ATP6V1F; ATP6V1G2; BCAP31; BCKDHA; BDH2; BLVRA; BPNT1; BSG; BUB3; C14o…
Placenta	474	10894	90.458	1.59676	7.75563e-67	6.57677e-64	1.17442e-65	4.07841e-65	AARS; ABHD11; ACAT2; ACO1; ACO2; ACOT7; ACTG1; ACTN4; ACTR1A; ACTR2; ACTR3; ADD1; ADD3; AGL; AGO2; AHCYL1; AHSA1; AK3; ALDH5A1; ALDH6A1; ALDOC; AMPH; ANP32A; ANXA6; AP1B1; AP1M1; AP2A1; AP2A2; AP2B1; AP2M1; AP3M2; APOA1BP; APOO; APPL1; ARF5; ARF6; ARHGAP1; ARHGDIA; ARMC1; ARPC1A; ARPC3; ASRGL1; ATP2B1; ATP2B2; ATP5A1; ATP5B; ATP5C1; ATP6V0A1; ATP6V0D1; ATP6V1A; ATP6V1B2; ATP6V1C1; ATP6V1E1; ATP6V…
Lung	395	9992	75.3817	1.45076	5.22848e-29	4.43375e-26	3.21286e-28	1.11573e-27	ABHD11; ACAT2; ACO1; ACO2; ACOT7; ACTG1; ACTN4; ACTR1A; ACTR2; ACTR3; ADD1; ADD3; AGL; AGO2; AHSA1; AK3; ALDH5A1; ALDH6A1; AMIGO3; ANP32A; ANXA6; AP1M1; AP2A1; AP2A2; AP2B1; AP3M2; APOO; APPL1; ARF6; ARHGAP1; ARHGDIA; ARMC1; ARPC1A; ARPC3; ATP2B1; ATP2B2; ATP5A1; ATP5B; ATP6V0A1; ATP6V0D1; ATP6V1A; ATP6V1B2; ATP6V1C1; ATP6V1E1; ATP6V1F; ATP6V1G2; BCAN; BCAP31; BPNT1; BSG; BUB3; C14orf166; C1QBP; …
Cerebral cortex	344	7099	65.6489	1.77833	1.26663e-41	1.07411e-38	1.23461e-40	4.2874e-40	ABHD11; ACAT2; ACO1; ACO2; ACOT7; ACSBG1; ACTN4; ACTR2; ACTR3; ADD3; AGL; AGO2; AHSA1; ALDH5A1; ALDH6A1; ALDOC; AMPH; ANP32A; ANXA6; AP2A1; AP2A2; AP2B1; AP3M2; APOO; APPL1; ARF6; ARHGAP1; ARHGDIA; ARMC1; ARPC1A; ARPC3; ASRGL1; ATP2B1; ATP2B2; ATP5A1; ATP5B; ATP6V0A1; ATP6V0D1; ATP6V1A; ATP6V1B2; ATP6V1C1; ATP6V1E1; ATP6V1F; ATP6V1G2; BCAN; BCAP31; BUB3; C1QBP; CACNA2D1; CACYBP; CADM4; CADPS2; CA…
Ovarian cancer	341	7644	65.0763	1.63714	1.71699e-32	1.45601e-29	1.31172e-31	4.5552e-31	ABHD11; ACAT2; ACO1; ACO2; ACOT7; ACTN4; ACTR2; ACTR3; ADD1; ADD3; AGL; AGO2; AHSA1; ALDH5A1; ALDH6A1; AMPH; ANP32A; ANXA6; AP2A1; AP2A2; AP2B1; AP3M2; APOO; APPL1; ARF6; ARHGAP1; ARHGDIA; ARMC1; ARPC1A; ARPC3; ASRGL1; ATP1B2; ATP2B1; ATP2B2; ATP5A1; ATP5B; ATP6V0A1; ATP6V0D1; ATP6V1A; ATP6V1B2; ATP6V1C1; ATP6V1E1; ATP6V1F; ATP6V1G2; BCAP31; BSG; BUB3; C1QBP; CA8; CACNA2D1; CACYBP; CADM4; CALB2; …
Kidney	410	10256	78.2443	1.46709	3.41315e-33	2.89435e-30	2.67996e-32	9.30666e-32	ABHD11; ACAT2; ACO1; ACO2; ACOT7; ACTG1; ACTN4; ACTR1A; ACTR2; ACTR3; ADD1; ADD3; AGL; AGO2; AHSA1; AK3; ALDH5A1; ALDH6A1; ALDOC; AMIGO3; AMPH; ANP32A; ANXA6; AP1M1; AP2A1; AP2A2; AP2B1; AP3M2; APOA1BP; APOO; APPL1; ARF6; ARHGAP1; ARHGDIA; ARMC1; ARPC1A; ARPC3; ASRGL1; ATP1B2; ATP2B1; ATP2B2; ATP5A1; ATP5B; ATP5C1; ATP6V0A1; ATP6V0D1; ATP6V1A; ATP6V1B2; ATP6V1C1; ATP6V1E1; ATP6V1F; ATP6V1G2; BCAP…
H1688	181	1007	34.542	6.59643	4.48777e-101	3.80563e-98	1.08732e-99	3.77594e-99	ACOT7; ACTG1; ACTN4; ACTR3; AHSA1; ALDOC; ANP32A; APOA1BP; ARHGDIA; ASRGL1; ATP5A1; ATP5B; ATP6V1A; BPNT1; BUB3; C14orf166; C1QBP; CACYBP; CALM3; CAND1; CANX; CAP1; CCT2; CCT3; CCT4; CCT5; CCT7; CCT8; CKB; CKMT1A; CLTC; CNDP2; COPA; COPE; CORO1B; CRKL; CS; CSNK2A1; CSRP1; CYFIP1; DBI; DDB1; DDX1; DDX17; DHX15; DLD; DLG1; DNM1L; DNM2; EEF1G; EEF2; EIF3E; EIF4E; ELAVL1; ENO2; EPRS; FARSA; FH; FKBP4…
Sy5y	291	2490	55.5344	4.28891	2.06627e-123	1.75219e-120	7.96452e-122	2.76583e-121	AARS; ABHD11; ACOT7; ACTG1; ACTN4; ACTR1A; ACTR2; ACTR3; ADD1; AHSA1; AK3; ALDOC; ANP32A; ANXA6; APOA1BP; APOO; ARF5; ARF6; ARHGAP1; ARHGDIA; ARMC1; ARPC1A; ARPC3; ATP2B1; ATP5A1; ATP5B; ATP5C1; ATP6V1A; ATP6V1B2; ATP6V1E1; ATP6V1G2; BCAP31; BCKDHA; BDH2; BLVRA; BSG; BUB3; C14orf166; C1QBP; CAB39; CACNA2D1; CACYBP; CADM3; CADM4; CALM3; CAND1; CANX; CAP1; CCT2; CCT3; CCT4; CCT5; CCT7; CCT8; CDK5; …
Duodenum	324	7275	61.8321	1.63442	1.66189e-29	1.40928e-26	1.04391e-28	3.62518e-28	ABHD11; ACAT2; ACO1; ACO2; ACOT7; ACTN4; ACTR2; ACTR3; ADD1; ADD3; AGL; AGO2; AHSA1; ALDH5A1; ALDH6A1; AMIGO3; AMPH; ANP32A; AP2A1; AP2A2; AP2B1; AP3M2; APOO; APPL1; ARF6; ARHGAP1; ARHGDIA; ARMC1; ARPC1A; ARPC3; ASRGL1; ATP2B1; ATP2B2; ATP5A1; ATP5B; ATP6V0A1; ATP6V0D1; ATP6V1A; ATP6V1B2; ATP6V1C1; ATP6V1E1; ATP6V1F; ATP6V1G2; BCAP31; BSG; BUB3; C1QBP; CACNA2D1; CACYBP; CADM4; CALM3; CAMK2A; CANX…
Bronchus	318	6923	60.687	1.68572	2.41691e-31	2.04954e-28	1.67995e-30	5.83394e-30	ACAT2; ACO1; ACOT7; ACTN4; ACTR2; ACTR3; ADD1; ADD3; AGL; AGO2; AHSA1; ALDH5A1; ALDH6A1; ALDOC; AMPH; ANP32A; ANXA6; AP2A1; AP2A2; AP2B1; AP3M2; APOO; APPL1; ARF6; ARHGAP1; ARHGDIA; ARMC1; ARPC1A; ARPC3; ASRGL1; ATP2B1; ATP2B2; ATP5A1; ATP5B; ATP6V0A1; ATP6V0D1; ATP6V1A; ATP6V1B2; ATP6V1C1; ATP6V1E1; ATP6V1F; ATP6V1G2; BCAP31; BUB3; C1QBP; CACYBP; CADM4; CALB2; CALM3; CAMK2A; CANX; CAP1; CCT2; CC…
Brain	489	7290	93.3206	2.46167	1.85716e-163	1.57488e-160	1.57488e-161	5.46906e-161	AARS; ABHD11; ACAT2; ACO1; ACO2; ACOT7; ACSBG1; ACTG1; ACTN4; ACTR1A; ACTR2; ACTR3; ADD1; ADD3; AGL; AGO2; AHCYL1; AHSA1; AK3; ALDH5A1; ALDH6A1; ALDOC; AMPH; ANK2; ANP32A; ANXA6; AP1B1; AP1M1; AP2A1; AP2A2; AP2B1; AP2M1; AP3M2; APPL1; ARF5; ARHGAP1; ARHGDIA; ARPC1A; ARPC3; ATP1B2; ATP2B1; ATP2B2; ATP5A1; ATP5B; ATP5C1; ATP6V0A1; ATP6V0D1; ATP6V1A; ATP6V1B2; ATP6V1C1; ATP6V1E1; ATP6V1F; ATP6V1G2; …
Stomach	346	8044	66.0305	1.57854	9.61306e-30	8.15188e-27	6.08349e-29	2.11261e-28	ABHD11; ACAT2; ACO1; ACO2; ACTN4; ACTR2; ACTR3; ADD1; ADD3; AGL; AGO2; AHSA1; ALDH5A1; ALDH6A1; ALDOC; AMPH; ANP32A; ANXA6; AP2A1; AP2A2; AP2B1; AP2M1; AP3M2; APOO; APPL1; ARF6; ARHGAP1; ARHGDIA; ARMC1; ARPC1A; ARPC3; ATP2B1; ATP2B2; ATP5A1; ATP5B; ATP5C1; ATP6V0A1; ATP6V0D1; ATP6V1A; ATP6V1B2; ATP6V1C1; ATP6V1E1; ATP6V1F; ATP6V1G2; BCAN; BCAP31; BSG; BUB3; C1QBP; CACNA2D1; CACYBP; CADM4; CALB1; …
Pancreas	448	9936	85.4962	1.65469	1.16667e-61	9.89337e-59	1.6489e-60	5.72611e-60	AARS; ABHD11; ACAT2; ACO1; ACO2; ACTG1; ACTN4; ACTR1A; ACTR2; ACTR3; ADD1; ADD3; AGL; AGO2; AHSA1; AK3; ALDH5A1; ALDH6A1; ALDOC; AMIGO3; AMPH; ANP32A; ANXA6; AP1B1; AP1M1; AP2A1; AP2A2; AP2B1; AP2M1; AP3M2; APOA1BP; APOO; APPL1; ARF5; ARF6; ARHGAP1; ARHGDIA; ARMC1; ARPC1A; ARPC3; ASRGL1; ATP2B1; ATP2B2; ATP5A1; ATP5B; ATP5C1; ATP6V0A1; ATP6V0D1; ATP6V1A; ATP6V1B2; ATP6V1C1; ATP6V1E1; ATP6V1F; ATP…
Lymph nodes	308	6700	58.7786	1.68706	8.74675e-30	7.41724e-27	5.57687e-29	1.93668e-28	ABHD11; ACAT2; ACO1; ACO2; ACOT7; ACTN4; ACTR2; ACTR3; ADD1; ADD3; AGL; AGO2; AHSA1; ALDH5A1; ALDH6A1; AMPH; ANP32A; ANXA6; AP2A1; AP2A2; AP2B1; AP3M2; APOO; APPL1; ARF6; ARHGAP1; ARHGDIA; ARMC1; ARPC1A; ARPC3; ATP2B1; ATP2B2; ATP5A1; ATP5B; ATP6V0A1; ATP6V0D1; ATP6V1A; ATP6V1B2; ATP6V1C1; ATP6V1E1; ATP6V1F; ATP6V1G2; BCAN; BCAP31; BUB3; C1QBP; CACYBP; CADM4; CALB1; CALB2; CALM3; CAMK2A; CANX; CA…
H358	223	1489	42.5573	5.49625	7.87127e-111	6.67483e-108	2.38387e-109	8.27845e-109	AARS; ACAT2; ACO1; ACTG1; ACTN4; ACTR2; AHSA1; ALDOC; ANP32A; AP1B1; AP2B1; APOA1BP; ARHGDIA; ARPC1A; ARPC3; ATP6V1A; ATP6V1B2; BPNT1; BSG; BUB3; BZW1; C12orf10; C14orf166; CAB39; CACYBP; CADM4; CALM3; CAND1; CANX; CAP1; CCT2; CCT3; CCT4; CCT5; CCT7; CCT8; CKB; CLIC4; CLTC; CNDP2; COPE; CORO1C; COX4I1; CRKL; CSE1L; CTBP1; CYFIP1; DARS; DBI; DBNL; DDB1; DDX1; DDX17; DDX3X; DHX15; DLD; DLG1; DPP3; …
Fallopian tubes	321	6677	61.2595	1.76432	3.87606e-36	3.2869e-33	3.38856e-35	1.17674e-34	ABHD11; ACAT2; ACO1; ACO2; ACOT7; ACTN4; ACTR2; ACTR3; ADD1; ADD3; AGL; AGO2; AHSA1; ALDH5A1; ALDH6A1; ALDOC; AMPH; ANP32A; ANXA6; AP2A1; AP2A2; AP2B1; AP3M2; APOO; APPL1; ARF6; ARHGAP1; ARHGDIA; ARMC1; ARPC1A; ARPC3; ASRGL1; ATP2B1; ATP2B2; ATP5A1; ATP5B; ATP6V0A1; ATP6V1A; ATP6V1B2; ATP6V1C1; ATP6V1E1; ATP6V1F; ATP6V1G2; BCAN; BCAP31; BUB3; C1QBP; CA8; CACYBP; CADM4; CALB2; CALM3; CAMK2A; CANX;…
Head & neck cancer	328	7062	62.5954	1.70451	4.04261e-34	3.42813e-31	3.32828e-33	1.15581e-32	ABHD11; ACAT2; ACO1; ACO2; ACOT7; ACTG1; ACTN4; ACTR2; ACTR3; ADD1; ADD3; AGL; AGO2; AHSA1; ALDH5A1; ALDH6A1; AMPH; ANP32A; ANXA6; AP2A1; AP2A2; AP2B1; AP3M2; APOO; APPL1; ARF6; ARHGAP1; ARHGDIA; ARMC1; ARPC1A; ARPC3; ASRGL1; ATP2B1; ATP2B2; ATP5A1; ATP5B; ATP6V0A1; ATP6V0D1; ATP6V1A; ATP6V1B2; ATP6V1C1; ATP6V1E1; ATP6V1F; ATP6V1G2; BCAN; BCAP31; BSG; BUB3; C1QBP; CACNA2D1; CACYBP; CADM3; CALB1; …
Pancreatic cancer	440	8316	83.9695	1.94172	8.10295e-85	6.8713e-82	1.52696e-83	5.30265e-83	AARS; ABHD11; ACAT2; ACO1; ACO2; ACOT7; ACTN4; ACTR1A; ACTR2; ACTR3; ADD1; ADD3; AGL; AGO2; AHSA1; AK3; ALDH5A1; ALDH6A1; ALDOC; AMIGO3; AMPH; ANP32A; ANXA6; AP1B1; AP2A1; AP2A2; AP2B1; AP2M1; AP3M2; APOA1BP; APOO; APPL1; ARF5; ARF6; ARHGAP1; ARHGDIA; ARMC1; ARPC1A; ARPC3; ASRGL1; ATP2B1; ATP2B2; ATP5A1; ATP5B; ATP5C1; ATP6V0A1; ATP6V0D1; ATP6V1A; ATP6V1B2; ATP6V1C1; ATP6V1E1; ATP6V1F; ATP6V1G2; …
BT474	94	558	17.9389	6.18261	1.30615e-47	1.10762e-44	1.43847e-46	4.99535e-46	ACTG1; ACTN4; ANP32A; ARHGDIA; ARPC3; CACYBP; CALM3; CAND1; CANX; CCT3; CCT5; CCT8; CLTC; COPA; CORO1B; CSE1L; CSRP1; DBI; DDAH2; DDX17; DDX3X; DYNLL2; EEF1A2; EEF1G; EEF2; EIF3A; EIF4E; EIF4H; ELAVL1; ELAVL3; EPRS; FASN; FKBP4; G6PD; GDI2; GLO1; GRB2; GSR; HDGF; HINT1; HK1; HMGB1; HNRNPA1; HNRNPA2B1; HNRNPC; HNRNPD; HNRNPH1; HNRNPK; HNRNPM; HNRNPU; HSP90AB1; HSPA1A; HSPA8; HSPH1; ILF2; KHSRP; LM…
Seminal vesicle	308	6620	58.7786	1.70744	7.84265e-31	6.65056e-28	5.27823e-30	1.83297e-29	ABHD11; ACAT2; ACO1; ACO2; ACTN4; ACTR2; ACTR3; ADD1; ADD3; AGL; AGO2; AHSA1; ALDH5A1; ALDH6A1; AMIGO3; AMPH; ANXA6; AP2A1; AP2A2; AP2B1; AP3M2; APOO; APPL1; ARF6; ARHGAP1; ARHGDIA; ARMC1; ARPC1A; ARPC3; ASRGL1; ATP2B1; ATP2B2; ATP5A1; ATP5B; ATP6V0A1; ATP6V0D1; ATP6V1A; ATP6V1B2; ATP6V1C1; ATP6V1E1; ATP6V1F; ATP6V1G2; BCAP31; BUB3; C1QBP; CA8; CACNA2D1; CACYBP; CADM4; CALB2; CALM3; CANX; CAP1; C…
Urinary bladder	322	7054	61.4504	1.67523	1.93436e-31	1.64034e-28	1.35565e-30	4.70776e-30	ABHD11; ACAT2; ACO1; ACO2; ACTN4; ACTR2; ACTR3; ADD1; ADD3; AGL; AGO2; AHSA1; ALDH5A1; ALDH6A1; ALDOC; AMPH; ANP32A; AP2A1; AP2A2; AP2B1; AP3M2; APOO; APPL1; ARF6; ARHGAP1; ARHGDIA; ARMC1; ARPC1A; ARPC3; ASRGL1; ATP2B1; ATP2B2; ATP5A1; ATP5B; ATP6V0A1; ATP6V0D1; ATP6V1A; ATP6V1B2; ATP6V1C1; ATP6V1E1; ATP6V1F; BCAN; BCAP31; BSG; BUB3; C1QBP; CA8; CACYBP; CADM4; CALB2; CALM3; CAMK2A; CANX; CAP1; CC…
K-562	292	2513	55.7252	4.26426	2.76678e-123	2.34623e-120	1.0201e-121	3.5425e-121	AARS; ACAT2; ACO1; ACO2; ACOT7; ACTN4; ACTR1A; ACTR2; ACTR3; ADD1; AHSA1; ALDH6A1; ALDOC; ANP32A; AP1B1; AP1M1; AP2A1; AP2A2; AP2M1; APOA1BP; ARF5; ARHGDIA; ARPC3; ATP5A1; ATP5B; ATP5C1; ATP6V1A; ATP6V1B2; ATP6V1E1; ATP6V1F; BLVRA; BUB3; C14orf166; C1QBP; CACYBP; CALB1; CALM3; CAMK2A; CAND1; CANX; CAP1; CCT2; CCT3; CCT4; CCT5; CCT7; CCT8; CDC37; CDK5; CHCHD3; CKB; CLIC4; CLTC; CNDP2; COPA; COPE; …
Salivary glands	292	6607	55.7252	1.62193	3.0129e-24	2.55494e-21	1.71472e-23	5.95471e-23	ABHD11; ACAT2; ACO1; ACO2; ACTN4; ACTR2; ACTR3; ADD1; ADD3; AGL; AGO2; ALDH5A1; ALDH6A1; ALDOC; AMPH; ANP32A; ANXA6; AP2A1; AP2A2; AP2B1; AP3M2; APOO; APPL1; ARF6; ARHGAP1; ARHGDIA; ARMC1; ARPC1A; ARPC3; ATP2B1; ATP2B2; ATP5A1; ATP5B; ATP6V0A1; ATP6V0D1; ATP6V1A; ATP6V1B2; ATP6V1C1; ATP6V1E1; ATP6V1F; ATP6V1G2; BCAP31; BUB3; C1QBP; CA8; CACYBP; CADM4; CALB2; CALM3; CAMK2A; CANX; CAP1; CCT2; CCT3;…
Testis	454	10269	86.6412	1.62247	8.7868e-61	7.45121e-58	1.22151e-59	4.24193e-59	ABHD11; ACAT2; ACO1; ACO2; ACOT7; ACSBG1; ACTG1; ACTN4; ACTR1A; ACTR2; ACTR3; ADD1; ADD3; AGL; AGO2; AHSA1; AK3; ALDH5A1; ALDH6A1; ALDOC; AMIGO3; AMPH; ANP32A; ANXA6; AP1M1; AP2A1; AP2A2; AP2B1; AP2M1; AP3M2; APOA1BP; APOO; APPL1; ARF6; ARHGAP1; ARHGDIA; ARMC1; ARPC1A; ARPC3; ASRGL1; ATP2B1; ATP2B2; ATP5A1; ATP5B; ATP5C1; ATP6V0A1; ATP6V0D1; ATP6V1A; ATP6V1B2; ATP6V1C1; ATP6V1E1; ATP6V1F; ATP6V1G…
MDA231	69	336	13.1679	7.53702	1.30404e-40	1.10583e-37	1.25662e-39	4.36387e-39	ACOT7; ACTG1; ACTN4; ACTR3; ALDOC; ARHGDIA; ARPC3; CALB2; CALM3; CAND1; CAP1; CCT4; CCT8; CLTC; CNDP2; CSE1L; DPYSL2; EEF1G; EEF2; EIF3B; EPDR1; FASN; GANAB; GARS; GDI2; GLO1; GSTP1; HDGF; HIST2H2AC; HNRNPA1; HNRNPA2B1; HNRNPD; HNRNPK; HSP90AB1; HSPA1A; HSPA4; HSPA8; HSPH1; L1CAM; MDH2; MSN; NPEPPS; P4HB; PARK7; PEBP1; PGM1; PKM; PLEC; PPA1; PRDX3; PRKCSH; PSMD2; PYGB; RBMX; SET; SPTAN1; SPTBN1; …
Urothelial cancer	336	7521	64.1221	1.63952	9.03993e-32	7.66586e-29	6.4419e-31	2.23707e-30	ABHD11; ACAT2; ACO1; ACO2; ACOT7; ACTN4; ACTR2; ACTR3; ADD1; ADD3; AGL; AGO2; AHSA1; ALDH5A1; ALDH6A1; ALDOC; AMPH; ANP32A; ANXA6; AP2A1; AP2A2; AP2B1; AP3M2; APOO; APPL1; ARF6; ARHGAP1; ARHGDIA; ARMC1; ARPC1A; ARPC3; ASRGL1; ATP2B1; ATP2B2; ATP5A1; ATP5B; ATP6V0A1; ATP6V0D1; ATP6V1A; ATP6V1B2; ATP6V1C1; ATP6V1E1; ATP6V1F; ATP6V1G2; BCAN; BCAP31; BSG; BUB3; C1QBP; CACYBP; CADM3; CADM4; CALB2; CAL…
R	267	1948	50.9542	5.0301	7.04254e-128	5.97207e-125	2.84385e-126	9.8758e-126	AARS; ACAT2; ACO1; ACO2; ACOT7; ACTN4; ACTR1A; ACTR2; ACTR3; ADD1; AGL; AHCYL1; AHSA1; AK3; ALDOC; ANP32A; ANXA6; AP1M1; AP2A1; AP2A2; AP2M1; APOA1BP; ARHGAP1; ARHGDIA; ARPC1A; ARPC3; ATP5A1; ATP5B; ATP6V1A; ATP6V1B2; ATP6V1E1; ATP6V1F; BCAP31; BLVRA; BPNT1; BSG; BUB3; BZW1; C14orf166; C1QBP; CA8; CAB39; CACYBP; CALM3; CAND1; CANX; CAP1; CCT2; CCT3; CCT4; CCT5; CCT7; CCT8; CDC37; CKB; CLIC4; CLTC…
Soft tissue	323	6969	61.6412	1.70092	4.98406e-33	4.22648e-30	3.87751e-32	1.34654e-31	ABHD11; ACAT2; ACO1; ACO2; ACOT7; ACTG1; ACTN4; ACTR2; ACTR3; ADD1; ADD3; AGL; AGO2; AHSA1; ALDH5A1; ALDH6A1; ALDOC; AMIGO3; AMPH; ANP32A; ANXA6; AP2A1; AP2A2; AP2B1; AP3M2; APOO; APPL1; ARHGAP1; ARHGDIA; ARMC1; ARPC1A; ARPC3; ASRGL1; ATP2B1; ATP2B2; ATP5A1; ATP5B; ATP6V0D1; ATP6V1A; ATP6V1B2; ATP6V1C1; ATP6V1E1; ATP6V1F; ATP6V1G2; BCAN; BCAP31; BUB3; C1QBP; CACNA2D1; CACYBP; CADM3; CADM4; CALB2;…
Testis cancer	333	7248	63.5496	1.68608	5.7259e-34	4.85556e-31	4.66881e-33	1.62133e-32	ABHD11; ACAT2; ACO1; ACO2; ACOT7; ACTN4; ACTR2; ACTR3; ADD1; ADD3; AGL; AGO2; AHSA1; ALDH5A1; ALDH6A1; ALDOC; AMPH; ANP32A; ANXA6; AP2A1; AP2A2; AP2B1; AP3M2; APOO; APPL1; ARF6; ARHGAP1; ARHGDIA; ARMC1; ARPC1A; ARPC3; ASRGL1; ATP2B1; ATP2B2; ATP5A1; ATP5B; ATP6V0D1; ATP6V1A; ATP6V1B2; ATP6V1C1; ATP6V1E1; ATP6V1F; BCAN; BCAP31; BSG; BUB3; C1QBP; CACNA2D1; CACYBP; CADM3; CADM4; CALB1; CALB2; CALM3;…
Neutrophil	231	2031	44.084	4.17406	1.43654e-89	1.21819e-86	2.97118e-88	1.0318e-87	ACO2; ACTG1; ACTN4; ACTR1A; ACTR2; ACTR3; ADD1; AGL; ALDOC; ANP32A; ANXA6; AP2A1; AP2A2; ARHGDIA; ARPC1A; ARPC3; ASRGL1; ATP5A1; ATP5B; ATP5C1; ATP6V1B2; BLVRA; BSG; BUB3; BZW1; C14orf166; C1QBP; CAB39; CACNA2D1; CALM3; CAND1; CANX; CAP1; CCT2; CCT3; CCT4; CCT5; CCT7; CCT8; CDC37; CEP170B; CHCHD3; CLIC4; CLTC; CNP; COPE; CORO1B; COX4I1; CPPED1; CS; CSE1L; CSNK2B; CSRP1; DARS; DBNL; DCTN1; DDAH2; …
CD8	404	3327	77.0992	4.45634	1.64771e-205	1.39726e-202	1.39726e-202	4.85224e-202	AARS; ABHD11; ACAT2; ACO1; ACO2; ACOT7; ACTG1; ACTN4; ACTR1A; ACTR2; ACTR3; ADD1; ADD3; AGL; AHCYL1; AHSA1; AK3; ALDH5A1; ALDH6A1; ALDOC; ANK2; ANP32A; ANXA6; AP1B1; AP1M1; AP2A1; AP2A2; AP2M1; APOA1BP; APOO; ARF5; ARF6; ARHGAP1; ARHGDIA; ARPC1A; ARPC3; ATP2B1; ATP2B2; ATP5A1; ATP5B; ATP5C1; ATP6V1A; ATP6V1B2; ATP6V1C1; ATP6V1E1; ATP6V1F; ATP6V1G2; BCAP31; BLVRA; BPNT1; BSG; BUB3; BZW1; C14orf166…
Stomach cancer	334	7399	63.7405	1.65663	1.97353e-32	1.67356e-29	1.48102e-31	5.14314e-31	ABHD11; ACAT2; ACO1; ACO2; ACOT7; ACTN4; ACTR2; ACTR3; ADD1; ADD3; AGL; AGO2; AHSA1; ALDH5A1; ALDH6A1; ALDOC; AMIGO3; ANP32A; ANXA6; AP2A1; AP2A2; AP2B1; AP3M2; APOO; APPL1; ARF6; ARHGAP1; ARHGDIA; ARMC1; ARPC1A; ARPC3; ASRGL1; ATP2B1; ATP2B2; ATP5A1; ATP5B; ATP6V0A1; ATP6V0D1; ATP6V1A; ATP6V1B2; ATP6V1C1; ATP6V1E1; ATP6V1F; ATP6V1G2; BCAN; BCAP31; BSG; BUB3; C1QBP; CACNA2D1; CACYBP; CADM4; CALB2…
Skin cancer	314	7029	59.9237	1.63942	3.14518e-28	2.66711e-25	1.89157e-27	6.56884e-27	ABHD11; ACAT2; ACO1; ACO2; ACOT7; ACTG1; ACTN4; ACTR2; ACTR3; ADD1; ADD3; AGL; AGO2; AHSA1; ALDH5A1; ALDH6A1; ANP32A; ANXA6; AP2A1; AP2A2; AP2B1; AP3M2; APOO; APPL1; ARF6; ARHGAP1; ARHGDIA; ARMC1; ARPC1A; ARPC3; ASRGL1; ATP2B1; ATP2B2; ATP5A1; ATP5B; ATP6V0A1; ATP6V0D1; ATP6V1A; ATP6V1B2; ATP6V1C1; ATP6V1E1; ATP6V1F; BCAP31; BSG; BUB3; C1QBP; CACYBP; CADM3; CADM4; CALB2; CALM3; CAMK2A; CANX; CAP1…
Adrenal glands	342	7554	65.2672	1.6615	3.80111e-34	3.22334e-31	3.19143e-33	1.10828e-32	ABHD11; ACAT2; ACO1; ACO2; ACOT7; ACSBG1; ACTN4; ACTR2; ACTR3; ADD1; ADD3; AGL; AGO2; AHSA1; ALDH5A1; ALDH6A1; ALDOC; AMIGO3; AMPH; ANP32A; ANXA6; AP2A1; AP2A2; AP2B1; AP3M2; APOA1BP; APOO; APPL1; ARF6; ARHGAP1; ARHGDIA; ARMC1; ARPC1A; ARPC3; ATP2B1; ATP2B2; ATP5A1; ATP5B; ATP6V0A1; ATP6V0D1; ATP6V1A; ATP6V1B2; ATP6V1C1; ATP6V1E1; ATP6V1F; ATP6V1G2; BCAN; BCAP31; BSG; BUB3; C1QBP; CA8; CACNA2D1; …
TOV112D	215	1276	41.0305	6.18364	6.17413e-117	5.23566e-114	2.09426e-115	7.27274e-115	AARS; ACAT2; ACO1; ACO2; ACOT7; ACTG1; ACTN4; ACTR2; ACTR3; AHSA1; AK3; ALDOC; ANP32A; AP1M1; AP2B1; AP2M1; APOA1BP; ARHGAP1; ARHGDIA; ATP5A1; ATP5B; BLVRA; BUB3; C14orf166; C1QBP; CACYBP; CALM3; CAND1; CANX; CAP1; CCT2; CCT3; CCT4; CCT5; CCT7; CCT8; CDC37; CLIC4; CLTC; CNDP2; COPA; COPE; CORO1B; CRKL; CS; CSE1L; CSRP1; DBI; DCTN1; DDX1; DDX17; DDX3X; DLD; DNM1L; DNM2; DPYSL2; DUSP3; EEF1G; EEF2;…
LNCaP	219	1455	41.7939	5.5238	6.02641e-109	5.1104e-106	1.70347e-107	5.91562e-107	AARS; ACAT2; ACO1; ACO2; ACOT7; ACTG1; ACTN4; ACTR2; ACTR3; AHSA1; ALDOC; ANP32A; AP1B1; APOA1BP; ARF5; ARHGDIA; ARPC3; ATP6V1A; ATP6V1B2; BPNT1; BSG; BUB3; C14orf166; C1QBP; CACYBP; CADM4; CALM3; CAND1; CANX; CAP1; CCT2; CCT3; CCT4; CCT5; CCT7; CCT8; CDC37; CKB; CKMT1A; CLIC4; CLTC; CNDP2; COPA; COPE; COPS3; COPS8; CPPED1; CRKL; CS; CSE1L; CSRP1; DARS; DBI; DBNL; DDB1; DDX1; DDX17; DHX15; DLD; D…
Corpus, uterine	325	6997	62.0229	1.70461	1.37944e-33	1.16977e-30	1.10355e-32	3.8323e-32	ABHD11; ACAT2; ACO1; ACO2; ACOT7; ACTG1; ACTN4; ACTR2; ACTR3; ADD1; ADD3; AGL; AGO2; AHSA1; ALDH5A1; ALDH6A1; ALDOC; AMPH; ANP32A; ANXA6; AP2A1; AP2A2; AP2B1; AP3M2; APOO; APPL1; ARF6; ARHGAP1; ARHGDIA; ARMC1; ARPC1A; ARPC3; ASRGL1; ATP1B2; ATP2B1; ATP2B2; ATP5A1; ATP5B; ATP6V0A1; ATP6V0D1; ATP6V1A; ATP6V1B2; ATP6V1C1; ATP6V1E1; ATP6V1F; ATP6V1G2; BCAP31; BSG; BUB3; C1QBP; CACNA2D1; CACYBP; CADM4…
Appendix	320	7004	61.0687	1.67671	3.46168e-31	2.9355e-28	2.38659e-30	8.28788e-30	ABHD11; ACAT2; ACO1; ACO2; ACOT7; ACTN4; ACTR2; ACTR3; ADD1; ADD3; AGL; AGO2; AHSA1; ALDH5A1; ALDH6A1; AMIGO3; ANP32A; ANXA6; AP2A1; AP2A2; AP2B1; AP3M2; APOO; APPL1; ARF6; ARHGAP1; ARHGDIA; ARMC1; ARPC1A; ARPC3; ASRGL1; ATP2B1; ATP2B2; ATP5A1; ATP5B; ATP6V0A1; ATP6V0D1; ATP6V1A; ATP6V1B2; ATP6V1C1; ATP6V1E1; ATP6V1F; ATP6V1G2; BCAP31; BSG; BUB3; C1QBP; CACNA2D1; CACYBP; CADM4; CALB1; CALB2; CALM…
Erythrocytes	222	1539	42.3664	5.29384	9.42951e-107	7.99623e-104	2.57943e-105	8.95756e-105	AARS; ACAT2; ACO1; ACOT7; ACTN4; ACTR1A; ACTR2; ACTR3; ADD1; AGL; AGO2; AHSA1; ALDOC; ANP32A; AP1B1; AP1M1; AP2A2; AP2B1; AP2M1; ARF6; ARHGAP1; ARHGDIA; ATP5B; ATP6V0D1; ATP6V1A; ATP6V1B2; ATP6V1E1; ATP6V1F; BLVRA; BPNT1; CA8; CAB39; CALM3; CAND1; CAP1; CCT2; CCT3; CCT4; CCT5; CCT7; CCT8; CDC37; CLTC; CNDP2; CNP; CNRIP1; COPA; COPS3; COPS7A; COPS8; CORO1B; CPPED1; CRKL; CSE1L; CSNK2A1; CSNK2B; CS…
HTB75	233	1277	44.4656	6.69607	1.26418e-136	1.07203e-133	5.95571e-135	2.06824e-134	AARS; ACAT2; ACO2; ACOT7; ACTG1; ACTN4; ACTR2; ACTR3; ALDOC; ANP32A; ANXA6; AP1B1; AP2A1; APOA1BP; ARHGDIA; ATP5A1; ATP5B; ATP6V1B2; ATP6V1E1; BCKDHA; BLVRA; BSG; BUB3; C14orf166; C1QBP; CADM4; CALM3; CAND1; CANX; CAP1; CCT2; CCT3; CCT4; CCT5; CCT7; CCT8; CKB; CKMT1A; CLIC4; CLTC; COPA; COPE; COPS3; COPS8; CORO1B; CRKL; CS; CSE1L; CSRP1; DARS; DBI; DBNL; DDAH2; DDB1; DDX17; DLD; DLG1; DNM1L; DPP3…
Smooth muscle cells	237	5124	45.229	1.69745	1.51394e-20	1.28382e-17	8.12547e-20	2.82173e-19	ABHD11; ACAT2; ACO1; ACO2; ACTG1; ACTN4; ACTR2; ACTR3; ADD3; AGL; AHSA1; ALDH5A1; ALDH6A1; AMPH; ANP32A; ANXA6; AP2A1; AP2A2; AP3M2; ARHGAP1; ARHGDIA; ARMC1; ARPC1A; ASRGL1; ATP2B1; ATP5A1; ATP5B; ATP6V0D1; ATP6V1A; ATP6V1B2; ATP6V1C1; ATP6V1E1; ATP6V1F; BCAP31; BUB3; C1QBP; CACNA2D1; CADM4; CALM3; CAMK2A; CANX; CCT2; CCT3; CCT5; CCT7; CDC37; CDK5; CLIC4; CLTC; CNP; CNRIP1; COPA; COPS3; COPS7A; C…
Thymocyte	1	48	0.19084	0.772022	0.734928	1	1	1	GNAQ;
Gastric juice	6	243	1.14504	0.907591	0.652993	1	1	1	ATP6V1C1; CALM3; GSTP1; HRG; TPI1; YWHAZ;
Urine	273	3267	52.0992	3.06668	7.76578e-78	6.58538e-75	1.34396e-76	4.66714e-76	ACAT2; ACO1; ACO2; ACOT7; ACTG1; ACTN4; ACTR1A; ACTR2; ACTR3; ADD1; AHSA1; AK3; ALDOC; AMPH; ANXA6; AP1B1; AP1M1; AP2A2; AP2M1; APOA1BP; APPL1; ARF5; ARF6; ARHGAP1; ARHGDIA; ARPC1A; ARPC3; ASRGL1; ATP5A1; ATP5B; ATP6V0A1; ATP6V0D1; ATP6V1A; ATP6V1B2; ATP6V1C1; ATP6V1E1; ATP6V1F; BCAN; BCAP31; BDH2; BLVRA; BPNT1; BSG; CAB39; CACNA2D1; CADM3; CADM4; CALB1; CALB2; CALM3; CAND1; CANX; CAP1; CCT2; CCT…
Heart	220	5507	41.9847	1.46611	2.48316e-11	2.10572e-08	1.20327e-10	4.17859e-10	ABHD11; ACO2; ACSBG1; ACTR1A; ACTR3; ADD3; AGL; AHSA1; AK3; ALDH5A1; ANXA6; AP1M1; AP2A1; AP2A2; AP2M1; APOA1BP; APPL1; ATP1B2; ATP2B1; ATP5A1; ATP5B; ATP5C1; ATP6V0D1; ATP6V1C1; ATP6V1E1; BCAP31; BPNT1; BSG; C14orf166; CA8; CACNA2D1; CADM4; CADPS2; CAMK2A; CANX; CCT3; CCT4; CCT8; CDIPT; CKB; CKMT1A; CLIC4; CLTC; CNDP2; COPA; COPG2; COPS7A; CORO1C; COX4I1; CRYM; CS; CSE1L; CTBP1; CUL3; CYFIP1; DB…
Amygdala	31	1204	5.91603	0.945174	0.655756	1	1	1	ACSBG1; ACTR3; ADD3; ALDH5A1; CADPS2; DBI; DDAH2; EIF3A; EPDR1; GNB5; HAPLN1; HSPA2; LANCL1; MACF1; MAP1A; NDRG2; NDUFB6; NRCAM; PACSIN1; PCYOX1; PI4KA; PSD3; RTN4; SEPT4; SH3GLB2; SLC17A7; SLC1A2; SNCB; TST; VARS2; VAT1L;
Red blood cells	23	166	4.38931	5.08654	1.54809e-10	1.31278e-07	7.29322e-10	2.53271e-09	COPS3; COPS7A; COPS8; DPP3; EPHX2; FN3KRP; G6PD; GNAI3; GNAQ; GNB1; GSR; GSTP1; GUK1; HAGH; HK1; LANCL1; PFKL; PGAM1; PKM; SPTAN1; TPP2; TST; UCHL3;
Thyroid gland	326	7306	62.2137	1.63754	5.33642e-30	4.52529e-27	3.42825e-29	1.19052e-28	ABHD11; ACAT2; ACO1; ACO2; ACOT7; ACTN4; ACTR2; ACTR3; ADD1; ADD3; AGL; AGO2; AHSA1; ALDH5A1; ALDH6A1; ALDOC; AMIGO3; ANP32A; ANXA6; AP2A1; AP2A2; AP2B1; AP2M1; AP3M2; APOA1BP; APOO; APPL1; ARF6; ARHGAP1; ARHGDIA; ARMC1; ARPC1A; ARPC3; ATP1B2; ATP2B1; ATP2B2; ATP5A1; ATP5B; ATP5C1; ATP6V0A1; ATP6V0D1; ATP6V1A; ATP6V1B2; ATP6V1C1; ATP6V1E1; ATP6V1F; ATP6V1G2; BCAP31; BUB3; C1QBP; CACYBP; CADM4; CA…
H460	113	736	21.5649	5.63473	2.61938e-53	2.22124e-50	3.1285e-52	1.08643e-51	ACTG1; ACTN4; ACTR2; AHSA1; ANP32A; APOA1BP; ARHGDIA; ATP6V1B2; BLVRA; C1QBP; CACYBP; CALM3; CAND1; CANX; CCT2; CCT4; CCT5; CCT7; CCT8; CKB; CLTC; CNDP2; CSE1L; CSRP1; DBI; DDX3X; DNM1L; DPYSL2; EEF1A2; EEF1G; EEF2; EIF3J; EPRS; FARSA; FH; FKBP4; FSCN1; GANAB; GARS; GDI2; GLRX3; GSR; GSTP1; HARS; HDGF; HINT1; HIST2H2AC; HNRNPA1; HNRNPA2B1; HNRNPC; HNRNPH1; HNRNPK; HNRNPM; HNRNPU; HPRT1; HSPA1A; H…
Heart muscle	264	6191	50.3817	1.56494	1.75075e-18	1.48464e-15	9.22134e-18	3.20229e-17	ABHD11; ACAT2; ACO1; ACO2; ACTR3; ADD3; AGL; AGO2; AHSA1; ALDH5A1; ALDH6A1; ALDOC; AMPH; ANP32A; ANXA6; AP2A2; AP3M2; APOO; ARHGAP1; ARHGDIA; ARMC1; ATP1B2; ATP2B1; ATP2B2; ATP5A1; ATP5B; ATP6V0D1; ATP6V1A; ATP6V1C1; ATP6V1F; BCAN; BCAP31; BSG; BUB3; C1QBP; CACNA2D1; CADM4; CALB2; CALM3; CAMK2A; CANX; CCT2; CCT3; CCT5; CCT7; CCT8; CDC37; CDK5; CKB; CLIC4; CLTC; CNDP2; CNP; CNRIP1; COPA; COPS3; CO…
B Cell	309	2254	58.9695	5.03103	1.69729e-154	1.4393e-151	1.10715e-152	3.8448e-152	AARS; ACAT2; ACO1; ACO2; ACTG1; ACTN4; ACTR2; ACTR3; ADD1; ADD3; AK3; ALDH5A1; ALDOC; ANP32A; ANXA6; AP1B1; AP2A1; AP2A2; AP2B1; APOA1BP; ARF5; ARF6; ARHGAP1; ARHGDIA; ARPC1A; ARPC3; ASRGL1; ATP5A1; ATP5B; ATP5C1; ATP6V0A1; ATP6V1A; ATP6V1B2; ATP6V1C1; ATP6V1E1; BLVRA; BPNT1; BSG; BUB3; BZW1; C12orf10; C14orf166; C1QBP; CACYBP; CALM3; CAND1; CANX; CAP1; CCT2; CCT3; CCT4; CCT5; CCT7; CCT8; CDC37; …
Spinal cord	41	1465	7.82443	1.02728	0.452658	1	1	1	ACSBG1; ACTR3; ADD3; AP2A1; CADPS2; CSE1L; CYFIP1; DDAH2; DDX1; EIF3A; EPDR1; FN3KRP; GARS; GLUL; GNB5; GPHN; GPM6B; HAPLN1; INMT; KCTD12; LANCL1; MACF1; MAP4; NDRG2; NDUFB6; NNT; OCIAD1; PACSIN1; PAFAH1B1; PCYOX1; PSD3; RTN4; SEPT4; SEPT8; SH3GLB2; SLC1A2; SYP; TST; VARS2; VAT1L; XPO7;
Malignant glioma	341	7169	65.0763	1.74561	5.06367e-39	4.29399e-36	4.66738e-38	1.62084e-37	ABHD11; ACAT2; ACO1; ACO2; ACOT7; ACTN4; ACTR2; ACTR3; ADD1; ADD3; AGL; AGO2; AHSA1; ALDH5A1; ALDH6A1; ALDOC; AMPH; ANP32A; ANXA6; AP2A1; AP2A2; AP2B1; AP3M2; APOO; APPL1; ARF6; ARHGAP1; ARHGDIA; ARMC1; ARPC1A; ARPC3; ASRGL1; ATP1B2; ATP2B1; ATP2B2; ATP5A1; ATP5B; ATP6V0A1; ATP6V0D1; ATP6V1A; ATP6V1B2; ATP6V1C1; ATP6V1E1; ATP6V1F; ATP6V1G2; BCAN; BCAP31; BSG; BUB3; C1QBP; CACNA2D1; CACYBP; CADM4;…
Cervical cancer	328	7426	62.5954	1.62096	2.21527e-29	1.87855e-26	1.38128e-28	4.79677e-28	ABHD11; ACAT2; ACO1; ACO2; ACOT7; ACTN4; ACTR2; ACTR3; ADD1; ADD3; AGL; AGO2; AHSA1; ALDH5A1; ALDH6A1; ALDOC; AMPH; ANP32A; ANXA6; AP2A1; AP2A2; AP2B1; AP3M2; APOO; APPL1; ARF6; ARHGAP1; ARHGDIA; ARMC1; ARPC1A; ARPC3; ASRGL1; ATP2B1; ATP2B2; ATP5A1; ATP5B; ATP6V0A1; ATP6V0D1; ATP6V1A; ATP6V1B2; ATP6V1C1; ATP6V1E1; ATP6V1F; BCAN; BCAP31; BSG; BUB3; C1QBP; CACYBP; CADM4; CALB2; CALM3; CAMK2A; CANX;…
Malignant melanoma	341	7459	65.0763	1.67774	6.05556e-35	5.13511e-32	5.13511e-34	1.78327e-33	ABHD11; ACAT2; ACO1; ACO2; ACOT7; ACTN4; ACTR2; ACTR3; ADD1; ADD3; AGL; AGO2; AHSA1; ALDH5A1; ALDH6A1; ALDOC; AMPH; ANP32A; ANXA6; AP2A1; AP2A2; AP2B1; AP3M2; APOO; APPL1; ARF6; ARHGAP1; ARHGDIA; ARMC1; ARPC1A; ARPC3; ATP2B1; ATP2B2; ATP5A1; ATP5B; ATP6V0A1; ATP6V0D1; ATP6V1A; ATP6V1B2; ATP6V1C1; ATP6V1E1; ATP6V1F; ATP6V1G2; BCAN; BCAP31; BSG; BUB3; C1QBP; CA8; CACNA2D1; CACYBP; CADM3; CADM4; CAL…
Oesophagus	50	921	9.54198	1.99266	2.84835e-06	0.0024154	1.28479e-05	4.46167e-05	ACO2; ACTN4; ACTR2; ADD3; AP2A1; ARF6; ATP2B1; ATP5B; BCAP31; BSG; CANX; CDC37; COX4I1; CSE1L; CTBP1; DLAT; DLG4; DNM1; EIF4E; ELAVL1; FXYD6; G6PD; GPM6B; GRB2; GSR; GSTP1; HNRNPC; HSPA2; HSPH1; HUWE1; IDH3G; KTN1; MAP2K1; MAP2K2; MAPT; MIF; MVP; NDRG2; PAFAH1B1; PHB; PPME1; PRKAR2A; PSMC1; PYGL; RTCB; SYN1; TARDBP; TST; WDR92; YWHAB;
Embryonal carcinoma cells	150	1232	28.626	4.46834	3.01095e-58	2.55329e-55	3.86862e-57	1.34345e-56	ACO2; ACTR2; ACTR3; ADD1; AGL; AP2A1; AP2A2; AP2M1; ARPC1A; ATP1B2; ATP2B1; ATP5A1; ATP5C1; BCAP31; BSG; CADM3; CAND1; CANX; CCT2; CCT3; CCT4; CCT5; CCT7; CCT8; CHCHD3; CLTC; CNP; COPA; COPG2; COX4I1; CS; CSE1L; DARS; DDX1; DDX17; DDX3X; DHX15; DNAJC5; DNM1L; ECH1; EEF1G; EEF2; EIF3A; EIF3B; EIF3E; EPRS; FARSA; FASN; GANAB; GJA1; GLUD1; GNAI1; GNAI2; GNAI3; GNAQ; GNB1; GPD2; GYG1; HK1; HNRNPA1; H…
ES2	359	3527	68.5115	3.73542	9.66556e-145	8.1964e-142	5.46426e-143	1.89757e-142	AARS; ACAT2; ACO1; ACO2; ACOT7; ACTG1; ACTN4; ACTR1A; ACTR2; ACTR3; ADD1; AGL; AHCYL1; AHSA1; AK3; ALDOC; ANK2; ANP32A; ANXA6; AP1B1; AP1M1; AP2A1; AP2A2; AP2M1; APOA1BP; APOO; APPL1; ARF5; ARF6; ARHGAP1; ARHGDIA; ARPC1A; ARPC3; ATP2B1; ATP5A1; ATP5B; ATP5C1; ATP6V1A; ATP6V1B2; ATP6V1C1; ATP6V1E1; ATP6V1F; BCAP31; BPNT1; BSG; BUB3; BZW1; C12orf10; C14orf166; C1QBP; CACNA2D1; CACYBP; CALM3; CAND1;…
Ovary	447	8592	85.3053	1.90925	2.5946e-85	2.20022e-82	5.0005e-84	1.73652e-83	AARS; ABHD11; ACAT2; ACO1; ACO2; ACSBG1; ACTG1; ACTN4; ACTR1A; ACTR2; ACTR3; ADD1; ADD3; AGL; AGO2; AHCYL1; AHSA1; AK3; ALDH5A1; ALDH6A1; ALDOC; AMPH; ANK2; ANP32A; ANXA6; AP1B1; AP1M1; AP2A1; AP2A2; AP2B1; AP2M1; AP3M2; APOO; APPL1; ARF5; ARF6; ARHGAP1; ARHGDIA; ARMC1; ARPC1A; ARPC3; ATP2B1; ATP2B2; ATP5A1; ATP5B; ATP5C1; ATP6V0A1; ATP6V0D1; ATP6V1A; ATP6V1B2; ATP6V1C1; ATP6V1E1; ATP6V1F; BCAP31…
Liver cancer	341	7697	65.0763	1.62587	8.25663e-32	7.00162e-29	5.93358e-31	2.06055e-30	ABHD11; ACAT2; ACO1; ACO2; ACOT7; ACTN4; ACTR2; ACTR3; ADD1; ADD3; AGL; AGO2; AHSA1; ALDH5A1; ALDH6A1; ALDOC; AMPH; ANP32A; ANXA6; AP2A1; AP2A2; AP2B1; AP3M2; APOO; APPL1; ARF6; ARHGAP1; ARHGDIA; ARMC1; ARPC1A; ARPC3; ASRGL1; ATP1B2; ATP2B1; ATP2B2; ATP5A1; ATP5B; ATP6V0A1; ATP6V0D1; ATP6V1A; ATP6V1B2; ATP6V1C1; ATP6V1E1; ATP6V1F; ATP6V1G2; BCAN; BCAP31; BSG; BUB3; C1QBP; CA8; CACNA2D1; CACYBP; C…
Dendritic cells	302	1954	57.6336	5.67198	1.82305e-165	1.54594e-162	1.71772e-163	5.9651e-163	AARS; ABHD11; ACAT2; ACO1; ACO2; ACOT7; ACTG1; ACTN4; ACTR1A; ACTR2; ACTR3; AGL; AHSA1; AK3; ALDOC; ANP32A; ANXA6; AP1B1; AP2A1; AP2A2; AP2B1; AP2M1; APOO; ARF5; ARF6; ARHGAP1; ARHGDIA; ARPC3; ATP2B1; ATP5A1; ATP5B; ATP5C1; ATP6V1A; ATP6V1B2; ATP6V1C1; ATP6V1E1; ATP6V1F; BCAP31; BLVRA; BPNT1; BSG; BZW1; C14orf166; C1QBP; CAB39; CACYBP; CALM3; CAND1; CANX; CAP1; CCT2; CCT3; CCT4; CCT5; CCT7; CCT8;…
OVCAR3	377	3714	71.9466	3.7252	9.7419e-156	8.26113e-153	7.51012e-154	2.60803e-153	AARS; ABHD11; ACAT2; ACO1; ACO2; ACOT7; ACTG1; ACTN4; ACTR1A; ACTR2; ACTR3; ADD1; AGL; AHCYL1; AHSA1; AK3; ALDH5A1; ALDH6A1; ALDOC; ANP32A; ANXA6; AP1B1; AP1M1; AP2A1; AP2A2; APOA1BP; APOO; APPL1; ARF5; ARF6; ARHGAP1; ARHGDIA; ARMC1; ARPC1A; ARPC3; ATP2B1; ATP5A1; ATP5B; ATP5C1; ATP6V1A; ATP6V1B2; ATP6V1C1; ATP6V1E1; ATP6V1F; BCAP31; BCKDHA; BLVRA; BPNT1; BSG; BUB3; BZW1; C12orf10; C14orf166; C1Q…
Huh7	203	2976	38.7405	2.50336	2.24667e-39	1.90517e-36	2.0936e-38	7.27042e-38	AARS; ACAT2; ACO1; ACO2; ACOT7; ACTG1; ACTN4; ACTR1A; ACTR2; ACTR3; ADD1; AGL; AHSA1; ALDH5A1; ANK2; ANP32A; AP1B1; AP1M1; AP2A1; AP2M1; APOA1BP; ARPC1A; ATP2B1; ATP6V1A; ATP6V1B2; ATP6V1C1; BSG; BUB3; C12orf10; C14orf166; C1QBP; CADPS2; CALB1; CAND1; CAP1; CCT2; CCT3; CCT4; CCT5; CCT7; CCT8; CDC37; CKB; CLIC4; CLTC; CNP; COPA; CORO1B; CRKL; CSE1L; CSNK2A1; CSNK2B; CTBP1; CUL3; DARS; DBNL; DCTN1;…
Serum	399	7685	76.145	1.90537	2.31752e-65	1.96526e-62	3.38837e-64	1.17668e-63	AARS; ABHD11; ACAT2; ACO1; ACO2; ACOT7; ACTG1; ACTN4; ACTR1A; ACTR2; ACTR3; ADD1; ADD3; AHCYL1; AHSA1; AK3; ALDH5A1; ALDOC; AMPH; ANK2; ANP32A; ANXA6; AP1B1; AP1M1; AP2A1; AP2A2; AP2M1; APOA1BP; APPL1; ARHGAP1; ARHGDIA; ARMC1; ARPC1A; ARPC3; ATP2B1; ATP5A1; ATP5B; ATP5C1; ATP6V1A; ATP6V1B2; ATP6V1C1; ATP6V1E1; ATP6V1F; BCAN; BCAP31; BLVRA; BPNT1; BSG; BUB3; BZW1; C14orf166; C1QBP; CA8; CAB39; CAC…
Lens	191	1037	36.4504	6.75948	2.05918e-109	1.74618e-106	6.02133e-108	2.09102e-107	AARS; ACAT2; ACO2; ACTN4; ACTR1A; ACTR2; ACTR3; AGL; AHCYL1; ALDOC; ANP32A; ANXA6; AP1B1; AP2A2; APOA1BP; ARPC1A; ATP2B1; ATP5C1; ATP6V1B2; BLVRA; BPNT1; BSG; BZW1; C1QBP; CAB39; CACYBP; CAND1; CANX; CAP1; CCT2; CCT3; CCT4; CCT5; CCT7; CCT8; CDC37; CKB; CKMT1A; CLIC4; CLTC; CNDP2; CNP; COPA; COPE; COPS3; CRKL; CSE1L; CSNK2B; CTBP1; DARS; DBNL; DCTN1; DDB1; DDX1; DDX3X; DLAT; DLD; DNM1L; DPYSL2; E…
Breast	298	6413	56.8702	1.70533	3.97513e-29	3.37091e-26	2.46052e-28	8.54463e-28	ABHD11; ACAT2; ACO1; ACO2; ACTG1; ACTN4; ACTR2; ACTR3; ADD3; AGL; AGO2; AHSA1; ALDH5A1; ALDH6A1; ALDOC; AMPH; ANP32A; ANXA6; AP2A1; AP2A2; AP2B1; AP3M2; APOO; APPL1; ARF6; ARHGAP1; ARHGDIA; ARMC1; ARPC1A; ARPC3; ATP2B1; ATP2B2; ATP5A1; ATP5B; ATP6V0D1; ATP6V1A; ATP6V1B2; ATP6V1C1; ATP6V1E1; ATP6V1G2; BCAP31; C1QBP; CACYBP; CADM4; CALB2; CALM3; CAMK2A; CANX; CAP1; CCT2; CCT3; CCT4; CCT5; CCT7; CCT…
Hair	149	817	28.4351	6.69311	1.7174e-82	1.45635e-79	3.09863e-81	1.07606e-80	ACAT2; ACO2; ACOT7; ACTN4; ACTR1A; ACTR2; ACTR3; ALDOC; AP1B1; AP2A1; ARF6; ARHGAP1; ARPC3; ATP5A1; ATP5B; ATP5C1; ATP6V0D1; ATP6V1A; ATP6V1B2; ATP6V1E1; BPNT1; C1QBP; CALM3; CAND1; CANX; CKB; CKMT1A; CLTC; CNDP2; COPA; CRKL; CS; DARS; DBI; DDX1; DDX3X; DNM1L; DNM2; EEF1G; EEF2; EIF3A; EIF3B; EIF3E; FAM49A; FASN; FH; FSCN1; G6PD; GANAB; GDI2; GJA1; GLO1; GSTP1; HAGH; HARS; HK1; HMGB1; HNRNPA1; HN…
H520	156	843	29.771	6.79141	1.05119e-87	8.91412e-85	2.07305e-86	7.19907e-86	AARS; ACAT2; ACOT7; ACTN4; ACTR2; ACTR3; AHSA1; ALDOC; ANP32A; APOA1BP; ARHGDIA; ATP6V1B2; BUB3; C14orf166; C1QBP; CACYBP; CALM3; CANX; CAP1; CCT2; CCT3; CCT4; CCT5; CCT7; CCT8; CKB; CLIC4; CLTC; CNDP2; CPPED1; CRKL; CSE1L; CSRP1; CUL3; CYFIP1; DBI; DDX3X; DHX15; DNM1L; DNM2; DNPEP; EEF1G; EEF2; EIF3J; EIF4H; ELAVL1; EPRS; FH; FKBP4; FSCN1; G6PD; GANAB; GDI2; GLO1; GLRX3; GNB1; GRB2; GSR; GSTP1; …
Nipple aspirate fluid	75	754	14.313	3.65075	1.08906e-22	9.23524e-20	5.99691e-22	2.08254e-21	ACTG1; ACTN4; ACTR2; ACTR3; ALDOC; ANP32A; ATP6V1A; ATP6V1B2; ATP6V1E1; CACNA2D1; CADM4; CALM3; CAND1; CAP1; CNDP2; DBI; EEF1A2; EEF2; FASN; FSCN1; G6PD; GANAB; GDI2; GSR; GSTP1; HIST2H2AC; HK1; HMGB1; HNRNPA1; HNRNPA2B1; HNRNPC; HNRNPD; HNRNPH1; HNRNPK; HPRT1; HRG; HSP90AB1; HSPA1A; HSPA8; HSPA9; IDH1; LAP3; LMNB2; MDH2; MIF; MSN; P4HB; PCBP1; PCBP2; PEBP1; PGAM1; PKM; PLEC; PON1; PRDX3; PRDX5; …
Uterus	23	917	4.38931	0.920836	0.689659	1	1	1	ADD3; AP2A1; AP2A2; CKB; DBNL; DDAH2; EIF3A; ENO2; EPDR1; FXYD6; ITPR1; LANCL1; MACF1; NDRG2; NDUFB6; NIPSNAP3B; PLEC; RPS2; RRAS; SEPT4; VCAN; VIM; ZNF207;
Tracheobronchial cells	8	47	1.52672	6.25291	3.55469e-05	0.0301437	0.000157821	0.000548063	CALM3; GDI2; GSTP1; HSPA1A; MIF; MSN; PKM; YWHAZ;
T24	24	123	4.58015	7.16295	2.85523e-14	2.42124e-11	1.42426e-13	4.94601e-13	ACTG1; ACTN4; ALDOC; CALM3; FSCN1; GDI1; GDI2; GSTP1; HSP90AB1; HSPA1A; HSPA8; MDH2; MSN; NPEPPS; P4HB; PARK7; PEBP1; PGM1; PKM; TPI1; TUBA1B; UBA1; YWHAB; YWHAZ;
CPE_SCX_fractionated	278	2331	53.0534	4.3768	1.59098e-118	1.34915e-115	5.62147e-117	1.95216e-116	AARS; ACAT2; ACO1; ACO2; ACOT7; ACTN4; ACTR1A; ACTR2; ACTR3; AGL; ALDH6A1; AP1B1; AP2A1; AP2A2; AP2M1; APOA1BP; APOO; APPL1; ARF5; ARF6; ARPC1A; ATP5A1; ATP5B; ATP5C1; ATP6V0D1; ATP6V1A; ATP6V1B2; ATP6V1C1; BLVRA; BPNT1; BSG; BUB3; BZW1; C12orf10; C14orf166; C1QBP; CALM3; CAND1; CANX; CAP1; CCT2; CCT3; CCT4; CCT5; CCT7; CCT8; CHCHD3; CKB; CKMT1A; CLIC4; CLTC; CNDP2; CNP; COPA; COPE; COPG2; COPS3;…
CRC	415	4247	79.1985	3.58604	7.57032e-176	6.41963e-173	1.28393e-173	4.45868e-173	AARS; ABHD11; ACAT2; ACO1; ACO2; ACOT7; ACTG1; ACTN4; ACTR1A; ACTR2; ACTR3; ADD1; ADD3; AGL; AGO2; AHCYL1; AHSA1; AK3; ALDH5A1; ALDOC; ANK2; ANP32A; ANXA6; AP1B1; AP2A1; AP2A2; AP2B1; AP2M1; APOA1BP; APOO; ARF5; ARF6; ARHGAP1; ARHGDIA; ARMC1; ARPC1A; ARPC3; ATP5A1; ATP5B; ATP5C1; ATP6V1A; ATP6V1B2; ATP6V1C1; ATP6V1E1; ATP6V1F; BCAP31; BCKDHA; BLVRA; BPNT1; BSG; BUB3; BZW1; C12orf10; C14orf166; C1…
Preadipocytes	64	510	12.2137	4.60584	7.4806e-25	6.34355e-22	4.28618e-24	1.48846e-23	ACTG1; ACTN4; ACTR3; ALDOC; ANXA6; AP2A2; ARHGDIA; ARPC3; CLTC; DBI; DDB1; DPP3; DPYSL2; EEF1G; EEF2; FASN; FDPS; GANAB; GARS; GDI2; GSR; GSTP1; HDGF; HNRNPA2B1; HNRNPD; HSP90AB1; HSPA8; IDH1; LAP3; MAP4; MDH2; MSN; MVP; P4HB; PARK7; PEBP1; PGAM1; PGLS; PGM1; PHB; PKM; PLEC; PRDX5; PRKCSH; PSAT1; PSMD12; RAD23B; RPL12; RPS19; RPS3A; RPS4X; RTN4; SLC2A3; SPAG8; SPTBN1; TPI1; TUBB; TXNDC12; VCAN; V…
Fetal hepatocytes	231	3784	44.084	2.24036	4.61918e-38	3.91707e-35	4.2119e-37	1.46266e-36	AARS; ACAT2; ACO1; ACO2; ACTG1; ACTN4; ACTR1A; ACTR2; ACTR3; AGL; AHSA1; ALDH5A1; ALDH6A1; ANK2; ANP32A; ANXA6; AP1B1; AP2A1; APOA1BP; ARF5; ARPC1A; ATP6V0A1; ATP6V1A; ATP6V1B2; BLVRA; BSG; BUB3; BZW1; C12orf10; C14orf166; C1QBP; CADM3; CAND1; CANX; CAP1; CCT2; CCT3; CCT4; CCT5; CCT6B; CCT7; CCT8; CDC37; CEP170B; CHCHD3; CLIC4; CLTC; CNDP2; COPA; COPS3; CORO1B; COX7A2L; CRKL; CSE1L; CSNK2B; CTBP1…
Amniotic fluid	32	566	6.10687	2.0754	8.71771e-05	0.0739262	0.000381063	0.00132331	ACTG1; ACTN4; CAB39; CKB; DBI; EHD1; GDI2; GSTP1; HAPLN1; HRG; HSP90AB1; HSPA1A; HSPA4; HSPA8; IDH1; MIF; NCAM1; P4HB; PEBP1; PGAM1; PGLS; PKM; PON1; PRKCSH; TNC; TPI1; TUBA1B; TUBB; TUBB3; VCAN; VIM; YWHAZ;
Vulva/anal skin	296	6377	56.4885	1.70345	1.00134e-28	8.49137e-26	6.1089e-28	2.12143e-27	ABHD11; ACAT2; ACO1; ACO2; ACOT7; ACTR2; ACTR3; ADD1; ADD3; AGL; AGO2; AHSA1; ALDH5A1; ALDH6A1; ALDOC; AMPH; ANP32A; ANXA6; AP2A1; AP2A2; AP3M2; APOO; APPL1; ARF6; ARHGAP1; ARHGDIA; ARMC1; ARPC1A; ATP1B2; ATP2B1; ATP2B2; ATP5A1; ATP5B; ATP6V1A; ATP6V1B2; ATP6V1C1; ATP6V1E1; ATP6V1F; ATP6V1G2; BCAP31; BSG; BUB3; C1QBP; CACYBP; CADM3; CADM4; CALB1; CALB2; CALM3; CANX; CAP1; CCT2; CCT3; CCT4; CCT5; …
	185	1183	35.3053	5.73914	1.33899e-92	1.13546e-89	2.91144e-91	1.01105e-90	ACTN4; ACTR2; ANP32A; AP1B1; AP2A1; AP2A2; AP2M1; ARF5; ARF6; ARHGDIA; ARPC3; ATP2B1; ATP5A1; ATP5B; ATP5C1; ATP6V1A; BCAP31; BSG; CAMK2A; CAND1; CANX; CAP1; CCT2; CCT3; CCT4; CCT5; CCT8; CDC37; CDK5; CHCHD3; CLIC4; CLTC; COPA; COPE; CORO1C; CPPED1; CRKL; CSE1L; CSNK2A1; CSNK2B; CSRP1; CYFIP1; DBNL; DDB1; DDX17; DDX3X; DLAT; DLD; DLG1; DNM2; DUSP3; ECH1; EEF1A2; EEF1G; EEF2; EHD1; EIF3B; EIF3J; E…
HH4	222	2684	42.3664	3.03549	9.84579e-59	8.34923e-56	1.2845e-57	4.46066e-57	AARS; ACAT2; ACO1; ACO2; ACOT7; ACTN4; ACTR1A; ACTR2; ACTR3; ADD1; AGL; ALDH5A1; ALDH6A1; ANP32A; AP1B1; AP2A1; AP2A2; AP2M1; APOA1BP; ARHGAP1; ARMC1; ARPC1A; ATP2B1; ATP6V1A; ATP6V1B2; BCKDHA; BLVRA; BSG; BUB3; C14orf166; C1QBP; CALM3; CAND1; CANX; CAP1; CCT2; CCT3; CCT4; CCT5; CCT7; CCT8; CDC37; CHCHD3; CKB; CKMT1A; CLIC4; CLTC; CNP; COPA; COPG2; COPS3; CORO1B; CRKL; CS; CSE1L; CSNK2B; CUL3; DA…
Ramos	181	1566	34.542	4.24178	3.10378e-68	2.632e-65	4.87408e-67	1.69262e-66	ACTR2; ACTR3; AHCYL1; AHSA1; ANP32A; AP1B1; AP2A1; AP2A2; AP2M1; ARF6; ARPC3; ATP2B1; ATP5A1; ATP5B; ATP5C1; BSG; BUB3; C14orf166; C1QBP; CACYBP; CAMK2A; CAND1; CANX; CCT2; CCT3; CCT4; CCT5; CCT7; CCT8; CDC37; CDK5; CHCHD3; CLTC; COPA; COX4I1; CRKL; CSE1L; CSNK2A1; CSNK2B; CUL3; DARS; DBNL; DCTN1; DDB1; DDX1; DDX17; DDX3X; DLAT; DLD; EEF1A2; EEF1G; EEF2; EHD1; EIF3A; EIF3B; EIF3E; EIF3J; EIF4E; E…
Leukocytes	228	2845	43.5115	2.9411	3.68692e-58	3.12651e-55	4.66643e-57	1.62051e-56	ABHD11; ACAT2; ACO2; ACTG1; ACTN4; ACTR2; ACTR3; ADD1; ADD3; AGL; ALDOC; ANXA6; AP1B1; APPL1; ARF6; ARHGAP1; ARHGDIA; ARPC3; ATP1B2; ATP5A1; ATP5B; ATP6V0D1; ATP6V1A; ATP6V1B2; BCAP31; BUB3; CAB39; CAND1; CANX; CAP1; CCT2; CCT3; CCT4; CCT5; CCT7; CCT8; CDIPT; CLTC; CNDP2; COPA; COPG2; COPS3; CORO1C; CS; CSE1L; CSRP1; CTBP1; CYFIP1; DARS; DBI; DBNL; DCTN1; DDAH2; DHRS7; DLG4; DNAJC5; DNM1L; DNM2; …
Renal cancer	335	7121	63.9313	1.72646	1.08183e-36	9.17389e-34	9.65673e-36	3.35349e-35	ABHD11; ACAT2; ACO1; ACO2; ACOT7; ACTN4; ACTR2; ACTR3; ADD1; ADD3; AGL; AGO2; AHSA1; ALDH5A1; ALDH6A1; ALDOC; ANP32A; ANXA6; AP2A1; AP2A2; AP2B1; AP3M2; APOO; APPL1; ARF6; ARHGAP1; ARHGDIA; ARMC1; ARPC1A; ARPC3; ASRGL1; ATP2B1; ATP2B2; ATP5A1; ATP5B; ATP6V0A1; ATP6V0D1; ATP6V1A; ATP6V1B2; ATP6V1C1; ATP6V1E1; ATP6V1F; ATP6V1G2; BCAP31; BSG; BUB3; C1QBP; CA8; CACNA2D1; CACYBP; CADM4; CALB2; CALM3; …
Aorta	58	530	11.0687	4.0166	1.21937e-19	1.03403e-16	6.50332e-19	2.2584e-18	ACTR2; ADD3; ATP5A1; ATP5B; ATP5C1; BLVRA; CAP1; CCT3; CCT8; CKB; DDAH2; DDX1; DPYSL2; DUSP3; ECH1; EEF1G; EEF2; EIF3A; ENO2; EPDR1; FXYD6; GDI1; GDI2; GLUD1; GYG1; HDGF; HNRNPA2B1; IDH1; KRAS; KTN1; LANCL1; LAP3; MACF1; MAP1B; MAP4; MDH2; MSN; NDRG2; NDUFB6; NPEPPS; PGAM1; PGLS; PKM; RPS19; RPS2; RPS3A; RRAS; SDHA; SDHB; SEPT4; SEPT8; SET; SLC25A3; SPTBN1; TPI1; UBA1; VIM; WDR1;
Thyroid	59	889	11.2595	2.4359	2.39521e-10	2.03114e-07	1.12217e-09	3.89697e-09	ACO2; ACTN4; ACTR2; AHSA1; ANXA6; AP2A1; ARF6; ATP2B1; BCAP31; CAMK2A; CANX; CDC37; COX4I1; CRKL; CTBP1; CUL3; DLAT; DLG4; DNM1; EIF4E; ELAVL1; G6PD; GPHN; GPM6B; GRB2; HNRNPC; HSPA2; HSPA8; HUWE1; IDH3G; KTN1; MAP2K1; MAP2K2; MIF; MVP; NCAM1; NDRG2; PAFAH1B1; PGM1; PHB; PLEC; PON1; PPME1; PRKAR2A; PSMC1; PTGR2; PYGL; RHOA; RTCB; SEPT3; SPTAN1; SYN1; TARDBP; TNC; TST; UBA1; VIM; WDR92; YWHAB;
hupo46_reference_cam	209	1042	39.8855	7.36097	3.96424e-129	3.36168e-126	1.68084e-127	5.83703e-127	AARS; ACO2; ACOT7; ACTN4; ACTR1A; ACTR2; ACTR3; ADD1; AHCYL1; ALDH5A1; ALDH6A1; ANK2; ANXA6; AP2A2; AP2M1; APOA1BP; APOO; ARMC1; ARPC1A; ARPC3; ATP2B1; ATP2B2; ATP5A1; ATP5B; ATP5C1; ATP6V0A1; ATP6V0D1; ATP6V1A; ATP6V1B2; ATP6V1E1; ATP6V1F; ATP6V1G2; BCAP31; BSG; C1QBP; CADM3; CADM4; CALB1; CALM3; CAMK2A; CANX; CAP1; CCT2; CCT3; CCT4; CCT5; CCT7; CHCHD3; CKB; CKMT1A; CLTC; CNDP2; CNP; COX4I1; CRY…
Substantia nigra	30	1146	5.72519	0.960987	0.617763	1	1	1	ACSBG1; ACTR3; ADD3; ALDH5A1; CADPS2; DDAH2; EIF3A; GNB5; HAPLN1; HSPA2; LANCL1; MACF1; MAP1A; NDRG2; NDUFB6; NQO1; NRCAM; PACSIN1; PCYOX1; PI4KA; PITPNM1; PSD3; RTN4; SEPT4; SH3GLB2; SLC17A7; SNCB; VARS2; VAT1L; YWHAH;
Vagina	252	5307	48.0916	1.74264	4.20145e-24	3.56283e-21	2.37522e-23	8.24841e-23	ABHD11; ACAT2; ACO1; ACO2; ACOT7; ACTN4; ACTR2; ACTR3; AGL; AGO2; ALDH5A1; ALDH6A1; AMPH; ANP32A; ANXA6; AP2A2; AP2B1; AP3M2; APOO; ARHGAP1; ARHGDIA; ARMC1; ARPC1A; ATP2B1; ATP5A1; ATP5B; ATP6V1A; ATP6V1C1; ATP6V1F; BCAP31; BSG; BUB3; C1QBP; CACYBP; CADM4; CALM3; CANX; CCT2; CCT3; CCT4; CCT5; CCT7; CCT8; CDC37; CDK5; CLTC; CNDP2; CNRIP1; COPA; COPS3; COPS7A; COX4I1; CSE1L; CSNK2A1; CSNK2B; CTBP1;…
Monocytes	59	745	11.2595	2.90672	1.73938e-13	1.47499e-10	8.52597e-13	2.96081e-12	ANXA6; ATP5A1; ATP5B; ATP5C1; BCAP31; CANX; CAP1; CCT3; CCT4; CCT7; CDIPT; CLTC; CNP; COPA; COX4I1; CSE1L; DNM1L; DNM2; FAM49A; FSCN1; GNAI2; GNAQ; GPD2; HK1; HNRNPK; HNRNPU; HSD17B12; HSP90AB1; HSPA4; KCTD12; LMNB1; MAP2K1; MIF; MSN; MVP; NDUFA9; NDUFB10; NNT; PCBP1; PCBP2; PHB; PHB2; PLEC; RAB10; RAB1A; RPL12; RPS2; RPS4X; RTN4; SEC22B; SLC25A3; SLC25A4; TMED9; TUBA1B; TUBB; VDAC3; VIM; YWHAB; …
MDA-MB-468	176	770	33.5878	8.38843	9.37208e-117	7.94752e-114	3.05674e-115	1.06151e-114	AARS; ACAT2; ACTG1; ACTN4; ACTR2; ACTR3; AGL; AHSA1; APOA1BP; ARHGDIA; ARPC1A; ATP5A1; ATP5B; ATP5C1; ATP6V1A; BCAP31; BPNT1; BUB3; C14orf166; CALM3; CANX; CAP1; CCT2; CCT3; CCT4; CCT5; CCT8; CKB; CKMT1A; CLIC4; CLTC; CNDP2; COPA; CORO1B; COX4I1; CS; CSE1L; CSNK2A1; DARS; DBI; DDB1; DDX1; DDX17; DDX3X; DHX15; DLD; DNM2; DNPEP; DPYSL2; DYNLL2; ECH1; EEF1G; EEF2; EHD1; EIF3A; EIF3B; EIF3J; EPRS; ET…
Platelets	291	2168	55.5344	4.92591	3.57665e-140	3.033e-137	1.89562e-138	6.58292e-138	AARS; ABHD11; ACAT2; ACO1; ACO2; ACTG1; ACTN4; ACTR1A; ACTR2; ACTR3; ADD1; ADD3; AHSA1; AK3; ALDOC; AP1B1; AP1M1; AP2A1; AP2B1; APOA1BP; ARF5; ARF6; ARHGAP1; ARHGDIA; ARMC1; ARPC1A; ARPC3; ASRGL1; ATP5A1; ATP5B; ATP5C1; ATP6V0D1; ATP6V1A; ATP6V1B2; BCAP31; BLVRA; BSG; C1QBP; CAB39; CACYBP; CAND1; CANX; CAP1; CCT2; CCT3; CCT4; CCT5; CCT7; CCT8; CDC37; CDIPT; CHCHD3; CKB; CLIC4; CLTC; CNDP2; CNP; C…
HL60	52	545	9.92366	3.50205	3.45645e-15	2.93107e-12	1.75513e-14	6.09503e-14	ACTN4; ACTR2; ATP6V0A1; BCAP31; BSG; CALM3; CANX; CAP1; CHCHD3; CLTC; CNP; COX4I1; CSE1L; DLAT; EEF2; FASN; GNAI2; GNAI3; GNB1; HNRNPA1; HNRNPA2B1; HNRNPA3; HNRNPU; HSP90AB1; HSPA8; MDH2; MIF; NDUFB10; NPTN; P4HB; PFKL; PKM; PRDX3; PRKCSH; RHOA; RPL12; RPS2; RPS3A; RPS4X; SLC25A3; SLC25A5; TMED9; TPI1; TSN; TUBA1B; TUBA4A; TUBB; TUBB3; TUBB4A; UQCRC2; WDR1; YWHAZ;
TOV21G	167	904	31.8702	6.77968	2.15176e-94	1.82469e-91	4.80182e-93	1.66752e-92	ACO2; ACOT7; ACTG1; ACTN4; ACTR3; ALDOC; ANP32A; APOA1BP; ARHGDIA; ATP6V1F; BUB3; C1QBP; CACYBP; CADM4; CALM3; CAND1; CANX; CAP1; CCT2; CCT3; CCT4; CCT5; CCT7; CCT8; CDC37; CKB; CLIC4; CLTC; CNDP2; COPA; CORO1B; CRKL; CS; CSE1L; CSRP1; DBI; DBNL; DDX1; DDX17; DDX3X; DLD; DPYSL2; DYNLL2; EEF1G; EEF2; EHD1; ELAVL1; ENO2; EPRS; FH; FKBP4; FSCN1; G6PD; GANAB; GARS; GDI2; GLO1; GLRX3; GLS; GNAI3; GNB1…
Oral mucosa	279	5861	53.2443	1.74698	3.83128e-28	3.24893e-25	2.28798e-27	7.94544e-27	ABHD11; ACAT2; ACO1; ACO2; ACOT7; ACTN4; ACTR2; ACTR3; ADD3; AGL; AGO2; AHSA1; ALDH5A1; ALDH6A1; AMPH; ANP32A; AP2A1; AP2A2; AP3M2; APOO; APPL1; ARF6; ARHGAP1; ARHGDIA; ARMC1; ARPC1A; ARPC3; ATP2B1; ATP5A1; ATP5B; ATP6V0A1; ATP6V0D1; ATP6V1A; ATP6V1B2; ATP6V1C1; ATP6V1E1; ATP6V1F; BCAP31; BSG; BUB3; C1QBP; CACYBP; CADM4; CALM3; CANX; CCT2; CCT3; CCT4; CCT5; CCT7; CCT8; CDC37; CDK5; CLTC; CNDP2; C…
Esophagus	277	6034	52.8626	1.68473	4.17387e-25	3.53944e-22	2.40778e-24	8.36149e-24	ABHD11; ACAT2; ACO1; ACO2; ACOT7; ACTN4; ACTR2; ACTR3; ADD1; ADD3; AGL; AGO2; AHSA1; ALDH5A1; ALDH6A1; ANP32A; AP2A1; AP2A2; AP2B1; AP3M2; APOO; ARF6; ARHGAP1; ARHGDIA; ARMC1; ARPC1A; ATP2B1; ATP2B2; ATP5A1; ATP5B; ATP6V0A1; ATP6V1A; ATP6V1B2; ATP6V1C1; ATP6V1E1; ATP6V1F; BCAP31; BSG; BUB3; C1QBP; CACYBP; CADM4; CALB2; CALM3; CANX; CAP1; CCT2; CCT3; CCT4; CCT5; CCT7; CCT8; CDC37; CDK5; CLIC4; CLT…
Corpus callosum	25	988	4.77099	0.92895	0.678634	1	1	1	ACSBG1; ACTR3; ADD3; ALDH5A1; CADPS2; EPDR1; GFAP; GNB5; HAPLN1; HSPA2; LANCL1; MAP1A; MYH14; NDRG2; NRCAM; PACSIN1; PCYOX1; PI4KA; PSD3; RTN4; SH3GLB2; SLC17A7; SNCB; VARS2; VAT1L;
NB4	91	711	17.3664	4.69735	4.86664e-36	4.12691e-33	4.21113e-35	1.4624e-34	ACTN4; ACTR2; ACTR3; AP2A1; ARF5; ATP5C1; ATP6V0A1; ATP6V0D1; BSG; CACYBP; CAND1; CANX; CAP1; CCT3; CCT4; CHCHD3; CLTC; CNP; CORO1C; CSE1L; DDX3X; DLAT; DLD; EEF2; FASN; FKBP4; FSCN1; GANAB; GJA1; GNAI2; GNAI3; GNB1; HNRNPA1; HNRNPA3; HNRNPC; HNRNPD; HNRNPH1; HNRNPK; HNRNPU; HSD17B12; HSP90AB1; HSPA1A; HSPA4L; HSPA8; HSPA9; IGSF8; L1CAM; LAP3; LRPPRC; MDH2; MIF; NAPA; NCAM1; NDUFB10; NDUFB9; NDUF…
Mammary gland	24	760	4.58015	1.15935	0.256486	1	0.655122	1	ADD3; ANXA6; AP2A1; AP2A2; DDAH2; DLG4; EIF3A; EIF3B; EIF4E; FASN; FXYD6; GSTZ1; HAGH; HNRNPA2B1; LANCL1; MACF1; NDRG2; NDUFB6; RALA; RRAS; SH3GLB2; STRAP; YWHAB; YWHAZ;
19_proteinag	3	98	0.572519	1.12703	0.501797	1	1	1	HRG; NAPA; PON1;
Sertoli cells	1	29	0.19084	1.27765	0.551471	1	1	1	DBI;
031003_BALF2	192	1102	36.6412	6.39408	1.97302e-105	1.67312e-102	5.22851e-104	1.8157e-103	AARS; ACAT2; ACO1; ACO2; ACTN4; ACTR1A; ACTR2; ACTR3; AHCYL1; AHSA1; ALDH6A1; ANP32A; ANXA6; AP1B1; AP2A1; APOA1BP; ARHGDIA; ARPC1A; ASRGL1; ATP6V1A; ATP6V1B2; BPNT1; BUB3; BZW1; C14orf166; C1QBP; CAND1; CANX; CAP1; CCT2; CCT3; CCT4; CCT5; CCT7; CCT8; CDC37; CKB; CLIC4; CLTC; CNDP2; COPA; COPE; COPG2; COPS3; CORO1B; CPPED1; CSE1L; CSNK2B; CSRP1; CTBP1; DARS; DBNL; DCTN1; DDAH2; DDB1; DDX1; DDX17;…
Tears	92	510	17.5573	6.62058	3.28108e-49	2.78236e-46	3.70981e-48	1.2883e-47	ACTG1; ACTN4; ACTR1A; ACTR2; ACTR3; AGL; AP1B1; AP2A1; ARHGAP1; ARPC1A; ATP5B; ATP6V1C1; BDH2; CAND1; CAP1; CCT5; CDC37; CLTC; CNDP2; COPA; COPE; DBI; DNM2; DNPEP; EEF1G; EEF2; EIF3B; EIF4H; EPRS; FASN; GANAB; GDI2; GLUL; GMDS; GNAI2; GNB1; GPD1L; GSR; GSTP1; HNRNPD; HPRT1; HSPA1A; HSPA4; HSPA8; IDH1; IMPA1; INPP1; LAP3; MIF; MVP; MYH14; NAPA; NDRG2; NPEPPS; NQO1; OTUB1; PAFAH1B1; PAFAH1B2; PARK7…
Cellzome_Abl_inhibitors_NatureBiotechnology_exp144	25	186	4.77099	4.93421	4.80313e-11	4.07306e-08	2.31424e-10	8.03663e-10	ATP5B; CAND1; CCT3; CCT8; CDC37; COPA; DDX3X; EIF3A; GNB1; GSR; HNRNPA2B1; HSD17B12; HSPA8; MAP2K1; MIF; NDUFS7; PCBP1; RAB2A; SCP2; SLC25A3; SLC25A5; USP9X; VDAC3; XPO7; YWHAB;
CaOV3	373	3355	71.1832	4.08006	2.19543e-167	1.86173e-164	2.32716e-165	8.08151e-165	AARS; ABHD11; ACAT2; ACO1; ACO2; ACOT7; ACTG1; ACTN4; ACTR1A; ACTR2; ACTR3; ADD1; ADD3; AGL; AHCYL1; AHSA1; AK3; ALDH5A1; ALDH6A1; ALDOC; AMPH; ANP32A; ANXA6; AP1B1; AP2A1; AP2A2; AP2M1; APOA1BP; APOO; APPL1; ARF5; ARF6; ARHGAP1; ARHGDIA; ARMC1; ARPC1A; ARPC3; ATP2B1; ATP5A1; ATP5B; ATP5C1; ATP6V1A; ATP6V1B2; ATP6V1C1; ATP6V1E1; ATP6V1F; BCAP31; BCKDHA; BLVRA; BPNT1; BSG; BUB3; BZW1; C12orf10; C1…
Cerebrospinal fluid	84	1059	16.0305	2.91119	5.39153e-19	4.57202e-16	2.85751e-18	9.92327e-18	ACTG1; ACTN4; ALDOC; AMPH; ANXA6; AP2B1; APOA1BP; ARF5; ARHGDIA; ATP5B; BCAN; BPNT1; CACNA2D1; CADM3; CADM4; CALB1; CALM3; CAMK2A; CBLN1; CKB; CRYM; DDAH2; DLD; DPYSL2; EEF1G; ENO2; EPDR1; FXYD6; GDI1; GDI2; GFAP; GLUL; GRB2; GSTP1; HPRT1; HRG; HSP90AB1; HSPA2; HSPA8; IGSF8; IMPA1; KCTD12; KTN1; L1CAM; MDH2; MIF; MSN; NCAM1; NDRG2; NEGR1; NFASC; NPEPPS; NRCAM; NSF; P4HB; PARK7; PEBP1; PGAM1; PGLS…
Melanoma	312	1826	59.542	6.27055	1.78966e-186	1.51763e-183	5.05877e-184	1.75676e-183	AARS; ABHD11; ACO1; ACO2; ACOT7; ACTN4; ACTR1A; ACTR2; ACTR3; ADD1; AHSA1; AK3; ALDH5A1; ANP32A; ANXA6; AP1B1; AP1M1; AP2A1; AP2A2; AP2B1; APOA1BP; ARF5; ARHGAP1; ARHGDIA; ARPC3; ATP2B1; ATP5A1; ATP5B; ATP5C1; ATP6V0D1; ATP6V1A; ATP6V1B2; ATP6V1C1; ATP6V1E1; ATP6V1F; BCAP31; BDH2; BLVRA; BUB3; BZW1; C12orf10; C14orf166; C1QBP; CACYBP; CALM3; CAND1; CANX; CAP1; CCT2; CCT3; CCT4; CCT5; CCT7; CCT8; …
hupo1_b1-hep_cam	2	80	0.381679	0.921917	0.645124	1	1	1	HRG; PON1;
Subthalamic nucleus	23	882	4.38931	0.957377	0.616826	1	1	1	ACTR3; ALDH5A1; CADPS2; DDAH2; GNB5; HAPLN1; HSPA2; LANCL1; MACF1; MAP1A; NDRG2; NDUFB6; NRCAM; PACSIN1; PCYOX1; PSD3; RTN4; SEPT4; SH3GLB2; SLC17A7; SNCB; VARS2; VAT1L;
Melanocytes	5	71	0.954198	2.58916	0.0442342	1	0.16099	0.559068	DCTN1; EIF3B; GSTZ1; KTN1; PRKAR2A;
Dentin	36	246	6.87023	5.37168	1.56293e-16	1.32536e-13	8.08149e-16	2.80645e-15	ACO2; ACTN4; ACTR3; ANXA6; ATP5A1; ATP5B; CANX; CLTC; DDAH2; ECH1; ENO2; FH; GANAB; GLUD1; HAPLN1; HSPA1A; HSPA2; HSPA8; HSPA9; INA; LMNB2; P4HB; PCYOX1; PFKL; PHB; PKM; SLC25A3; TNC; TUBA4A; TUBB; UQCRC1; UQCRC2; VCAN; VIM; YWHAB; YWHAZ;
J82	57	216	10.8779	9.68539	5.2844e-40	4.48117e-37	5.03502e-39	1.74851e-38	ACAT2; ACO1; ACTG1; ACTN4; ACTR3; ALDOC; ANXA6; APOA1BP; ARHGAP1; ARHGDIA; ARPC3; CALM3; CAP1; DBI; DDB1; DPP3; EEF2; EIF4H; FH; G6PD; GDI1; GDI2; GLO1; GSTP1; HARS; HINT1; HK1; HNRNPA1; HNRNPA2B1; HNRNPD; HNRNPK; HPRT1; HSPA1A; HSPA4; HSPA8; IDH1; KHDRBS1; L1CAM; LSM8; MAP4; MIF; NQO1; PARK7; PCBP1; PCBP2; PEBP1; PKM; PRDX5; PSAT1; RAB7A; RAD23B; RBMX; TPD52; TPI1; WDR1; YWHAB; YWHAZ;
15_clinprot_c3	103	749	19.6565	5.04698	7.69676e-44	6.52686e-41	7.95958e-43	2.76412e-42	ACO2; ACTR1A; ACTR2; ACTR3; ALDH6A1; ANP32A; ARPC1A; ATP5A1; BUB3; C14orf166; C1QBP; CCT2; CCT3; CCT5; CCT7; CCT8; CLTC; COPA; CRKL; CS; CSE1L; CSNK2B; CSRP1; CUL3; CYFIP1; DARS; DCTN1; DDB1; DDX1; DDX17; DDX3X; DHX15; DLD; ECH1; EEF1G; EEF2; EIF3A; EIF3B; ETFA; FSCN1; GDI2; GLUD1; GSTP1; HINT1; HMGB1; HNRNPA1; HNRNPA2B1; HNRNPA3; HNRNPC; HNRNPD; HNRNPH1; HNRNPK; HNRNPM; HNRNPU; HRG; HSPA4; HSPA8…
Ubiquitous	52	1052	9.92366	1.81429	2.45345e-05	0.0208053	0.000109501	0.000380265	ABHD11; ACO2; ACTN4; ACTR1A; ADD1; ADD3; APOA1BP; ARF5; ARF6; ARHGDIA; ATP6V1A; ATP6V1B2; ATP6V1C1; ATP6V1F; BSG; CDK5; CNDP2; CSNK2A1; CSNK2B; DBNL; DPYSL2; GDI2; GLO1; GPHN; GRB2; HMGB1; HNRNPD; HNRNPH1; HSPA1A; MAP4; NDRG1; NDUFB6; PAFAH1B2; PHB; PPP1CA; PPP1R7; PSIP1; RALA; RBMX; RTCA; SEPT4; SEPT7; SGTA; SNX2; TARDBP; TPI1; TPPP; TUBA1B; TXNL1; VPS26A; XPNPEP1; ZNF207;
Cortex	232	683	44.2748	12.4658	4.63905e-204	3.93392e-201	1.96696e-201	6.83064e-201	AARS; ACO2; ACOT7; ACTG1; ACTN4; ACTR1A; ACTR2; ADD1; AHCYL1; AHSA1; AK3; ALDH5A1; ALDH6A1; ALDOC; AMPH; ANK2; ANXA6; AP1B1; AP2A1; AP2A2; AP2M1; ARHGDIA; ARPC3; ATP1B2; ATP2B1; ATP2B2; ATP5A1; ATP5B; ATP5C1; ATP6V0A1; ATP6V0D1; ATP6V1A; ATP6V1B2; ATP6V1E1; ATP6V1G2; BCAN; C1QBP; CADM3; CADM4; CALM3; CAMK2A; CAND1; CANX; CCT3; CCT4; CCT8; CDC37; CHCHD3; CKB; CKMT1A; CLTC; CNDP2; CNP; CNRIP1; COX4…
N06cs122	8	123	1.52672	2.38964	0.0194305	1	0.0752379	0.261278	CALM3; CKMT1A; G6PD; GJA1; HGS; PYGL; VIM; XPO7;
17_wcx	212	1438	40.458	5.41046	4.96951e-103	4.21414e-100	1.23945e-101	4.30424e-101	AARS; ACAT2; ACO1; ACO2; ACTN4; ACTR1A; ACTR2; ACTR3; ADD1; AHCYL1; ALDH6A1; ANP32A; ANXA6; AP1B1; AP1M1; APOA1BP; ARHGAP1; ARPC1A; ATP2B1; ATP5A1; ATP5C1; ATP6V1A; ATP6V1B2; BSG; BUB3; C12orf10; C14orf166; C1QBP; CAND1; CANX; CAP1; CCT2; CCT3; CCT4; CCT5; CCT7; CCT8; CDC37; CHCHD3; CKB; CKMT1A; CLIC4; CLTC; CNDP2; CNP; COPA; COPE; COPS3; CRKL; CS; CSE1L; CSNK2B; CSRP1; CYFIP1; DARS; DBNL; DBT; D…
hupo1_b2-edta_cam	40	316	7.63359	4.6463	5.29693e-16	4.4918e-13	2.7223e-15	9.45371e-15	CACNA2D1; CAND1; CANX; CCT2; CCT3; CCT4; CCT7; CCT8; CNP; CSE1L; DHX15; EEF2; EPRS; GNAI2; GNAI3; GNB1; GRB2; HNRNPA1; HNRNPH1; HNRNPU; HRG; HSPA1A; HSPA8; HSPA9; MIF; NCAM1; NPTN; PCBP1; PCYOX1; PKM; PON1; PSMC1; RAP1GDS1; RPS2; RPS4X; TPI1; TUBB; VPS35; XPO1; XPO5;
H23	161	896	30.7252	6.59447	9.66366e-89	8.19479e-86	1.95114e-87	6.77571e-87	ACTN4; ACTR2; ACTR3; AHSA1; ANP32A; APOA1BP; ARHGDIA; ARPC1A; ATP6V1B2; BSG; C14orf166; C1QBP; CACYBP; CALM3; CAND1; CANX; CAP1; CCT2; CCT3; CCT4; CCT5; CCT7; CCT8; CDC37; CKB; CKMT1A; CLTC; CNDP2; COPA; CORO1B; CRKL; CSE1L; CSRP1; CUL3; DARS; DBI; DDB1; DDX1; DNM1L; DPP3; DPYSL2; ECH1; EEF1A2; EEF1G; EEF2; EIF3E; EIF3J; EIF4H; ELAVL1; ENO2; EPRS; FASN; FKBP4; FSCN1; GANAB; GARS; GDI1; GDI2; GLO1…
YTS	164	1888	31.2977	3.18791	9.34316e-44	7.923e-41	9.54578e-43	3.31496e-42	AARS; ACTG1; ACTR2; ACTR3; AGO2; ANXA6; AP1M1; AP2A1; AP2B1; ARF6; ARHGAP1; ARHGDIA; ARPC3; ATP2B1; ATP5A1; ATP5B; ATP5C1; ATP6V0A1; ATP6V0D1; ATP6V1A; ATP6V1E1; BCAP31; BSG; BZW1; C14orf166; CAND1; CANX; CCT2; CCT3; CCT4; CCT5; CCT7; CCT8; CDIPT; CLTC; CNP; COPA; COPG2; COX4I1; CSE1L; CUL3; DARS; DCTN1; DDX1; DDX17; DHRS7; DHX15; DNAJC5; DNM1L; DYNLL2; ECH1; EEF1G; EEF2; EHD1; EIF3A; EIF3E; EIF4…
hupo1_b2-hep_cam	96	848	18.3206	4.15485	1.30399e-33	1.10578e-30	1.05313e-32	3.65719e-32	ACTN4; AP2A2; AP2M1; APOO; ATP2B1; ATP5A1; ATP5B; ATP5C1; ATP6V1A; ATP6V1E1; ATP6V1F; BCAP31; BSG; C14orf166; C1QBP; CACYBP; CADM4; CANX; CCT3; CCT4; CDIPT; CHCHD3; CLTC; COPA; COPG2; COX4I1; CSE1L; DDX3X; DLG1; DNAJC5; EEF2; FASN; GNAI2; GNAI3; GNAQ; GNB1; HNRNPK; HRG; HSD17B12; HSPA8; HSPA9; IGSF8; ITPR3; KHDRBS1; KRAS; KTN1; LMNB1; LMNB2; NAPA; NDUFA10; NDUFA9; NDUFB10; NDUFB6; NDUFB9; NDUFS1;…
Ileum	3	201	0.572519	0.549527	0.9143	1	1	1	ADD3; NDRG2; SYP;
Embryonic stem cells	288	3047	54.9618	3.46875	2.54586e-97	2.15889e-94	5.99692e-96	2.08254e-95	AARS; ACAT2; ACO2; ACOT7; ACTG1; ACTN4; ACTR1A; ACTR2; ACTR3; AGL; AHSA1; AK3; ALDOC; AMIGO3; ANK2; ANXA6; AP1B1; AP1M1; AP2A1; AP2A2; AP2B1; AP2M1; APOO; ARF5; ARF6; ARHGAP1; ARHGDIA; ARPC1A; ATP2B1; ATP2B2; ATP5A1; ATP5B; ATP5C1; ATP6V0A1; ATP6V1A; ATP6V1B2; ATP6V1C1; BCAP31; BDH2; BLVRA; BPNT1; BSG; BUB3; C1QBP; CACNA2D1; CADM4; CAND1; CANX; CCT2; CCT3; CCT4; CCT5; CCT7; CCT8; CDIPT; CHCHD3; C…
Saliva	98	912	18.7023	3.94376	1.89192e-32	1.60435e-29	1.43245e-31	4.97447e-31	ACTG1; ACTN4; ACTR2; ACTR3; ALDOC; ANXA6; ARHGDIA; ARPC3; ATP5A1; ATP5B; ATP6V0D1; ATP6V1A; ATP6V1B2; ATP6V1E1; ATP6V1F; BLVRA; CAB39; CALB2; CALM3; CANX; CAP1; CCT3; CDC37; CLTC; CNP; COPA; CORO1B; DBI; DDAH2; DDX3X; EEF1A2; EEF1G; EEF2; EHD1; ENO2; GANAB; GDI1; GDI2; GLUL; GMDS; GNAI2; GNAQ; GNB1; GSTP1; HINT1; HMGB1; HNRNPA1; HNRNPA2B1; HNRNPC; HPRT1; HRG; HSPA1A; HSPA2; HSPA4; HSPA8; HSPA9; I…
Nuclear	196	1319	37.4046	5.45343	1.04324e-94	8.8467e-92	2.391e-93	8.30321e-93	AARS; ACAT2; ACO1; ACO2; ACTN4; ACTR1A; ACTR2; ACTR3; ADD1; AHCYL1; ALDH6A1; ALDOC; ANP32A; ANXA6; AP1B1; AP2A1; AP2A2; APOA1BP; ARF6; ARPC1A; ATP6V1B2; BPNT1; BUB3; BZW1; C14orf166; C1QBP; CADPS2; CAND1; CAP1; CCT2; CCT3; CCT4; CCT5; CCT7; CCT8; CKB; CKMT1A; CLIC4; CLTC; CNDP2; CNP; COPA; COPE; COPG2; COPS3; CS; CSE1L; CSNK2A1; CSRP1; CTBP1; CYFIP1; DARS; DBNL; DBT; DCTN1; DDB1; DDX1; DDX17; DDX…
N06CS98-2	18	165	3.43511	4.00538	6.20552e-07	0.000526228	2.81405e-06	9.77234e-06	ACSBG1; ACTR3; ANXA6; ARPC3; CALM3; CYFIP1; DBI; DLG1; EIF3A; G6PD; GJA1; HGS; HNRNPA1; NDUFB10; PYGL; SLC25A4; SLC25A5; VIM;
MV4-11	54	382	10.3053	5.18847	1.50662e-23	1.27761e-20	8.35042e-23	2.89985e-22	AP2A1; ATP5A1; ATP5B; CAB39; CAND1; CANX; CCT3; CCT7; CDK5; CLTC; CSE1L; CSNK2A1; CSNK2B; DYNLL2; ECH1; EEF2; EIF3A; ELAVL1; EPRS; FN3KRP; GANAB; GLO1; GLRX3; GNAI2; GSTP1; HNRNPD; HSPA8; HSPA9; KARS; MAP2K1; MAP2K2; MIF; OSGEP; PCBP1; PFKL; PGLS; PHB; PHB2; PI4KA; PRDX3; RPL12; RPS4X; SDHA; SLC25A11; SLC25A5; TUBB; UQCRC2; XPO1; XPO7; YWHAB; YWHAG; YWHAH; YWHAQ; YWHAZ;
Caudate nucleus	30	1204	5.72519	0.914694	0.721928	1	1	1	ACSBG1; ACTR3; ADD3; ALDH5A1; CADPS2; CCT5; DDAH2; EIF3A; EPDR1; GNB5; HAPLN1; HSPA2; ITPR1; LANCL1; MAP1A; NDRG2; NDUFB6; NRCAM; PACSIN1; PCYOX1; PI4KA; PSD3; RTN4; SEPT4; SH3GLB2; SLC1A2; SNCB; SYT1; VARS2; VAT1L;
Retina	14	364	2.67176	1.41242	0.124535	1	0.386834	1	AMPH; ATP1B2; CCT3; CRYM; DDX1; FXYD6; GNAZ; MAP2; PVALB; PYGB; RABGGTB; SLC1A2; STXBP1; SYP;
Medulla oblongata	18	473	3.43511	1.39728	0.0978032	1	0.31535	1	ACSBG1; ACTR3; ADD3; CADPS2; CSE1L; CYFIP1; DDAH2; EIF3A; EPDR1; GNB5; GPHN; LANCL1; NDRG2; NDUFB6; NNT; SEPT4; SEPT8; SLC1A2;
Bladder cancer cells	87	369	16.6031	8.65308	1.17947e-56	1.00019e-53	1.44955e-55	5.03384e-55	ACAT2; ACTN4; ACTR1A; ACTR2; ANXA6; ARHGAP1; ATP2B1; ATP5B; ATP6V1A; BSG; CAND1; CANX; CCT2; CCT3; CCT4; CCT5; CCT7; CCT8; CLTC; COPA; CS; CSE1L; CYFIP1; DARS; DPYSL2; EEF1G; EEF2; EHD1; EIF3A; EIF3B; EPRS; FASN; FDPS; FSCN1; G6PD; GANAB; GARS; GDI2; GNAI2; GSTP1; HGS; HNRNPK; HSP90AB1; HSPA1A; HSPA8; IGSF8; LAP3; MDH2; MIF; MSN; MVP; MYH14; NDRG1; NQO1; P4HB; PCBP1; PGAM1; PKM; PLEC; PPP1R7; PRD…
PC3(AR)6	35	262	6.67939	4.90359	7.23544e-15	6.13565e-12	3.63056e-14	1.26078e-13	ACTG1; ACTN4; ALDOC; BSG; CALB2; CALM3; FH; GDI2; GSTP1; HDGF; HMGB1; HNRNPA2B1; HNRNPD; HSP90AB1; HSPA1A; HSPA8; HSPA9; IGSF8; KTN1; MSN; P4HB; PGAM1; PLEC; PRDX3; PRKCSH; S100A14; SPTAN1; STIP1; TPD52; TPI1; TUBA1B; TUBB; YWHAB; YWHAG; YWHAZ;
[truncated: 274 more rows]

## Sheet: Transcription factor
Analysis: Transcription factor
Dataset name: down
Number of genes in the dataset: 524
Number of genes in the dataset (which are available in Transcription factor database) :477
Number of genes in background: 19230
Is analysis quantitative: No
[truncated: 191 more rows]

## Sheet: Clinical phenotype
Analysis: Clinical phenotype
[truncated: 1,386 more rows]

[truncated: 1 more sheets: COSMIC]
